# Supplementary material for: Metaproteomics as a tool for studying the protein landscape of human-gut bacterial species
Source: PLoS Comput Biol. 2022 Mar 18;18(3):e1009397. doi: 10.1371/journal.pcbi.1009397 (PMC8967034; doi:10.1371/journal.pcbi.1009397)
Supplement: S1 Data — (XLSX) [file pcbi.1009397.s001.xlsx]

## Sheet: Studies
#This sheet lists the studies that were included in our analyses
#See Samples sheet for samples from each study that were included in our analyses
Study	Abbreviation	ProteomeXchange IDs
Widespread protein lysine acetylation in gut microbiome and its alterations in patients with crohn’s disease.	widespread_protein_lysine_acetylation	PXD015482, PXD013427
Multi-omics of the gut microbial ecosystem in inflammatory bowel diseases.	multi_omics_of_gut_microbial	PXD008675, 10.6019/PXD008675
MetaPro-IQ: a universal metaproteomic approach to studying human and mouse gut microbiota	MP_IQ	PXD003527, PXD003528
Metaproteomics reveals associations between microbiome andintestinal extracellular vesicle proteins in pediatric inflammatory bowel disease	metaproteomics_reveals	PXD007819, PXD007959
Metaproteomics of fecal samples of crohn’s disease and ulcerative colitis.	metaproteomics_fecal_samples_CD_UC	PXD010371
Intestinal Metaproteomics Reveals Host-Microbiota Interactions in Subjects at Risk for Type 1 Diabetes	intestinal_metaproteomics_T1D	PXD008870
Enrichment or depletion? The impact of stool pretreatment on metaproteomic characterization of the human gut microbiota.	enrichment_depletion_differentialCentrifugation	PXD001573
Challenges in clinical metaproteomics highlighted by the analysis of acute leukemia patients with gut colonization by multidrug-resistant enterobacteriaceae.	acute_leukemia_gut	PXD011515
Sample preservation and storage significantly impact taxonomic and functional profiles in metaproteomics studies of the human gut microbiome.	sample_preservation_metaproteomics	PXD014482
Deep metaproteomics approach for the study of human microbiomes	deep_metaproteomics	PXD005619

## Sheet: Samples
study_abbreviation	sample_name	ribP_elonF_peptides	all_peptides	n_Expanded	expanded_genomes
acute_leukemia_gut	02401_A02_P026075_B00_A00_R1	141	3056	3	GCF_003458155.1|GCF_003475695.1|CosteaPI_2017__SID713A084-11-90-0__bin_9
acute_leukemia_gut	02401_A03_P026083_B00_A00_R1	106	2507	4	GCF_000187895.1|13414_6_66|12718_7_50|GCF_000154845.1
acute_leukemia_gut	02401_A05_P026102_B00_A00_R1	41	1770	5	13470_2_64|12718_7_50|14207_7_52|HMP_2012__SRS023468__bin_17|RaymondF_2016__P6C0__bin_19
acute_leukemia_gut	02401_A06_P026110_B00_A00_R1	5	244	3	12718_7_3|13414_6_34|GCF_003480225.1
acute_leukemia_gut	02401_A07_P026118_B00_A00_R1	25	1906	6	20287_6_9|LeChatelierE_2013__MH0193__bin_18|12718_7_50|12718_7_65|GCF_000315485.1|KosticAD_2015__PRJNA231909_3101439__bin_19
acute_leukemia_gut	02401_A08_P026125_B00_A00_R1	28	586	12	ChengpingW_2017__AS81raw__bin_9|12718_7_93|12718_7_3|ChengpingW_2017__AS38raw__bin_12|12718_7_84|8080_1_83|UMGS96|HMP_2012__SRS063932__bin_68|GCF_000411395.1|XieH_2016__YSZC12003_35980__bin_38|LeChatelierE_2013__MH0276__bin_86|BackhedF_2015__SID128_M__bin_40
acute_leukemia_gut	02401_A09_P026133_B00_A00_R1	34	1737	9	12718_7_20|LoombaR_2017__SID1050_bax__bin_11|GCF_008421235.1|QinJ_2012__DLM014__bin_15|UMGS212|GCF_000969835.1|HMP_2012__SRS063932__bin_49|12718_7_50|14207_7_95
acute_leukemia_gut	02401_A10_P026141_B00_A00_R1	44	2905	8	12718_7_32|GCF_000297815.1|18048_2_78|Obregon-TitoAJ_2015__HCO70__bin_31|20287_6_65|Bengtsson-PalmeJ_2015__TRAVELRES30__bin_30|LiJ_2017__H3M517925__bin_66|20287_6_9
acute_leukemia_gut	02401_A11_P026149_B00_A00_R1	21	364	8	20287_6_7|12718_7_28|HMP_2012__SRS015574__bin_29|GCF_000238695.1|VincentC_2016__MM004_2_megahit__bin_25|LiJ_2014__MH0340__bin_30|FengQ_2015__SID530295__bin_68|20298_3_57
acute_leukemia_gut	02401_A12_P026157_B00_A00_R1	19	283	1	20287_6_7
acute_leukemia_gut	02401_B01_P026068_B00_A00_R1	25	851	3	20287_6_7|18048_1_62|GCF_009718745.1
acute_leukemia_gut	02401_B03_P026084_B00_A00_R1	42	742	10	GCF_000245775.1|12718_7_28|14672_4_1|12718_7_47|12718_7_59|14207_7_45|BritoIL_2016__M1_15_ST__bin_37|XieH_2016__YSZC12003_37138__bin_67|BackhedF_2015__SID238_4M__bin_4|Bengtsson-PalmeJ_2015__TRAVELRES40__bin_106
acute_leukemia_gut	02401_B04_P026095_B00_A00_R1	140	2707	4	12718_7_32|GCA_009896305.1|12718_7_84|20298_2_7
acute_leukemia_gut	02401_B06_P026111_B00_A00_R1	10	470	2	14672_4_1|12718_7_28
acute_leukemia_gut	02401_B07_P026119_B00_A00_R1	168	4263	16	GCA_008829705.1|HeQ_2017__SZAXPI029489-87__bin_6|14207_6_14|14207_7_93|KarlssonFH_2013__S330__bin_3|12718_7_65|20287_6_65|12718_7_33|12718_7_95|13470_2_65|12718_7_37|ChengpingW_2017__AS84raw__bin_5|UMGS1269|IjazUZ_2017__S154_a_WGS_megahit__bin_4|AsnicarF_2017__MV_FEI5_t2Q14__bin_2|Bengtsson-PalmeJ_2015__TRAVELRES37__bin_58
acute_leukemia_gut	02401_B08_P026126_B00_A00_R1	9	131	2	14672_4_1|CosteaPI_2017__SID713A009-11-0-0__bin_50
acute_leukemia_gut	02401_B09_P026134_B00_A00_R1	31	1811	9	20287_6_9|UMGS939|UMGS665|14207_6_15|12718_7_92|Bengtsson-PalmeJ_2015__TRAVELRES59__bin_63|XieH_2016__YSZC12003_37393__bin_75|LeChatelierE_2013__MH0206__bin_81|GCF_900095845.1
acute_leukemia_gut	02401_B10_P026142_B00_A00_R1	13	291	4	12718_7_50|AsnicarF_2017__MV_FEI5_t2Q14__bin_2|12718_7_28|ChengpingW_2017__AS98raw__bin_8
acute_leukemia_gut	02401_B11_P026150_B00_A00_R1	21	2210	2	GCF_003475695.1|12718_7_3
acute_leukemia_gut	02401_B12_P026158_B00_A00_R1	21	975	2	13470_2_64|12718_7_3
acute_leukemia_gut	02401_C01_P026069_B00_A00_R1	151	3697	12	12718_7_31|13470_2_94|12718_7_53|BackhedF_2015__SID577_12M__bin_48|13414_6_47|GCF_003477465.1|HeQ_2017__SZAXPI029573-88__bin_22|14207_7_95|GCF_000157935.1|UMGS963|12718_7_94|LiJ_2014__V1_CD55-0__bin_40
acute_leukemia_gut	02401_C02_P026077_B00_A00_R1	56	2692	6	20287_6_7|18048_1_62|13414_6_47|13414_6_19|GCF_000381365.1|Bengtsson-PalmeJ_2015__TRAVELRES17__bin_75
acute_leukemia_gut	02401_C04_P026096_B00_A00_R1	12	352	3	GCF_000172175.1|ZeeviD_2015__PNP_Main_443_megahit__bin_16|FengQ_2015__SID530450__bin_53
acute_leukemia_gut	02401_C05_P026104_B00_A00_R1	128	1063	1	GCF_000158415.2
acute_leukemia_gut	02401_C07_P026120_B00_A00_R1	16	1297	5	18048_1_62|12718_7_73|ChengpingW_2017__AS34raw__bin_12|14207_6_15|20287_6_65
acute_leukemia_gut	02401_C08_P026127_B00_A00_R1	10	213	4	12718_7_50|Bengtsson-PalmeJ_2015__TRAVELRES37__bin_58|GCF_000582785.1|ZeeviD_2015__PNP_Main_283_megahit__bin_15
acute_leukemia_gut	02401_C09_P026135_B00_A00_R1	30	335	6	13470_2_94|12718_7_92|GCF_003465925.1|8080_1_83|HeQ_2017__RSZAXPI003082-116__bin_42|12718_7_50
acute_leukemia_gut	02401_C10_P026143_B00_A00_R1	56	1187	6	12718_7_29|XieH_2016__YSZC12003_35707__bin_25|AsnicarF_2017__MV_FEI5_t2Q14__bin_2|BackhedF_2015__SID180_12M__bin_10|12718_7_50|HMP_2012__SRS014107__bin_4
acute_leukemia_gut	02401_C11_P026151_B00_A00_R1	39	2757	3	GCF_003475695.1|CosteaPI_2017__SID713A084-11-90-0__bin_9|20287_6_65
acute_leukemia_gut	02401_C12_P026159_B00_A00_R1	10	223	3	12718_7_3|BackhedF_2015__SID53_12M__bin_15|GCF_000213555.1
acute_leukemia_gut	02401_D01_P026070_B00_A00_R1	8	328	4	18048_1_62|12718_7_3|Bengtsson-PalmeJ_2015__TRAVELRES11__bin_36|BritoIL_2016__W2_54_ST__bin_7
acute_leukemia_gut	02401_D02_P026078_B00_A00_R1	16	421	2	20287_6_7|HMP_2012__SRS014107__bin_4
acute_leukemia_gut	02401_D03_P026086_B00_A00_R1	133	880	1	GCF_000010385.1
acute_leukemia_gut	02401_D04_P026097_B00_A00_R1	6	227	4	AsnicarF_2017__MV_FEI5_t2Q14__bin_2|12718_7_50|12718_7_28|UMGS207
acute_leukemia_gut	02401_D05_P026105_B00_A00_R1	28	593	12	GCF_000172175.1|AsnicarF_2017__MV_FEI5_t2Q14__bin_2|12718_7_3|UMGS1064|FengQ_2015__SID530373__bin_46|12718_7_29|KarlssonFH_2013__S249__bin_5|GCF_000478505.2|NielsenHB_2014__V1_UC15_3__bin_58|LiJ_2014__MH0281__bin_38|UMGS55|UMGS416
acute_leukemia_gut	02401_D06_P026113_B00_A00_R1	121	823	1	GCF_000158415.2
acute_leukemia_gut	02401_D08_P026128_B00_A00_R1	113	3831	12	20287_6_9|AsnicarF_2017__MV_FEI5_t2Q14__bin_2|12718_7_29|HMP_2012__SRS017227__bin_41|12718_7_20|12718_7_50|12718_7_90|Bengtsson-PalmeJ_2015__TRAVELRES37__bin_58|14207_6_15|HMP_2012__SRS014107__bin_4|GCF_003477995.1|13414_6_71
acute_leukemia_gut	02401_D09_P026136_B00_A00_R1	357	6504	19	Bengtsson-PalmeJ_2015__TRAVELRES30__bin_100|GCF_003461825.1|BritoIL_2016__M1_36_ST__bin_16|13414_6_12|18048_2_78|LeChatelierE_2013__MH0135__bin_12|BackhedF_2015__SID577_M__bin_61|LiuW_2016__SRR3993044__bin_71|ChengpingW_2017__AS34raw__bin_12|BritoIL_2016__W1_13_ST__bin_13|UMGS569|20287_6_65|KarlssonFH_2013__S543__bin_19|LeChatelierE_2013__MH0229__bin_49|UMGS665|QinJ_2012__T2D-024__bin_77|BritoIL_…
acute_leukemia_gut	02401_D10_P026144_B00_A00_R1	150	3633	3	GCA_008566175.1|20287_6_9|13470_2_65
acute_leukemia_gut	02401_D11_P026152_B00_A00_R1	14	1023	4	GCF_003435685.1|12718_7_29|Bengtsson-PalmeJ_2015__TRAVELRES12__bin_114|GCF_003438345.1
acute_leukemia_gut	02401_D12_P026160_B00_A00_R1	29	1220	7	12718_7_28|XieH_2016__YSZC12003_35707__bin_25|BackhedF_2015__SID180_12M__bin_10|ChengpingW_2017__AS98raw__bin_8|GCF_000155205.1|11861_6_63|12718_7_3
acute_leukemia_gut	02401_E01_P026071_B00_A00_R1	14	2073	4	12718_7_20|XieH_2016__YSZC12003_35707__bin_25|ZellerG_2014__CCIS35100175ST-4-0__bin_46|12718_7_50
acute_leukemia_gut	02401_E02_P026079_B00_A00_R1	251	2915	7	GCF_003435685.1|14207_7_23|GCF_003472765.1|13414_6_15|20287_6_9|HMP_2012__SRS063603__bin_62|ChengpingW_2017__AS84raw__bin_5
acute_leukemia_gut	02401_E03_P026087_B00_A00_R1	61	2635	4	13470_2_64|12718_7_50|12718_7_20|20287_6_9
acute_leukemia_gut	02401_E04_P026098_B00_A00_R1	16	1166	4	QinN_2014__LD-33__bin_37|BackhedF_2015__SID53_12M__bin_15|LoombaR_2017__SID1049_baw__bin_7|UMGS2007
acute_leukemia_gut	02401_E05_P026106_B00_A00_R1	100	4880	13	UMGS231|12718_7_20|14207_7_70|Bengtsson-PalmeJ_2015__TRAVELRES2__bin_43|ZellerG_2014__CCIS35100175ST-4-0__bin_46|BackhedF_2015__SID53_12M__bin_15|KosticAD_2015__PRJNA231909_3112363__bin_26|12718_7_50|ZeeviD_2015__PNP_Main_150_megahit__bin_30|Bengtsson-PalmeJ_2015__TRAVELRES12__bin_99|20287_6_65|UMGS657|RaymondF_2016__P21E90__bin_84
acute_leukemia_gut	02401_E06_P026114_B00_A00_R1	52	1952	8	13470_2_67|12718_7_31|HeQ_2017__SZAXPI029573-88__bin_22|UMGS963|UMGS179|BackhedF_2015__SID53_12M__bin_15|ChengpingW_2017__AS20raw__bin_12|GCF_001282625.1
acute_leukemia_gut	02401_E07_P026121_B00_A00_R1	148	4163	11	GCF_000010385.1|20287_6_9|BackhedF_2015__SID577_M__bin_61|13414_6_54|12718_7_20|12718_7_31|13154_4_45|XieH_2016__YSZC12003_35387__bin_93|GCF_009718745.1|HMP_2012__SRS014107__bin_4|Bengtsson-PalmeJ_2015__TRAVELRES30__bin_100
acute_leukemia_gut	02401_E09_P026137_B00_A00_R1	53	1761	7	GCF_000245775.1|20287_6_9|CosteaPI_2017__SID713B015-11-90-0__bin_18|LiJ_2014__V1_FI01__bin_38|13470_2_58|12718_7_50|14207_7_45
acute_leukemia_gut	02401_E10_P026145_B00_A00_R1	44	784	3	GCF_003462815.1|GCF_000172175.1|12718_7_50
acute_leukemia_gut	02401_E11_P026153_B00_A00_R1	17	112	3	20298_3_37|Bengtsson-PalmeJ_2015__TRAVELRES37__bin_58|GCA_003439045.1
acute_leukemia_gut	02401_E12_P026161_B00_A00_R1	6	119	4	12718_7_20|Bengtsson-PalmeJ_2015__TRAVELRES37__bin_58|GCF_000285575.1|GCF_000468015.1
acute_leukemia_gut	02401_F01_P026072_B00_A00_R1	20	2157	4	20287_6_9|Bengtsson-PalmeJ_2015__TRAVELRES12__bin_99|12718_7_50|12718_7_29
acute_leukemia_gut	02401_F02_P026080_B00_A00_R1	156	2821	5	GCF_003458155.1|13414_6_67|XieH_2016__YSZC12003_37277__bin_27|14207_7_23|12718_7_59
acute_leukemia_gut	02401_F03_P026088_B00_A00_R1	10	54	3	12718_7_50|LiJ_2014__V1_FI01__bin_38|ChengpingW_2017__AS15raw__bin_68
acute_leukemia_gut	02401_F04_P026099_B00_A00_R1	28	1140	4	AsnicarF_2017__MV_FEI5_t2Q14__bin_2|20287_6_9|ChengpingW_2017__AS98raw__bin_8|ZellerG_2014__CCIS35100175ST-4-0__bin_46
acute_leukemia_gut	02401_F05_P026107_B00_A00_R1	13	75	4	12718_7_50|12718_7_72|UMGS1006|BritoIL_2016__W1_51_ST__bin_59
acute_leukemia_gut	02401_F06_P026115_B00_A00_R1	22	1567	8	GCF_000172175.1|KarlssonFH_2013__S487__bin_2|12718_7_3|20287_6_9|FerrettiP_2018__CA_C10006IS2095FE_t4M15__bin_3|UMGS1692|Bengtsson-PalmeJ_2015__TRAVELRES46__bin_68|ZellerG_2014__CCIS32105356ST-4-0__bin_5
acute_leukemia_gut	02401_F07_P026122_B00_A00_R1	14	547	5	20287_6_7|BackhedF_2015__SID53_12M__bin_15|13414_6_34|HMP_2012__SRS063932__bin_68|12718_7_47
acute_leukemia_gut	02401_F10_P026146_B00_A00_R1	8	66	4	12718_7_50|BritoIL_2016__M1_48_ST__bin_84|12718_7_37|BritoIL_2016__M1_20_ST__bin_89
acute_leukemia_gut	02401_F11_P026154_B00_A00_R1	29	2317	9	UMGS368|BackhedF_2015__SID53_12M__bin_15|13470_2_64|CosteaPI_2017__SID713B056-11-0-0__bin_47|12718_7_50|UMGS657|UMGS245|12718_7_20|Bengtsson-PalmeJ_2015__TRAVELRES12__bin_114
acute_leukemia_gut	02401_F12_P026162_B00_A00_R1	141	3236	8	GCF_003475695.1|13470_2_65|GCF_003462815.1|GCF_000154845.1|13470_2_94|AsnicarF_2017__MV_FEI5_t2Q14__bin_2|13470_2_67|UMGS1162
acute_leukemia_gut	02401_G01_P026073_B00_A00_R1	13	688	3	18048_1_62|12718_7_50|BackhedF_2015__SID53_12M__bin_15
acute_leukemia_gut	02401_G02_P026081_B00_A00_R1	9	1511	5	18048_1_62|12718_7_3|Bengtsson-PalmeJ_2015__TRAVELRES12__bin_114|20287_6_65|12718_7_28
acute_leukemia_gut	02401_G03_P026089_B00_A00_R1	13	74	6	12718_7_3|12718_7_28|Bengtsson-PalmeJ_2015__TRAVELRES30__bin_30|GCF_000233495.1|LiJ_2014__V1_FI01__bin_38|12718_7_37
acute_leukemia_gut	02401_G04_P026100_B00_A00_R1	29	2060	5	12718_7_29|BackhedF_2015__SID53_12M__bin_15|12718_7_50|20287_6_65|14207_6_3
acute_leukemia_gut	02401_G05_P026108_B00_A00_R1	9	427	5	12718_7_50|12718_7_28|Bengtsson-PalmeJ_2015__TRAVELRES37__bin_58|UMGS47|GCF_900095845.1
acute_leukemia_gut	02401_G06_P026116_B00_A00_R1	12	892	7	12718_7_28|YuJ_2015__SZAXPI017454-20__bin_34|12718_7_3|14207_7_23|12718_7_64|UMGS657|GCF_000760655.1
acute_leukemia_gut	02401_G07_P026123_B00_A00_R1	64	1901	13	LeChatelierE_2013__MH0193__bin_18|12718_7_20|ChengpingW_2017__AS84raw__bin_5|13470_2_94|13470_2_67|13414_6_75|12718_7_3|12718_7_28|BackhedF_2015__SID577_12M__bin_48|ChengpingW_2017__AS133raw__bin_36|12718_7_47|13414_6_34|12718_7_10
acute_leukemia_gut	02401_G08_P026131_B00_A00_R1	19	306	3	20287_6_7|12718_7_28|CosteaPI_2017__SID713A009-11-0-0__bin_50
acute_leukemia_gut	02401_G11_P026155_B00_A00_R1	5	364	2	12718_7_50|LeChatelierE_2013__MH0151__bin_32
acute_leukemia_gut	02401_G12_P026163_B00_A00_R1	4	13	2	12718_7_28|GCF_003479405.1
acute_leukemia_gut	02401_H01_P026074_B00_A00_R1	57	1448	8	12718_7_29|12718_7_20|20287_6_7|GCF_003435685.1|BackhedF_2015__SID180_12M__bin_10|BackhedF_2015__SID590_12M__bin_28|GCF_001282665.1|HMP_2012__SRS014107__bin_4
acute_leukemia_gut	02401_H02_P026082_B00_A00_R1	13	1254	4	20287_6_9|12718_7_50|HMP_2012__SRS014107__bin_4|Bengtsson-PalmeJ_2015__TRAVELRES12__bin_114
acute_leukemia_gut	02401_H03_P026090_B00_A00_R1	38	755	3	14672_4_1|12718_7_28|GCF_000411395.1
acute_leukemia_gut	02401_H04_P026101_B00_A00_R1	14	1302	3	GCF_000154845.1|14672_4_1|20287_6_9
acute_leukemia_gut	02401_H05_P026109_B00_A00_R1	62	1827	13	LeChatelierE_2013__MH0421__bin_38|20287_6_7|13414_6_34|18048_2_85|20298_3_60|Bengtsson-PalmeJ_2015__TRAVELRES65__bin_40|BackhedF_2015__SID53_12M__bin_15|HeQ_2017__RSZAXPI003082-116__bin_42|GCF_009718745.1|GCF_001282665.1|FerrettiP_2018__CA_C10024IS2415FE_t3M15__bin_18|11861_6_59|12718_7_47
acute_leukemia_gut	02401_H06_P026117_B00_A00_R1	8	311	4	12718_7_50|12718_7_28|GCF_003479145.1|LoombaR_2017__SID5639_uuc__bin_55
acute_leukemia_gut	02401_H07_P026124_B00_A00_R1	17	520	6	12718_7_28|XieH_2016__YSZC12003_37315__bin_17|HMP_2012__SRS063932__bin_68|GCF_000238695.1|11861_6_55|GCF_900095845.1
acute_leukemia_gut	02401_H08_P026132_B00_A00_R1	4	17	2	12718_7_50|ZeeviD_2015__PNP_Main_126_megahit__bin_23
acute_leukemia_gut	02401_H09_P026140_B00_A00_R1	30	1991	4	GCF_003437535.1|20287_6_7|13470_2_67|LiJ_2014__V1_FI01__bin_38
acute_leukemia_gut	02401_H10_P026148_B00_A00_R1	67	542	1	20287_6_7
acute_leukemia_gut	02401_H12_P026164_B00_A00_R1	223	4000	2	14672_4_1|13470_2_64
acute_leukemia_gut	02402_A01_P026167_B00_A00_R1	54	1334	5	GCF_003439225.1|13470_2_67|14672_4_1|QinN_2014__LD-33__bin_37|UMGS1162
acute_leukemia_gut	02402_A02_P026175_B00_A00_R1	22	83	2	20287_6_7|UMGS1083
acute_leukemia_gut	02402_A04_P026191_B00_A00_R1	49	2862	4	13470_2_64|14672_4_1|13414_6_19|12718_7_9
acute_leukemia_gut	02402_A05_P026199_B00_A00_R1	14	285	6	13414_6_47|12718_7_3|GCF_003465925.1|12718_7_94|FerrettiP_2018__CA_C10006IS2095FE_t4M15__bin_3|Bengtsson-PalmeJ_2015__TRAVELRES11__bin_36
acute_leukemia_gut	02402_A06_P026208_B00_A00_R1	27	764	8	GCF_000245775.1|12718_7_29|12718_7_47|13414_6_67|14672_4_1|12718_7_53|HMP_2012__SRS063932__bin_68|Bengtsson-PalmeJ_2015__TRAVELRES11__bin_36
acute_leukemia_gut	02402_A07_P026216_B00_A00_R1	23	1532	6	13470_2_62|14672_4_1|14207_7_54|Bengtsson-PalmeJ_2015__TRAVELRES12__bin_95|UMGS70|13470_2_67
acute_leukemia_gut	02402_A08_P026225_B00_A00_R1	11	1650	2	GCF_003458155.1|12718_7_50
acute_leukemia_gut	02402_A09_P026233_B00_A00_R1	40	1972	4	13470_2_64|20287_6_65|ChengpingW_2017__AS20raw__bin_12|12718_7_50
acute_leukemia_gut	02402_A10_P026241_B00_A00_R1	19	1384	5	CosteaPI_2017__pluto4-11-0-0__bin_34|12718_7_20|Bengtsson-PalmeJ_2015__TRAVELRES37__bin_58|14207_6_6|13414_6_22
acute_leukemia_gut	02402_A11_P026249_B00_A00_R1	51	1570	8	BackhedF_2015__SID544_M__bin_31|HeQ_2017__RSZAXPI003097-131__bin_9|GCF_000159715.1|13470_2_94|12718_7_31|HMP_2012__SRS015072__bin_1|AsnicarF_2017__MV_FEI5_t2Q14__bin_2|VatanenT_2016__G80364__bin_8
acute_leukemia_gut	02402_A12_P026259_B00_A00_R1	16	408	7	13414_6_24|HMP_2012__SRS014107__bin_4|12718_7_33|Bengtsson-PalmeJ_2015__TRAVELRES11__bin_36|IjazUZ_2017__S28_a_WGS_megahit__bin_13|NielsenHB_2014__V1_UC26_0__bin_55|GCF_900095845.1
acute_leukemia_gut	02402_B01_P026168_B00_A00_R1	393	7171	6	GCF_003464525.1|GCF_003470675.1|20287_6_7|20287_6_9|HMP_2012__SRS013252__bin_14|12718_7_28
acute_leukemia_gut	02402_B02_P026176_B00_A00_R1	9	24	4	20298_3_17|12718_7_28|CosteaPI_2017__SID713A026-11-0-0__bin_49|LeChatelierE_2013__MH0430__bin_63
acute_leukemia_gut	02402_B03_P026184_B00_A00_R1	137	2397	13	20287_6_7|13414_6_47|20287_6_65|AsnicarF_2017__MV_FEI5_t2Q14__bin_2|13470_2_94|13470_2_67|LiJ_2014__MH0281__bin_21|GCF_000760655.1|Bengtsson-PalmeJ_2015__TRAVELRES37__bin_58|BackhedF_2015__SID180_12M__bin_10|ChengpingW_2017__AS20raw__bin_12|ChengpingW_2017__AS42raw__bin_67|GCF_003465925.1
acute_leukemia_gut	02402_B06_P026209_B00_A00_R1	36	1894	2	13470_2_64|GCF_003433995.1
acute_leukemia_gut	02402_B07_P026217_B00_A00_R1	9	146	3	14672_4_1|UMGS1205|LiJ_2014__MH0378__bin_71
acute_leukemia_gut	02402_B08_P026226_B00_A00_R1	22	998	8	12718_7_65|12718_7_50|13414_6_54|UMGS264|ChengpingW_2017__AS128raw__bin_35|14207_7_95|13414_6_67|Obregon-TitoAJ_2015__SM33__bin_35
acute_leukemia_gut	02402_B10_P026242_B00_A00_R1	7	13	4	11861_6_66|UMGS1006|Bengtsson-PalmeJ_2015__TRAVELRES11__bin_36|DavidLA_2015__LD-Run2-05__bin_3
acute_leukemia_gut	02402_B11_P026250_B00_A00_R1	67	2853	7	GCF_003467215.1|GCF_003472885.1|13414_6_75|BritoIL_2016__W1_13_ST__bin_13|ZellerG_2014__CCIS35100175ST-4-0__bin_46|12718_7_20|ChengpingW_2017__AS122raw__bin_11
acute_leukemia_gut	02402_B12_P026260_B00_A00_R1	21	977	5	14207_7_95|11861_6_58|Bengtsson-PalmeJ_2015__TRAVELRES59__bin_63|12718_7_50|XieH_2016__YSZC12003_35524__bin_54
acute_leukemia_gut	02402_C01_P026169_B00_A00_R1	25	1315	4	12718_7_31|13470_2_67|20287_6_7|CosteaPI_2017__SID713A084-11-90-0__bin_9
acute_leukemia_gut	02402_C02_P026177_B00_A00_R1	26	585	6	12718_7_31|GCF_003470605.1|BackhedF_2015__SID53_12M__bin_15|12718_7_50|20298_3_60|BritoIL_2016__M1_65_ST__bin_2
acute_leukemia_gut	02402_C03_P026185_B00_A00_R1	7	571	4	12718_7_28|LiJ_2014__V1_FI01__bin_38|12718_7_3|Bengtsson-PalmeJ_2015__TRAVELRES30__bin_30
acute_leukemia_gut	02402_C05_P026202_B00_A00_R1	256	4375	4	20298_3_73|20287_6_65|UMGS220|11861_6_63
acute_leukemia_gut	02402_C08_P026227_B00_A00_R1	13	67	1	14672_4_1
acute_leukemia_gut	02402_C09_P026235_B00_A00_R1	7	297	4	18048_1_62|12718_7_50|Bengtsson-PalmeJ_2015__TRAVELRES11__bin_36|11861_6_56
acute_leukemia_gut	02402_C10_P026243_B00_A00_R1	35	1089	5	SchirmerM_2016__G89027__bin_28|12718_7_64|20298_3_81|Obregon-TitoAJ_2015__SM11__bin_8|13414_6_1
acute_leukemia_gut	02402_C11_P026251_B00_A00_R1	23	3028	5	20287_6_9|BackhedF_2015__SID577_M__bin_61|FengQ_2015__SID31416__bin_30|BackhedF_2015__SID53_12M__bin_15|12718_7_3
acute_leukemia_gut	02402_C12_P026261_B00_A00_R1	85	3661	10	GCF_003438715.1|GCF_003475695.1|14207_7_93|14207_7_95|13414_6_47|GCF_003463685.1|13470_2_94|GCA_009020975.1|13414_6_19|13414_6_67
acute_leukemia_gut	02402_D01_P026170_B00_A00_R1	6	209	4	12718_7_28|12718_7_3|FerrettiP_2018__CA_C10024IS2415FE_t3M15__bin_18|LiJ_2014__MH0222__bin_15
acute_leukemia_gut	02402_D02_P026178_B00_A00_R1	10	622	3	20287_6_65|12718_7_3|GCF_900095825.1
acute_leukemia_gut	02402_D03_P026186_B00_A00_R1	104	3403	10	GCF_000162215.1|GCF_000205165.1|GCF_003463685.1|14207_7_23|13470_2_62|GCF_000381365.1|20287_6_65|ZellerG_2014__CCIS35100175ST-4-0__bin_46|ZeeviD_2015__PNP_Main_632_megahit__bin_12|21673_4_12
acute_leukemia_gut	02402_D04_P026194_B00_A00_R1	3	42	2	11861_6_63|GCF_000468015.1
acute_leukemia_gut	02402_D05_P026203_B00_A00_R1	73	1644	9	GCF_003435685.1|13414_6_47|HMP_2012__SRS013542__bin_3|13414_6_24|12718_7_20|12718_7_33|12718_7_73|YuJ_2015__SZAXPI017454-20__bin_34|GCF_000210095.1
acute_leukemia_gut	02402_D06_P026211_B00_A00_R1	120	3326	10	20287_6_65|12718_7_20|20287_6_7|14207_7_23|GCF_000154465.1|11861_6_59|YuJ_2015__SZAXPI017589-133__bin_26|CosteaPI_2017__SID713A084-11-90-0__bin_9|VogtmannE_2016__MMRS71238091ST-27-0-0__bin_37|12718_7_29
acute_leukemia_gut	02402_D07_P026220_B00_A00_R1	136	3705	10	20287_6_7|13414_6_47|GCF_003473645.1|13470_2_94|14207_7_7|12718_7_31|14207_7_45|BackhedF_2015__SID577_12M__bin_48|HeQ_2017__RSZAXPI003082-116__bin_1|UMGS264
acute_leukemia_gut	02402_D09_P026236_B00_A00_R1	13	813	5	12718_7_31|12718_7_50|BackhedF_2015__SID53_12M__bin_15|Bengtsson-PalmeJ_2015__TRAVELRES11__bin_36|UMGS1205
acute_leukemia_gut	02402_D10_P026244_B00_A00_R1	10	1625	3	20287_6_9|13414_6_21|BackhedF_2015__SID78_M__bin_5
acute_leukemia_gut	02402_D11_P026252_B00_A00_R1	11	384	7	LiJ_2014__V1_FI13__bin_35|14672_4_1|LoombaR_2017__SID1050_bax__bin_11|11861_6_56|HeQ_2017__RSZAXPI003082-116__bin_42|LiJ_2017__H2M515822__bin_31|BritoIL_2016__M2_48_ST__bin_21
acute_leukemia_gut	02402_D12_P026262_B00_A00_R1	151	4484	2	GCA_008566175.1|GCF_003475695.1
acute_leukemia_gut	02402_E01_P026171_B00_A00_R1	16	1043	7	UMGS70|BackhedF_2015__SID385_M__bin_18|UMGS1205|18391_1_5|BackhedF_2015__SID238_4M__bin_4|HMP_2012__SRS015663__bin_18|14207_7_30
acute_leukemia_gut	02402_E02_P026179_B00_A00_R1	3	24	2	12718_7_3|LeChatelierE_2013__MH0197__bin_40
acute_leukemia_gut	02402_E03_P026187_B00_A00_R1	28	1254	3	LeChatelierE_2013__MH0318__bin_37|12718_7_50|Bengtsson-PalmeJ_2015__TRAVELRES27_megahit__bin_27
acute_leukemia_gut	02402_E04_P026195_B00_A00_R1	9	492	3	GCF_000315485.1|UMGS1205|12718_7_3
acute_leukemia_gut	02402_E05_P026204_B00_A00_R1	6	49	5	BackhedF_2015__SID133_12M__bin_18|XieH_2016__YSZC12003_37400__bin_7|HMP_2012__SRS015215__bin_44|LeChatelierE_2013__MH0203__bin_50|LeChatelierE_2013__MH0151__bin_32
acute_leukemia_gut	02402_E06_P026212_B00_A00_R1	140	4329	11	GCF_003439225.1|GCF_000209405.1|12718_7_20|20287_6_9|20287_6_7|BackhedF_2015__SID70_4M__bin_5|UMGS861|13470_2_67|LiJ_2017__H2F514910__bin_44|12718_7_29|14207_7_23
acute_leukemia_gut	02402_E07_P026221_B00_A00_R1	53	2091	2	20298_3_73|13470_2_64
acute_leukemia_gut	02402_E08_P026229_B00_A00_R1	100	2538	2	GCF_000158415.2|12718_7_20
acute_leukemia_gut	02402_E10_P026245_B00_A00_R1	27	1251	7	CosteaPI_2017__pluto4-11-0-0__bin_34|UMGS637|12718_7_28|BritoIL_2016__M1_15_ST__bin_27|14207_7_95|BackhedF_2015__SID70_4M__bin_5|GCF_900095845.1
acute_leukemia_gut	02402_E12_P026263_B00_A00_R1	12	47	5	14672_4_1|Bengtsson-PalmeJ_2015__TRAVELRES11__bin_36|FerrettiP_2018__CA_C10007IS2114FE_t4M15__bin_4|UMGS486|HMP_2012__SRS015574__bin_29
acute_leukemia_gut	02402_F01_P026172_B00_A00_R1	13	332	7	12718_7_28|12718_7_50|UMGS1301|XieH_2016__YSZC12003_36666__bin_24|HMP_2012__SRS015574__bin_29|HMP_2012__SRS018443__bin_1|FengQ_2015__SID31424__bin_50
acute_leukemia_gut	02402_F02_P026180_B00_A00_R1	19	857	4	20298_3_37|13414_6_47|12718_7_28|12718_7_20
acute_leukemia_gut	02402_F03_P026188_B00_A00_R1	65	1534	6	GCF_003462815.1|GCF_003439225.1|AsnicarF_2017__MV_FEI5_t2Q14__bin_2|VincentC_2016__MM002_1_megahit__bin_29|ChengpingW_2017__AS98raw__bin_8|FerrettiP_2018__CA_C10006IS2095FE_t4M15__bin_3
acute_leukemia_gut	02402_F04_P026196_B00_A00_R1	10	76	2	Bengtsson-PalmeJ_2015__TRAVELRES49__bin_109|12718_7_50
acute_leukemia_gut	02402_F05_P026205_B00_A00_R1	13	142	8	13470_2_94|11861_6_63|LiJ_2014__V1_FI13__bin_48|GCF_000155205.1|VincentC_2016__MM004_2_megahit__bin_21|20298_3_36|HeQ_2017__RSZAXPI003082-116__bin_42|18048_1_69
acute_leukemia_gut	02402_F06_P026213_B00_A00_R1	116	2017	6	14672_4_1|BritoIL_2016__W2_44_SA__bin_3|GCF_003433995.1|18048_2_85|12718_7_28|GCF_003473295.1
acute_leukemia_gut	02402_F07_P026222_B00_A00_R1	27	573	2	20287_6_7|18048_1_62
acute_leukemia_gut	02402_F08_P026230_B00_A00_R1	142	3947	18	GCF_000381365.1|QinN_2014__LD-50__bin_1|LiJ_2014__V1_FI13__bin_48|12718_7_90|12718_7_50|BackhedF_2015__SID70_4M__bin_5|BritoIL_2016__WL_44_ST__bin_38|CosteaPI_2017__pluto4-11-0-0__bin_34|HMP_2012__SRS011084__bin_15|HMP_2012__SRS014107__bin_4|13470_2_58|BackhedF_2015__SID507_4M__bin_11|11861_6_63|20298_3_71|12718_7_59|UMGS657|18048_2_85|BritoIL_2016__M1_64_ST__bin_10
acute_leukemia_gut	02402_F09_P026238_B00_A00_R1	24	1628	4	12718_7_49|20287_6_65|12718_7_20|UMGS1205
acute_leukemia_gut	02402_F11_P026256_B00_A00_R1	77	2695	4	20287_6_7|13470_2_65|12718_7_73|20287_6_9
acute_leukemia_gut	02402_G01_P026173_B00_A00_R1	3	4	2	CosteaPI_2017__SID713B040-11-90-0__bin_56|KarlssonFH_2013__S263__bin_34
acute_leukemia_gut	02402_G02_P026181_B00_A00_R1	49	1636	8	20287_6_65|CosteaPI_2017__pluto4-11-0-0__bin_34|12718_7_33|12718_7_3|13470_2_65|Bengtsson-PalmeJ_2015__TRAVELRES37__bin_58|12718_7_20|12718_7_37
acute_leukemia_gut	02402_G03_P026189_B00_A00_R1	172	3287	19	GCF_000169015.1|GCF_003436785.1|GCF_003458705.1|13414_6_47|UMGS1279|HeQ_2017__SZAXPI029598-166__bin_7|18048_1_62|GCF_003463685.1|18048_1_70|18048_1_69|ChengpingW_2017__AS20raw__bin_12|Bengtsson-PalmeJ_2015__TRAVELRES49__bin_46|BackhedF_2015__SID507_4M__bin_11|GCF_000411395.1|UMGS1006|GCF_001403595.1|14207_7_95|BackhedF_2015__SID53_12M__bin_15|UMGS740
acute_leukemia_gut	02402_G04_P026197_B00_A00_R1	15	1234	5	12718_7_28|20298_3_13|Bengtsson-PalmeJ_2015__TRAVELRES30__bin_30|20287_6_65|FerrettiP_2018__CA_C10005IS2066FE_t1M15__bin_2
acute_leukemia_gut	02402_G05_P026206_B00_A00_R1	30	1615	6	20287_6_9|BackhedF_2015__SID577_M__bin_61|12718_7_92|12718_7_28|GCF_000238695.1|UMGS1205
acute_leukemia_gut	02402_G06_P026214_B00_A00_R1	40	1594	3	GCF_003437535.1|12718_7_50|GCF_000154845.1
acute_leukemia_gut	02402_G07_P026223_B00_A00_R1	10	1180	3	12718_7_50|20287_6_65|13414_6_12
acute_leukemia_gut	02402_G08_P026231_B00_A00_R1	26	359	2	BackhedF_2015__SID507_4M__bin_11|18391_1_6
acute_leukemia_gut	02402_G09_P026239_B00_A00_R1	16	159	4	12718_7_3|13414_6_68|HeQ_2017__RSZAXPI003082-116__bin_42|LoombaR_2017__SID5639_uuc__bin_56
acute_leukemia_gut	02402_G10_P026247_B00_A00_R1	3	6	2	LeChatelierE_2013__MH0446__bin_54|ChengpingW_2017__AS81raw__bin_28
acute_leukemia_gut	02402_G11_P026257_B00_A00_R1	159	4059	5	XieH_2016__YSZC12003_35707__bin_25|GCF_003458155.1|14672_4_1|12718_7_20|BackhedF_2015__SID180_12M__bin_10
acute_leukemia_gut	02402_G12_P026265_B00_A00_R1	36	546	2	20287_6_7|LeChatelierE_2013__MH0318__bin_37
acute_leukemia_gut	02402_H02_P026182_B00_A00_R1	18	452	5	12718_7_28|12718_7_3|AsnicarF_2017__MV_FEI5_t2Q14__bin_2|HMP_2012__SRS063932__bin_45|Bengtsson-PalmeJ_2015__TRAVELRES12__bin_114
acute_leukemia_gut	02402_H03_P026190_B00_A00_R1	30	955	3	GCF_003436375.1|14672_4_1|BackhedF_2015__SID53_12M__bin_15
acute_leukemia_gut	02402_H04_P026198_B00_A00_R1	18	766	6	12718_7_28|12718_7_3|14207_7_93|GCF_000760655.1|LeChatelierE_2013__MH0409__bin_53|12718_7_15
acute_leukemia_gut	02402_H05_P026207_B00_A00_R1	9	142	6	12718_7_64|GCF_001282665.1|BackhedF_2015__SID345_4M__bin_6|Bengtsson-PalmeJ_2015__TRAVELRES40__bin_109|12718_7_3|VincentC_2016__MM004_2_megahit__bin_25
acute_leukemia_gut	02402_H06_P026215_B00_A00_R1	63	535	6	14207_7_95|13470_2_94|LeChatelierE_2013__MH0188__bin_40|12718_7_50|BritoIL_2016__W1_42_ST__bin_64|20298_3_64
acute_leukemia_gut	02402_H07_P026224_B00_A00_R1	9	26	2	12718_7_50|CosteaPI_2017__SID713A009-11-0-0__bin_50
acute_leukemia_gut	02402_H08_P026232_B00_A00_R1	16	727	5	12718_7_28|12718_7_3|12718_7_41|CosteaPI_2017__SID713A051-11-0-0__bin_11|GCF_003603875.1
acute_leukemia_gut	02402_H09_P026240_B00_A00_R1	13	315	4	14207_7_95|12718_7_15|11861_6_58|11861_6_65
acute_leukemia_gut	02402_H10_P026248_B00_A00_R1	54	2129	2	GCF_003458155.1|20287_6_65
acute_leukemia_gut	02402_H11_P026258_B00_A00_R1	34	2852	9	13470_2_64|13414_6_47|18048_1_62|HMP_2012__SRS015215__bin_44|12718_7_20|UMGS1279|BritoIL_2016__W1_31_ST__bin_64|Bengtsson-PalmeJ_2015__TRAVELRES37__bin_58|BritoIL_2016__M1_48_ST__bin_84
acute_leukemia_gut	02402_H12_P026266_B00_A00_R1	12	587	3	AsnicarF_2017__MV_FEI5_t2Q14__bin_2|12718_7_28|12718_7_37
acute_leukemia_gut	02403_A01_P026267_B00_A00_R1	402	5675	18	GCF_003462815.1|GCF_000169015.1|GCF_009679715.1|BackhedF_2015__SID577_M__bin_61|12718_7_53|GCF_003477465.1|12718_7_31|13470_2_94|13470_2_80|UMGS770|20287_6_9|HMP_2012__SRS011111__bin_5|UMGS1388|HeQ_2017__SZAXPI029573-88__bin_22|13414_6_47|BritoIL_2016__W1_33_ST__bin_51|UMGS1279|ZellerG_2014__CCIS35100175ST-4-0__bin_46
acute_leukemia_gut	02403_A02_P026275_B00_A00_R1	71	634	4	Bengtsson-PalmeJ_2015__TRAVELRES49__bin_109|12718_7_49|UMGS349|UMGS236
acute_leukemia_gut	02403_A03_P026283_B00_A00_R1	14	33	3	20287_6_7|KarlssonFH_2013__S312__bin_75|GCF_009718745.1
acute_leukemia_gut	02403_A05_P026299_B00_A00_R1	31	1653	10	13470_2_64|ChengpingW_2017__AS81raw__bin_9|12718_7_50|14207_7_57|18048_1_62|XieH_2016__YSZC12003_36008__bin_53|14207_7_54|BritoIL_2016__WL_44_ST__bin_38|HMP_2012__SRS022077__bin_71|LiJ_2017__H2F514910__bin_44
acute_leukemia_gut	02403_A06_P026307_B00_A00_R1	10	128	2	12718_7_3|VincentC_2016__MM032_1_megahit__bin_10
acute_leukemia_gut	02403_A08_P026253_B00_A00_R1	57	1395	10	12718_7_29|12718_7_20|AsnicarF_2017__MV_FEI5_t2Q14__bin_2|12718_7_94|HeQ_2017__RSZAXPI003097-131__bin_9|XieH_2016__YSZC12003_37277__bin_27|FengQ_2015__SID530743__bin_20|HMP_2012__SRS014107__bin_4|12718_7_50|LiJ_2017__H1M513807__bin_23
acute_leukemia_gut	02403_B01_P026268_B00_A00_R1	11	315	2	14672_4_1|GCF_000349975.1
acute_leukemia_gut	02403_B02_P026276_B00_A00_R1	15	832	6	12718_7_3|20287_6_65|11861_6_56|FengQ_2015__SID531333__bin_2|LiJ_2014__V1_FI13__bin_48|13470_2_58
acute_leukemia_gut	02403_B03_P026284_B00_A00_R1	19	83	9	20287_6_7|UMGS659|YuJ_2015__SZAXPI017454-20__bin_34|ChengpingW_2017__AS84raw__bin_5|CosteaPI_2017__pluto4-11-0-0__bin_34|CosteaPI_2017__SID713A009-11-0-0__bin_50|FengQ_2015__SID530055__bin_31|HMP_2012__SRS014107__bin_4|LiJ_2017__H2M415914__bin_46
acute_leukemia_gut	02403_B04_P026292_B00_A00_R1	88	859	1	GCF_000010385.1
acute_leukemia_gut	02403_B06_P026308_B00_A00_R1	12	52	1	14672_4_1
acute_leukemia_gut	02403_B07_P026166_B00_A00_R1	63	594	1	GCF_000158415.2
acute_leukemia_gut	02403_B08_P026254_B00_A00_R1	6	187	4	12718_7_50|UMGS1264|LeChatelierE_2013__MH0229__bin_49|KarlssonFH_2013__S497__bin_47
acute_leukemia_gut	02403_C01_P026269_B00_A00_R1	21	1395	5	20287_6_9|12718_7_50|14207_6_2|CosteaPI_2017__SID713A023-11-0-0__bin_40|CosteaPI_2017__SID713A040-11-0-0__bin_65
acute_leukemia_gut	02403_C02_P026277_B00_A00_R1	22	1288	2	GCF_003475695.1|GCF_009718745.1
acute_leukemia_gut	02403_C03_P026285_B00_A00_R1	36	2220	7	20287_6_9|BackhedF_2015__SID577_M__bin_61|12718_7_64|12718_7_50|GCF_000238695.1|GCF_001282665.1|UMGS1205
acute_leukemia_gut	02403_C04_P026293_B00_A00_R1	22	501	6	12718_7_28|12718_7_50|Bengtsson-PalmeJ_2015__TRAVELRES12__bin_114|AsnicarF_2017__MV_FEI5_t2Q14__bin_2|VincentC_2016__MM040_1_megahit__bin_6|Bengtsson-PalmeJ_2015__TRAVELRES37__bin_58
acute_leukemia_gut	02403_C05_P026301_B00_A00_R1	132	1546	1	BackhedF_2015__SID521_B__bin_1
acute_leukemia_gut	02403_C07_P026091_B00_A00_R1	20	1078	2	GCF_003475695.1|12718_7_49
acute_leukemia_gut	02403_D01_P026270_B00_A00_R1	19	1345	4	14672_4_1|GCF_003458155.1|AsnicarF_2017__MV_FEI5_t2Q14__bin_2|20287_6_65
acute_leukemia_gut	02403_D02_P026278_B00_A00_R1	104	2718	9	GCF_003437315.1|13414_6_47|GCF_003475695.1|12718_7_33|12718_7_20|HeQ_2017__RSZAXPI003097-131__bin_9|UMGS1279|YuJ_2015__SZAXPI017589-133__bin_26|14207_6_14
acute_leukemia_gut	02403_D03_P026286_B00_A00_R1	35	1373	5	GCF_003458155.1|GCF_003462815.1|ChengpingW_2017__AS98raw__bin_8|Bengtsson-PalmeJ_2015__TRAVELRES12__bin_114|12718_7_50
acute_leukemia_gut	02403_D04_P026294_B00_A00_R1	27	534	9	GCF_003467215.1|QinN_2014__LD-35__bin_52|12718_7_50|14207_7_9|HMP_2012__SRS063932__bin_68|11861_6_63|13470_2_67|CosteaPI_2017__SID713A056-11-0-0__bin_69|VincentC_2016__MM010_megahit__bin_31
acute_leukemia_gut	02403_D05_P026302_B00_A00_R1	39	712	2	14672_4_1|12718_7_84
acute_leukemia_gut	02403_D06_P026310_B00_A00_R1	37	832	4	20287_6_7|13414_6_12|12718_7_29|BackhedF_2015__SID238_4M__bin_4
acute_leukemia_gut	02403_D07_P026092_B00_A00_R1	56	3430	9	BackhedF_2015__SID577_M__bin_61|18048_2_78|Bengtsson-PalmeJ_2015__TRAVELRES30__bin_100|14207_7_93|GCF_000157935.1|20287_6_65|BritoIL_2016__W1_11_ST__bin_35|UMGS626|ZellerG_2014__CCIS35100175ST-4-0__bin_46
acute_leukemia_gut	02403_E01_P026271_B00_A00_R1	36	2152	2	20287_6_9|14672_4_1
acute_leukemia_gut	02403_E02_P026279_B00_A00_R1	107	2999	11	13470_2_64|UMGS615|12718_7_31|LeChatelierE_2013__MH0427__bin_45|CosteaPI_2017__SID713A084-11-90-0__bin_9|ChengpingW_2017__AS20raw__bin_12|GCF_003458705.1|HMP_2012__SRS014690__bin_33|20287_6_65|GCF_003465925.1|KosticAD_2015__PRJNA231909_3107373__bin_4
acute_leukemia_gut	02403_E03_P026287_B00_A00_R1	11	473	4	GCF_000172175.1|12718_7_50|Bengtsson-PalmeJ_2015__TRAVELRES46__bin_68|GCF_001458115.1
acute_leukemia_gut	02403_E04_P026295_B00_A00_R1	29	1576	8	GCF_003437535.1|12718_7_28|12718_7_20|12718_7_3|13470_2_62|14207_6_2|Bengtsson-PalmeJ_2015__TRAVELRES37__bin_58|Bengtsson-PalmeJ_2015__TRAVELRES61__bin_89
acute_leukemia_gut	02403_E05_P026303_B00_A00_R1	26	1150	3	14672_4_1|UMGS54|12718_7_28
acute_leukemia_gut	02403_E07_P026093_B00_A00_R1	4	10	3	20298_3_81|BackhedF_2015__SID345_4M__bin_6|ChengpingW_2017__AS81raw__bin_28
acute_leukemia_gut	02403_F01_P026272_B00_A00_R1	35	1982	4	14672_4_1|GCF_000238695.1|12718_7_31|KarlssonFH_2013__S249__bin_5
acute_leukemia_gut	02403_F02_P026280_B00_A00_R1	21	1007	5	GCF_009678865.1|13470_2_64|LeChatelierE_2013__MH0229__bin_49|12718_7_28|18048_2_78
acute_leukemia_gut	02403_F03_P026288_B00_A00_R1	10	880	4	GCA_003439045.1|12718_7_50|14207_6_2|GCF_900095845.1
acute_leukemia_gut	02403_F04_P026296_B00_A00_R1	22	425	6	12718_7_64|18048_1_62|12718_7_15|12718_7_50|HMP_2012__SRS014107__bin_4|HeQ_2017__RSZAXPI003082-116__bin_1
acute_leukemia_gut	02403_F05_P026304_B00_A00_R1	109	2343	5	GCF_000187895.1|GCF_003462815.1|GCF_003458155.1|12718_7_20|BackhedF_2015__SID53_12M__bin_15
acute_leukemia_gut	02403_G02_P026281_B00_A00_R1	14	1190	6	UMGS163|12718_7_31|Bengtsson-PalmeJ_2015__TRAVELRES30__bin_30|14207_7_54|XieH_2016__YSZC12003_37337__bin_28|Bengtsson-PalmeJ_2015__TRAVELRES11__bin_36
acute_leukemia_gut	02403_G03_P026289_B00_A00_R1	38	1012	5	13470_2_65|20287_6_7|GCF_003603875.1|13414_6_49|20287_6_4
acute_leukemia_gut	02403_G04_P026297_B00_A00_R1	11	762	6	GCF_003435685.1|12718_7_50|HMP_2012__SRS049995__bin_39|GCF_000760655.1|HMP_2012__SRS023468__bin_4|UMGS1006
acute_leukemia_gut	02403_G05_P026305_B00_A00_R1	6	302	4	12718_7_50|11861_6_56|GCF_000233495.1|UMGS1260
acute_leukemia_gut	02403_H01_P026274_B00_A00_R1	166	2106	1	GCF_000158415.2
acute_leukemia_gut	02403_H03_P026290_B00_A00_R1	23	1301	6	14672_4_1|12718_7_28|AsnicarF_2017__MV_FEI5_t2Q14__bin_2|ChengpingW_2017__AS98raw__bin_8|20287_6_65|14207_6_2
acute_leukemia_gut	02403_H04_P026298_B00_A00_R1	6	232	4	12718_7_28|20298_3_17|ChengpingW_2017__AS133raw__bin_36|UMGS696
acute_leukemia_gut	02403_H05_P026306_B00_A00_R1	30	2020	8	GCF_003467215.1|Bengtsson-PalmeJ_2015__TRAVELRES10__bin_16|20287_6_65|11861_6_58|13414_6_47|12718_7_50|GCF_009677555.1|HMP_2012__SRS024087__bin_3
acute_leukemia_gut	02404_A01_P025816_B00_A00_R1	1523	9770	21	GCF_003475695.1|13470_2_80|GCF_000155815.1|GCF_000218465.1|GCF_000154845.1|12718_7_70|GCF_003462815.1|13414_6_52|GCF_001517625.2|GCF_003477465.1|11861_6_58|GCF_000218385.1|GCF_009719035.1|GCF_000244855.1|21673_4_77|ChengpingW_2017__AS84raw__bin_5|FerrettiP_2018__CA_C10052MS2903SA_t0M16__bin_3|GCF_000209425.1|GCF_003458155.1|UMGS333|FerrettiP_2018__CA_C10003IS2040FE_t3M15__bin_3
acute_leukemia_gut	02404_A03_P025832_B00_A00_R1	1325	11854	6	GCF_000158415.2|13470_2_64|GCF_003635425.1|BackhedF_2015__SID507_4M__bin_11|18048_1_62|BackhedF_2015__SID338_4M__bin_5
acute_leukemia_gut	02404_A05_P025848_B00_A00_R1	1135	8425	13	GCF_003467625.1|20287_6_9|ZeeviD_2015__PNP_DietIntervention_36_megahit__bin_11|GCF_003480245.1|GCF_003433925.1|GCF_000209405.1|14207_6_15|IjazUZ_2017__S45_a_WGS_megahit__bin_8|12718_7_64|GCF_003478165.1|GCF_003481515.1|BackhedF_2015__SID507_4M__bin_11|20298_3_24
acute_leukemia_gut	02404_A06_P025856_B00_A00_R1	1083	5033	10	GCF_003472405.1|GCF_000155205.1|20287_6_9|FengQ_2015__SID530558__bin_71|13414_6_63|20298_3_24|11861_6_56|GCF_003475365.1|UMGS666|LoombaR_2017__SID5639_uuc__bin_6
acute_leukemia_gut	02404_A07_P025864_B00_A00_R1	1224	7816	17	GCF_003467625.1|GCF_003462285.1|GCF_003438385.1|20298_3_81|GeversD_2014__SKBSTL007__bin_24|GCF_000155815.1|GCF_003465905.1|GCF_003478165.1|20298_3_24|20427_4_22|14207_7_36|12718_7_32|GCF_000244855.1|20298_2_28|BackhedF_2015__SID507_4M__bin_11|13414_6_22|20287_6_21
acute_leukemia_gut	02404_A08_P025872_B00_A00_R1	19	58	9	12718_7_28|FerrettiP_2018__CA_C10020IS2347FE_t4M15__bin_11|BritoIL_2016__M1_15_ST__bin_83|12718_7_3|GCF_003437625.1|12718_7_20|12718_7_73|BackhedF_2015__SID507_4M__bin_11|GCF_009677555.1
acute_leukemia_gut	02404_A09_P025880_B00_A00_R1	1110	9720	14	GCF_000218465.1|GCA_009021515.1|GCF_000209405.1|GCF_000209425.1|18391_1_2|GCF_000820745.1|GCA_008565905.1|GCF_000242175.1|GCF_000159855.2|20287_6_7|18048_1_56|GeversD_2014__SKBSTL008__bin_28|20298_3_24|GCF_003433995.1
acute_leukemia_gut	02404_A10_P025888_B00_A00_R1	1670	10768	22	GCF_003470005.1|GCF_000209405.1|GCF_003475695.1|BackhedF_2015__SID130_12M__bin_8|LeChatelierE_2013__MH0427__bin_45|GCF_003475365.1|GCF_000205165.1|UMGS264|18391_1_6|GCF_000159855.2|13470_2_58|UMGS255|FengQ_2015__SID532796__bin_10|14207_6_15|UMGS1444|BackhedF_2015__SID507_4M__bin_11|UMGS173|13470_2_62|GCF_003472765.1|GCF_003464525.1|8080_1_69|ZellerG_2014__CCIS35100175ST-4-0__bin_46
acute_leukemia_gut	02404_A12_P025904_B00_A00_R1	1624	11045	8	GCF_000158415.2|18391_1_5|NielsenHB_2014__V1_UC14_1__bin_35|GeversD_2014__SKBSTL008__bin_28|BackhedF_2015__SID507_4M__bin_11|20298_3_12|GCF_003603875.1|GCF_003433765.1
acute_leukemia_gut	02404_B01_P025817_B00_A00_R2	377	2263	9	20298_3_17|GCF_003475695.1|13470_2_80|GCF_000155815.1|GCF_003475365.1|14672_4_1|12718_7_56|12718_7_70|13470_2_64
acute_leukemia_gut	02404_B02_P025825_B00_A00_R1	1854	12066	19	20298_3_81|GCF_003464525.1|GCF_003470265.1|FerrettiP_2018__CA_C10003IS2040FE_t3M15__bin_3|UMGS74|CosteaPI_2017__pluto4-11-0-0__bin_34|GCF_000209425.1|20287_6_7|GCF_000159855.2|GCF_000244855.1|KosticAD_2015__PRJNA231909_3112363__bin_26|LiJ_2014__V1_FI13__bin_48|GCF_009719035.1|GCF_000154285.1|GCF_000155205.1|GCF_000381365.1|8080_1_69|HMP_2012__SRS018978__bin_1|20287_6_34
acute_leukemia_gut	02404_B04_P025841_B00_A00_R1	1100	8693	15	20287_6_9|GCF_000242175.1|GCF_003603875.1|14207_7_24|GCF_000209405.1|GCF_003439225.1|BackhedF_2015__SID150_B__bin_1|Obregon-TitoAJ_2015__NO10__bin_10|GCF_000158415.2|GCF_000218405.2|GCF_009720045.1|LouisS_2016__AS60_3__bin_23|BackhedF_2015__SID70_4M__bin_5|KarlssonFH_2013__S263__bin_34|14207_7_23
acute_leukemia_gut	02404_B05_P025849_B00_A00_R1	1759	11076	24	GCF_003464525.1|20298_3_81|CosteaPI_2017__pluto4-11-0-0__bin_34|GCF_003467625.1|FerrettiP_2018__CA_C10003IS2040FE_t3M15__bin_3|BackhedF_2015__SID507_12M__bin_14|Obregon-TitoAJ_2015__NO10__bin_10|UMGS74|GCF_000381365.1|13470_2_58|20287_6_7|GCF_003467265.1|GCF_000244855.1|12718_7_35|BackhedF_2015__SID507_4M__bin_11|GCF_009719035.1|14207_7_83|12718_7_65|GCF_000155205.1|14207_6_15|FengQ_2015__SID5327…
acute_leukemia_gut	02404_B06_P025857_B00_A00_R1	1478	10951	19	20298_3_73|GCF_000218465.1|GCF_003474485.1|UMGS231|14207_7_70|GCF_003434565.1|GCF_003603875.1|8080_1_69|NielsenHB_2014__V1_UC55_4__bin_92|UMGS529|BackhedF_2015__SID507_4M__bin_11|20298_3_37|FerrettiP_2018__CA_C10052MS2903SA_t0M16__bin_3|20427_4_22|UMGS834|13414_6_34|14670_1_61|GCF_003478165.1|11861_6_59
acute_leukemia_gut	02404_B07_P025865_B00_A00_R1	766	7429	4	GCF_003475695.1|CosteaPI_2017__SID713A004-11-0-0__bin_33|20298_3_37|GCF_000244855.1
acute_leukemia_gut	02404_B08_P025873_B00_A00_R1	751	6537	8	GCF_003470265.1|20287_6_9|GCF_000242175.1|20287_6_48|GCF_000244855.1|8080_1_69|GCF_003433765.1|SchirmerM_2016__G88909__bin_1
acute_leukemia_gut	02404_B09_P025881_B00_A00_R1	1552	10785	7	GCF_003464475.1|20298_3_73|GCF_003464525.1|XieH_2016__YSZC12003_35707__bin_25|13470_2_65|GCF_009719035.1|GCF_003475695.1
acute_leukemia_gut	02404_B10_P025889_B00_A00_R1	950	9703	10	GCF_003475695.1|CosteaPI_2017__SID713A004-11-0-0__bin_33|20298_2_28|GCF_003603875.1|12718_7_31|12718_7_88|GCF_000244855.1|8080_1_69|14672_4_1|BackhedF_2015__SID507_4M__bin_11
acute_leukemia_gut	02404_B11_P025897_B00_A00_R1	1553	10494	20	20287_6_9|GCF_003433765.1|GCF_003464525.1|GCF_003478165.1|FengQ_2015__SID530558__bin_71|GCF_003603255.1|14207_7_22|GCF_009719035.1|13414_6_34|18048_1_56|GCF_003459405.1|GCF_003603875.1|20298_3_17|HeQ_2017__RSZAXPI003082-116__bin_42|GCF_003479145.1|GCF_000244855.1|UMGS335|FengQ_2015__SID530251__bin_24|ZellerG_2014__CCIS35100175ST-4-0__bin_46|GCF_000821325.1
acute_leukemia_gut	02404_C01_P025818_B00_A00_R1	548	8119	5	GCF_000162555.1|13470_2_65|12718_7_31|GCF_003635485.1|GCF_003475695.1
acute_leukemia_gut	02404_C02_P025826_B00_A00_R1	2201	13849	21	20298_3_81|GCF_003463575.1|GCF_000209405.1|LiJ_2017__H2M414927__bin_20|GCF_000411355.1|GCF_000242955.1|GCF_003478165.1|GCF_000244855.1|BackhedF_2015__SID590_12M__bin_28|13414_6_21|UMGS85|Obregon-TitoAJ_2015__NO10__bin_10|13470_2_58|BackhedF_2015__SID70_4M__bin_5|12718_7_65|GCF_001282665.1|GCF_003435775.1|RaymondF_2016__P19E7__bin_62|Obregon-TitoAJ_2015__SM11__bin_8|GCF_003433995.1|ZeeviD_2015__PN…
acute_leukemia_gut	02404_C03_P025834_B00_A00_R1	457	6278	9	GCF_003475695.1|GCF_000162275.1|GCF_000218465.1|CosteaPI_2017__pluto4-11-0-0__bin_34|GCF_003439225.1|GeversD_2014__SKBSTL033__bin_40|GCF_003438245.1|GCF_000234155.1|BackhedF_2015__SID507_4M__bin_11
acute_leukemia_gut	02404_C05_P025850_B00_A00_R1	882	8628	9	20287_6_9|GCA_009895945.1|GCA_008566175.1|BackhedF_2015__SID70_4M__bin_5|GCF_003472565.1|GCF_000233495.1|Bengtsson-PalmeJ_2015__TRAVELRES12__bin_114|HMP_2012__SRS045197__bin_7|GCF_003475695.1
acute_leukemia_gut	02404_C06_P025858_B00_A00_R1	608	6886	2	GCF_003439065.1|20298_3_37
acute_leukemia_gut	02404_C07_P025866_B00_A00_R1	549	2903	6	GeversD_2014__SKBSTL008__bin_28|GCF_003475695.1|ZeeviD_2015__PNP_Main_233_megahit__bin_47|CosteaPI_2017__pluto4-11-0-0__bin_34|20298_3_37|Bengtsson-PalmeJ_2015__TRAVELRES17__bin_75
acute_leukemia_gut	02404_C08_P025874_B00_A00_R1	694	4554	16	13414_6_22|BackhedF_2015__SID70_4M__bin_5|GCF_000244855.1|13414_6_33|20287_6_9|20298_3_81|FerrettiP_2018__CA_C10003IS2040FE_t3M15__bin_3|UMGS488|NielsenHB_2014__V1_CD21_0__bin_38|BackhedF_2015__SID507_4M__bin_11|12718_7_3|DavidLA_2015__LD-Run1-02__bin_2|Obregon-TitoAJ_2015__SM28__bin_16|GCF_000209385.2|GCF_003478065.1|UMGS413
acute_leukemia_gut	02404_C09_P025882_B00_A00_R1	1241	8545	26	20298_3_81|UMGS471|20298_3_37|UMGS74|20298_3_24|GCF_003433945.1|GCF_000242175.1|14207_6_15|GCF_003478165.1|13414_6_37|GeversD_2014__SKBSTL008__bin_28|ChengpingW_2017__AS25raw__bin_22|GCF_000162275.1|GCF_003435315.1|13414_6_8|ZellerG_2014__CCIS90166425ST-4-0__bin_49|LoombaR_2017__SID5016_ish__bin_11|BackhedF_2015__SID70_4M__bin_5|13470_2_58|FerrettiP_2018__CA_C10052MS2903SA_t0M16__bin_3|12718_7_31…
acute_leukemia_gut	02404_C10_P025890_B00_A00_R1	188	1233	4	HMP_2012__SRS018591__bin_42|GCF_009876825.1|14207_6_15|HMP_2012__SRS019124__bin_4
acute_leukemia_gut	02404_C11_P025898_B00_A00_R1	1393	10877	21	13470_2_64|13414_6_47|18048_1_62|GCF_003458535.1|GCF_000234155.1|20287_6_9|14207_6_15|GCF_003477525.1|BackhedF_2015__SID70_4M__bin_5|13470_2_67|GCF_001517625.2|GCF_003462815.1|GCF_000188175.1|GCF_003435685.1|UMGS264|13414_6_32|GCF_000162555.1|GCF_003467725.1|GCF_003465905.1|BackhedF_2015__SID507_4M__bin_11|CosteaPI_2017__pluto4-11-0-0__bin_34
acute_leukemia_gut	02404_D01_P025819_B00_A00_R1	1038	8888	9	GCF_003475695.1|GCF_000218465.1|CosteaPI_2017__pluto4-11-0-0__bin_34|GCF_003439225.1|GCF_003433925.1|GCF_003462815.1|AsnicarF_2017__MV_FEI5_t2Q14__bin_2|GCF_000244855.1|IjazUZ_2017__S45_a_WGS_megahit__bin_8
acute_leukemia_gut	02404_D02_P025827_B00_A00_R1	1093	10002	13	20287_6_9|UMGS529|GCF_003462185.1|20298_3_81|BackhedF_2015__SID150_B__bin_1|12718_7_31|20287_6_7|LiJ_2017__H2M414927__bin_20|GCF_000155205.1|LoombaR_2017__SID1050_bax__bin_11|GCF_900095845.1|GCF_003479145.1|HMP_2012__SRS014470__bin_82
acute_leukemia_gut	02404_D03_P025835_B00_A00_R1	639	4781	8	13414_6_12|UMGS1409|UMGS695|BackhedF_2015__SID526_M__bin_5|GCF_001078425.1|20287_6_7|20287_6_9|13414_6_22
acute_leukemia_gut	02404_D04_P025843_B00_A00_R1	1245	8714	13	GCF_009677065.1|GCF_003435685.1|GCF_000218465.1|14207_7_22|GCF_003433765.1|20298_3_73|12718_7_70|20298_2_7|GCF_003478165.1|GeversD_2014__SKBSTL008__bin_28|GCF_000205165.1|20298_3_81|14207_7_70
acute_leukemia_gut	02404_D07_P025867_B00_A00_R1	765	5466	10	GCF_003475695.1|GCA_009021875.1|12718_7_20|GCF_000242175.1|20298_3_37|12718_7_31|GCF_000154845.1|GCF_000205165.1|18048_1_70|GeversD_2014__SKBSTL008__bin_28
acute_leukemia_gut	02404_D08_P025875_B00_A00_R1	427	4025	6	20287_6_9|GCF_009876825.1|GCF_000411395.1|GCF_003439225.1|12718_7_20|13414_6_22
acute_leukemia_gut	02404_D09_P025883_B00_A00_R1	593	3207	7	14207_7_22|GCF_000164235.1|GCF_009717525.1|GCF_003433995.1|20298_3_81|BackhedF_2015__SID150_B__bin_1|FerrettiP_2018__CA_C10052MS2903SA_t0M16__bin_3
acute_leukemia_gut	02404_D10_P025891_B00_A00_R1	1423	10125	19	GCF_003475695.1|GCF_003462365.1|GCF_003468175.1|13414_6_21|14207_7_36|GCF_009102805.1|GCF_003467215.1|GCF_001517625.2|13470_2_58|12718_7_53|HeQ_2017__SZAXPI029598-166__bin_7|13414_6_75|ZeeviD_2015__PNP_Main_45_megahit__bin_41|BackhedF_2015__SID70_4M__bin_5|GCF_000188175.1|BritoIL_2016__M2_3_ST__bin_71|14207_7_40|GCF_003433685.1|12718_7_47
acute_leukemia_gut	02404_D11_P025899_B00_A00_R1	1878	11138	26	20298_3_81|13470_2_64|GCA_009158895.1|UMGS1087|GCF_000154525.1|13414_6_47|14207_7_52|GCF_001078425.1|LoombaR_2017__SID0005_aaf__bin_31|13470_2_67|LiJ_2014__O2_UC36-0__bin_25|20287_6_9|BackhedF_2015__SID590_4M__bin_7|UMGS264|GCF_000209405.1|14207_6_15|BackhedF_2015__SID133_M__bin_46|GCF_000188175.1|GCF_003462815.1|GCF_003464525.1|UMGS74|UMGS795|8080_1_72|13414_6_21|BackhedF_2015__SID507_4M__bin_11…
acute_leukemia_gut	02404_D12_P025907_B00_A00_R1	1446	10403	14	GCF_003472305.1|20287_6_9|UMGS24|GCF_003433765.1|CosteaPI_2017__pluto4-11-0-0__bin_34|20287_6_7|13470_2_65|13470_2_67|20298_3_81|GCA_009877915.1|GCF_003438135.1|ChengpingW_2017__AS84raw__bin_5|12718_7_31|18048_2_85
acute_leukemia_gut	02404_E01_P025820_B00_A00_R1	1327	11935	10	20287_6_9|GCA_009895945.1|GCF_003470265.1|18391_1_6|13470_2_65|20298_3_35|GeversD_2014__SKBSTL007__bin_24|18048_1_70|20298_3_24|15841_8_85
acute_leukemia_gut	02404_E02_P025828_B00_A00_R1	1178	8347	12	XieH_2016__YSZC12003_37399__bin_51|GCF_003458565.1|GCF_000411355.1|18048_1_62|BackhedF_2015__SID507_4M__bin_11|13470_2_65|20298_3_37|UMGS213|GCF_003438185.1|GCF_003462815.1|GCF_000162175.1|KosticAD_2015__PRJNA231909_3111969__bin_7
acute_leukemia_gut	02404_E03_P025836_B00_A00_R1	874	6887	6	GCF_003462815.1|GCF_009024975.1|LiJ_2014__MH0358__bin_21|GCF_003475695.1|GCF_003603875.1|11861_6_63
acute_leukemia_gut	02404_E04_P025844_B00_A00_R1	1557	11197	26	GCF_003464525.1|13414_6_47|GCF_000154845.1|GCF_003470675.1|20298_3_81|GCF_003462815.1|14207_7_1|GCF_000209405.1|GCF_003475695.1|HeQ_2017__RSZAXPI003099-133__bin_50|ChengpingW_2017__AS84raw__bin_5|GCF_000234155.1|GCF_000169015.1|13414_6_63|13470_2_58|GCF_003475365.1|GCF_000155815.1|UMGS488|13414_6_52|HMP_2012__SRS018443__bin_1|14207_6_15|ZellerG_2014__CCIS35100175ST-4-0__bin_46|GCF_009719035.1|YuJ…
acute_leukemia_gut	02404_E05_P025852_B00_A00_R1	699	5170	14	18048_1_62|GCF_003435685.1|GCF_000242175.1|GCF_003603875.1|GCF_000244855.1|18391_1_6|12718_7_20|GCA_008566005.1|GCF_000205165.1|GCF_000158315.2|AsnicarF_2017__MV_FEI4_t2Q15__bin_2|BackhedF_2015__SID507_4M__bin_1|VatanenT_2016__G80484__bin_4|VincentC_2016__MM083_3_megahit__bin_4
acute_leukemia_gut	02404_E07_P025868_B00_A00_R1	1836	10158	15	GCF_003475695.1|GCF_003465215.1|GCF_000188175.1|UMGS156|UMGS1139|UMGS490|GCF_009680105.1|20287_6_7|12718_7_20|13414_6_32|LeChatelierE_2013__MH0427__bin_45|12718_7_32|UMGS493|GCF_900095845.1|HeQ_2017__SZAXPI029573-88__bin_22
acute_leukemia_gut	02404_E08_P025876_B00_A00_R1	353	4100	6	GCA_009021875.1|20298_3_37|20287_6_9|Bengtsson-PalmeJ_2015__TRAVELRES38__bin_35|12718_7_33|CosteaPI_2017__SID713A023-11-0-0__bin_37
acute_leukemia_gut	02404_E09_P025884_B00_A00_R1	1224	8040	14	GCF_003472405.1|20287_6_9|GCF_003433765.1|CosteaPI_2017__pluto4-11-0-0__bin_34|GCF_003464525.1|20287_6_7|13470_2_67|13470_2_65|LeChatelierE_2013__MH0435__bin_76|20298_3_81|14207_7_70|GCA_009877615.1|GCF_003603875.1|UMGS1
acute_leukemia_gut	02404_E10_P025892_B00_A00_R1	413	1988	9	20298_3_17|UMGS1087|GCF_003475695.1|13414_6_47|XieH_2016__YSZC12003_37400__bin_7|18048_1_62|BackhedF_2015__SID507_4M__bin_11|UMGS421|GCF_000158055.1
acute_leukemia_gut	02404_E11_P025900_B00_A00_R1	854	10553	6	GCF_003475695.1|14672_4_1|GCA_008566175.1|LiJ_2014__V1_CD3-3-PN__bin_22|BackhedF_2015__SID238_4M__bin_4|20298_3_81
acute_leukemia_gut	02404_E12_P025908_B00_A00_R1	410	2603	9	20298_3_73|12718_7_70|20298_3_37|18391_1_6|20287_6_9|14207_6_6|GCF_000411335.1|GCF_009718745.1|UMGS163
acute_leukemia_gut	02404_F01_P025821_B00_A00_R1	1595	9646	15	13470_2_80|GCF_000218465.1|XieH_2016__YSZC12003_36116__bin_14|12718_7_35|GCF_000244855.1|GCF_003458705.1|12718_7_70|8080_1_72|14207_6_15|20287_6_7|13414_6_34|GCF_000209405.1|20287_6_9|20298_2_53|GCF_003435315.1
acute_leukemia_gut	02404_F02_P025829_B00_A00_R1	477	3283	9	GCF_003475695.1|20298_3_73|21673_4_33|GCA_009020975.1|GCF_000154845.1|GCF_000411335.1|BackhedF_2015__SID507_4M__bin_11|ChengpingW_2017__AS20raw__bin_12|GCF_003603875.1
acute_leukemia_gut	02404_F03_P025837_B00_A00_R1	1244	7390	20	13470_2_64|13414_6_47|GCF_003465905.1|GCF_003467625.1|18048_1_62|ChengpingW_2017__AS20raw__bin_12|14207_6_14|GCF_003468725.1|GCF_003457795.1|UMGS264|GCF_003475695.1|GCF_003438185.1|LiJ_2014__MH0319__bin_55|BackhedF_2015__SID590_4M__bin_7|GCF_001517625.2|LiJ_2014__V1_CD3-3-PN__bin_22|20287_6_31|14207_6_15|BritoIL_2016__M2_50_ST__bin_36|GCF_000154845.1
acute_leukemia_gut	02404_F04_P025845_B00_A00_R1	573	4049	13	20287_6_9|20298_3_73|13470_2_67|GCF_003433765.1|GCF_003464525.1|13414_6_47|HeQ_2017__SZAXPI029573-88__bin_22|ChengpingW_2017__AS20raw__bin_12|GCF_000154845.1|GCF_009718745.1|13470_2_65|Bengtsson-PalmeJ_2015__TRAVELRES38__bin_35|HMP_2012__SRS018149__bin_21
acute_leukemia_gut	02404_F05_P025853_B00_A00_R1	208	1523	11	GCF_009678215.1|20298_3_17|UMGS349|13414_6_24|UMGS236|Bengtsson-PalmeJ_2015__TRAVELRES49__bin_109|20287_6_7|20287_6_65|Bengtsson-PalmeJ_2015__TRAVELRES40__bin_34|GCF_000297815.1|GCF_003603875.1
acute_leukemia_gut	02404_F06_P025861_B00_A00_R1	1683	8431	33	GCF_003464935.1|GCF_003479245.1|UMGS695|BackhedF_2015__SID70_4M__bin_5|GCF_003475695.1|12718_7_93|14207_7_85|GCF_000162275.1|GCF_000209405.1|13470_2_82|13414_6_75|GCF_003459305.1|GCF_003464525.1|UMGS85|UMGS737|GCF_003467035.1|13414_6_34|HeQ_2017__SZAXPI029573-88__bin_22|ChengpingW_2017__AS84raw__bin_5|UMGS264|GCF_003461565.1|BritoIL_2016__W1_13_ST__bin_13|GCF_009720045.1|UMGS1444|13414_6_21|20298…
acute_leukemia_gut	02404_F08_P025877_B00_A00_R1	679	7891	4	GCA_008566175.1|20287_6_7|20287_6_9|14207_6_15
acute_leukemia_gut	02404_F09_P025885_B00_A00_R1	714	7093	1	GCF_000164235.1
acute_leukemia_gut	02404_F10_P025893_B00_A00_R1	1092	9439	6	GCF_003475695.1|20298_3_37|GCF_000242175.1|GCF_003465905.1|GCF_003465125.1|GCF_000244855.1
acute_leukemia_gut	02404_F11_P025901_B00_A00_R1	2093	11962	29	GCF_000162555.1|HeQ_2017__SZAXPI029489-87__bin_6|13414_6_32|UMGS74|UMGS183|20287_6_9|GCF_003467625.1|13470_2_67|GCF_003602895.1|12718_7_65|UMGS1|UMGS1158|UMGS768|13470_2_58|18391_1_1|GCF_003469775.1|UMGS40|FengQ_2015__SID530558__bin_71|GCF_000154465.1|Obregon-TitoAJ_2015__NO10__bin_10|FengQ_2015__SID31275__bin_27|13470_2_65|GCF_003461885.1|GCF_003481745.1|ZellerG_2014__CCIS35100175ST-4-0__bin_46|…
acute_leukemia_gut	02404_F12_P025909_B00_A00_R1	823	4242	9	GCF_000234155.1|20298_3_24|GCF_009094265.1|BackhedF_2015__SID150_B__bin_1|GCF_003467085.1|UMGS74|14672_4_1|12718_7_70|20298_3_65
acute_leukemia_gut	02404_G01_P025822_B00_A00_R1	2358	13582	19	GCF_003470065.1|GCF_003462285.1|GCF_003474435.1|KarlssonFH_2013__S372__bin_31|14207_7_85|GCF_003462815.1|BackhedF_2015__SID70_4M__bin_5|GCF_003480885.1|GCF_003458535.1|20287_6_15|20287_6_7|13414_6_24|14207_7_87|BackhedF_2015__SID130_12M__bin_8|12718_7_64|18048_1_62|GCF_000244855.1|GeversD_2014__SKBSTL068__bin_76|GCF_000209405.1
acute_leukemia_gut	02404_G02_P025830_B00_A00_R1	1279	9036	4	GCF_000244855.1|GCF_003603875.1|GCF_000238695.1|20298_3_17
acute_leukemia_gut	02404_G03_P025838_B00_A00_R1	1129	8400	16	GCF_003470265.1|GCF_003467165.1|13414_6_63|GCF_000969835.1|GCF_000233515.1|18048_1_62|8080_1_72|GCF_003433945.1|GCF_000162275.1|BackhedF_2015__SID507_4M__bin_11|UMGS488|18391_1_6|GCF_000154845.1|13414_6_47|20287_6_9|14207_6_15
acute_leukemia_gut	02404_G04_P025846_B00_A00_R1	88	266	7	BackhedF_2015__SID150_B__bin_1|GCF_003439225.1|UMGS194|12718_7_50|13414_6_47|12718_7_28|GCF_009677555.1
acute_leukemia_gut	02404_G05_P025854_B00_A00_R1	887	7871	7	GCF_003475695.1|HeQ_2017__SZAXPI029573-88__bin_22|GCF_001078425.1|13470_2_67|UMGS179|13470_2_65|GCF_000162275.1
acute_leukemia_gut	02404_G06_P025862_B00_A00_R1	592	4243	14	20287_6_9|GCF_000154465.1|12718_7_33|GCF_001078425.1|GCF_000969835.1|13470_2_65|12718_7_3|GCF_000313565.1|CosteaPI_2017__pluto4-11-0-0__bin_34|13414_6_70|ZellerG_2014__CCIS35100175ST-4-0__bin_46|Bengtsson-PalmeJ_2015__TRAVELRES34__bin_28|14207_7_54|CosteaPI_2017__SID713A084-11-90-0__bin_9
acute_leukemia_gut	02404_G07_P025870_B00_A00_R1	1292	8620	11	GCF_003464475.1|GCF_003435685.1|BackhedF_2015__SID532_12M__bin_18|GCF_003434055.1|13470_2_65|XieH_2016__YSZC12003_35707__bin_25|20287_6_7|GCF_000244855.1|Bengtsson-PalmeJ_2015__TRAVELRES12__bin_114|FengQ_2015__SID31223__bin_1|20287_6_9
acute_leukemia_gut	02404_G09_P025886_B00_A00_R1	1172	10667	19	20287_6_9|GCF_003433765.1|GCF_003603255.1|14207_7_22|GCF_003460445.1|FengQ_2015__SID530558__bin_71|GCF_000244855.1|GCF_003464525.1|LiJ_2017__H1M613825__bin_27|GCF_000154505.1|13414_6_34|Obregon-TitoAJ_2015__NO10__bin_10|GCA_009895945.1|GCF_009719035.1|11861_6_58|14207_6_15|GCA_008566175.1|GCF_003603875.1|VogtmannE_2016__MMRS15137911ST-27-0-0__bin_33
acute_leukemia_gut	02404_G10_P025894_B00_A00_R1	929	8923	14	GCF_000162275.1|20287_6_9|UMGS231|GCF_003603255.1|14207_7_70|BackhedF_2015__SID70_4M__bin_5|GCF_003464525.1|GCF_003603875.1|14207_6_14|GCF_003462815.1|13470_2_58|GeversD_2014__SKBSTL008__bin_28|20298_3_37|GCF_009719035.1
acute_leukemia_gut	02404_G11_P025902_B00_A00_R1	1376	10192	14	GCF_003475695.1|GCF_003480285.1|GCF_003437975.1|20298_2_28|GCF_000244855.1|13414_6_63|GCF_003464525.1|20298_3_81|BackhedF_2015__SID70_4M__bin_5|HeQ_2017__SZAXPI029489-87__bin_6|GCF_000234155.1|BackhedF_2015__SID507_4M__bin_11|13414_6_47|13414_6_52
acute_leukemia_gut	02404_G12_P025910_B00_A00_R1	1360	10053	18	18391_1_2|GCF_003480205.1|20287_6_9|GCF_003467625.1|GCA_009153315.1|13414_6_47|FerrettiP_2018__CA_C10007MS2099VA_t0M15__bin_2|UMGS97|GCF_003464525.1|GCF_000209405.1|13414_6_63|8080_1_72|14207_6_15|FerrettiP_2018__CA_C10052MS2903SA_t0M16__bin_3|GCF_003435685.1|GCF_009677555.1|20298_3_81|HeQ_2017__RSZAXPI003099-133__bin_12
acute_leukemia_gut	02404_H01_P025823_B00_A00_R1	947	7742	6	BackhedF_2015__SID150_B__bin_1|GCF_000160175.1|20298_3_11|20287_6_7|15841_8_91|12718_7_53
acute_leukemia_gut	02404_H02_P025831_B00_A00_R1	590	3021	5	BackhedF_2015__SID150_B__bin_1|20298_3_11|GCF_000244855.1|GCF_000238695.1|20287_6_7
acute_leukemia_gut	02404_H03_P025839_B00_A00_R1	126	500	3	ZeeviD_2015__PNP_Main_233_megahit__bin_47|13470_2_62|BackhedF_2015__SID590_12M__bin_28
acute_leukemia_gut	02404_H04_P025847_B00_A00_R1	1140	8698	16	GCF_003458565.1|GCF_003468745.1|GCF_003470265.1|13470_2_67|13414_6_63|20298_2_28|GCF_000209405.1|GCF_000244855.1|GCF_003460315.1|GCF_003467215.1|GCF_003462815.1|GCA_008566175.1|20298_3_81|13414_6_52|HeQ_2017__RSZAXPI003082-116__bin_1|FerrettiP_2018__CA_C10003IS2040FE_t3M15__bin_3
acute_leukemia_gut	02404_H05_P025855_B00_A00_R1	1031	8639	5	20287_6_9|11861_6_58|GCF_003464525.1|UMGS12|GCF_009719035.1
acute_leukemia_gut	02404_H06_P025863_B00_A00_R1	158	1004	18	20287_6_9|ChengpingW_2017__AS84raw__bin_5|12718_7_33|GCF_003472765.1|GCF_001078425.1|12718_7_49|XieH_2016__YSZC12003_35739__bin_8|12718_7_53|20298_2_23|GCF_000752035.1|GCF_900095845.1|12718_7_56|13470_2_73|14207_7_23|BackhedF_2015__SID615_M__bin_56|BritoIL_2016__M1_48_ST__bin_55|CosteaPI_2017__SID713A023-11-0-0__bin_40|GCF_003437625.1
acute_leukemia_gut	02404_H07_P025871_B00_A00_R1	1003	5179	15	UMGS335|20298_3_11|GCF_000242175.1|14207_7_46|14207_7_24|BackhedF_2015__SID130_12M__bin_8|13414_6_63|20287_6_7|GCF_000411355.1|GeversD_2014__SKBSTL008__bin_28|GCF_003435685.1|20298_3_81|GCF_003461565.1|14207_6_15|21673_4_20
acute_leukemia_gut	02404_H08_P025879_B00_A00_R1	763	5200	27	20298_3_81|GCA_008566175.1|UMGS666|UMGS488|14207_7_95|FengQ_2015__SID530558__bin_71|GCF_003473495.1|GCF_003457695.1|14672_4_1|XieH_2016__YSZC12003_35524__bin_54|14207_6_14|GCF_009719035.1|20287_6_9|BackhedF_2015__SID70_4M__bin_5|GCF_003478165.1|Obregon-TitoAJ_2015__NO10__bin_10|GCF_000411355.1|Obregon-TitoAJ_2015__SM11__bin_8|18048_1_56|14207_7_59|13470_2_65|LiJ_2017__H2F514910__bin_44|GCF_000154…
acute_leukemia_gut	02404_H10_P025895_B00_A00_R1	894	5370	5	GCF_000164235.1|18391_1_5|BackhedF_2015__SID238_4M__bin_4|GCF_003458155.1|AsnicarF_2017__MV_FEI4_t2Q15__bin_2
acute_leukemia_gut	02404_H11_P025903_B00_A00_R1	760	6589	11	GCA_009020975.1|BackhedF_2015__SID150_B__bin_1|GCF_003470265.1|ZeeviD_2015__PNP_Main_233_megahit__bin_47|GCF_003435685.1|GeversD_2014__SKBSTL008__bin_28|12718_7_31|GCF_003433985.1|GCF_003480915.1|20287_6_7|GCA_008566175.1
acute_leukemia_gut	02404_H12_P025911_B00_A00_R1	1748	10569	27	14207_7_80|13470_2_64|13414_6_17|18048_1_62|14207_7_52|GCF_003437345.1|GCF_003438715.1|GCF_001517625.2|GCF_003481145.1|GCF_003435685.1|13414_6_47|UMGS264|14207_6_15|GCF_003436235.1|CosteaPI_2017__SID713A049-11-0-0__bin_51|HMP_2012__SRS020336__bin_1|GCF_009720045.1|GCF_003480775.1|13414_6_21|14207_6_14|CosteaPI_2017__SID713A023-11-0-0__bin_14|GCF_003481745.1|GCF_003465905.1|13414_6_24|21673_4_18|U…
acute_leukemia_gut	02405_A01_P025912_B00_A00_R1	918	8990	17	20287_6_9|BackhedF_2015__SID150_B__bin_1|GCF_003433765.1|21673_4_13|UMGS231|GCF_003603255.1|GCF_003464475.1|GCF_003462815.1|GCF_003603875.1|GCF_003478165.1|20287_6_7|GCF_000191845.1|GCF_000760655.1|GCF_000159855.2|GCF_000185705.2|GCF_003479145.1|UMGS404
acute_leukemia_gut	02405_A02_P025920_B00_A00_R1	1771	10924	24	14207_7_80|GCF_003468965.1|18048_1_62|GCF_003437345.1|GCF_003461005.1|GCF_003438845.1|GCF_003475695.1|Bengtsson-PalmeJ_2015__TRAVELRES49__bin_46|GCF_001517625.2|GCA_009158895.1|GCF_009720045.1|13470_2_87|UMGS264|GeversD_2014__SKBSTL008__bin_28|Bengtsson-PalmeJ_2015__TRAVELRES38__bin_41|GCF_003470035.1|12718_7_95|CosteaPI_2017__SID713A049-11-0-0__bin_51|GCF_000154845.1|UMGS1989|GCF_003465905.1|202…
acute_leukemia_gut	02405_A03_P025928_B00_A00_R1	1802	11747	21	GCF_000169015.1|GCF_009677065.1|GCF_003434565.1|20287_6_9|13470_2_80|BackhedF_2015__SID70_4M__bin_5|GCF_003459325.1|BackhedF_2015__SID130_12M__bin_8|20298_2_28|GCF_000244855.1|GCF_000154465.1|FerrettiP_2018__CA_C10003IS2040FE_t3M15__bin_3|12718_7_64|GCA_008566175.1|AsnicarF_2017__MV_FEI5_t2Q14__bin_2|13414_6_75|8080_1_69|14207_7_52|ZellerG_2014__CCIS35100175ST-4-0__bin_46|CosteaPI_2017__SID713A08…
acute_leukemia_gut	02405_A04_P025936_B00_A00_R1	1248	8060	4	GCF_003465635.1|GCF_000242175.1|GCF_003473115.1|20298_3_11
acute_leukemia_gut	02405_A05_P025944_B00_A00_R1	464	3640	21	QinJ_2012__T2D-101__bin_22|12718_7_31|GCF_003603875.1|GCF_003468725.1|GCF_000159415.1|13470_2_62|LeChatelierE_2013__MH0188__bin_81|20298_3_24|GCF_000411335.1|21673_4_33|14207_6_15|GCF_003478165.1|GCF_000169015.1|BritoIL_2016__M1_48_ST__bin_55|BackhedF_2015__SID150_B__bin_1|KarlssonFH_2013__S330__bin_3|ZellerG_2014__CCIS27927933ST-4-0__bin_9|FengQ_2015__SID530251__bin_24|NielsenHB_2014__V1_UC17_2_…
acute_leukemia_gut	02405_A06_P025952_B00_A00_R1	1162	6829	13	GCF_009094265.1|CosteaPI_2017__pluto4-11-0-0__bin_34|UMGS74|XieH_2016__YSZC12003_35707__bin_25|12718_7_20|VogtmannE_2016__MMRS80093644ST-27-0-0__bin_29|XieH_2016__YSZC12003_37292__bin_96|18048_1_62|BackhedF_2015__SID150_B__bin_1|GCF_000155205.1|GCF_003603875.1|UMGS367|20287_6_7
acute_leukemia_gut	02405_A07_P025960_B00_A00_R1	1290	8619	12	13470_2_64|GCA_009158895.1|GCF_003603665.1|GCF_003433995.1|20287_6_9|12718_7_20|HeQ_2017__SZAXPI029573-88__bin_22|GCF_003462815.1|GCF_000209405.1|20287_6_7|Bengtsson-PalmeJ_2015__TRAVELRES38__bin_35|20298_2_44
acute_leukemia_gut	02405_A09_P025976_B00_A00_R1	383	3357	4	GCF_000158415.2|GCF_003463225.1|20287_6_9|UMGS529
acute_leukemia_gut	02405_A10_P025984_B00_A00_R1	2482	11423	29	GCF_003438885.1|GCF_003474775.1|UMGS695|13470_2_94|14207_7_80|GCF_003464525.1|HeQ_2017__SZAXPI029573-88__bin_22|14207_7_90|UMGS666|GCF_003462365.1|13470_2_67|12718_7_93|UMGS709|13414_6_63|FengQ_2015__SID530890__bin_31|GCF_003475695.1|BritoIL_2016__W3_22_ST__bin_91|GCF_003473645.1|GCF_003435955.1|13414_6_21|Bengtsson-PalmeJ_2015__TRAVELRES19__bin_26|BritoIL_2016__W1_13_ST__bin_13|GCF_003480775.1|2…
acute_leukemia_gut	02405_A11_P025992_B00_A00_R1	357	4817	9	20287_6_9|GCF_003603875.1|13470_2_65|BackhedF_2015__SID507_4M__bin_11|14672_4_1|GCF_000244855.1|GCF_003433765.1|GCF_000154845.1|12718_7_88
acute_leukemia_gut	02405_A12_P026000_B00_A00_R1	1023	11189	7	GCF_003475695.1|20298_2_2|GCF_003603875.1|ZeeviD_2015__PNP_DietIntervention_45_megahit__bin_2|ZeeviD_2015__PNP_Main_233_megahit__bin_47|GCF_001185345.1|GCF_000154805.1
acute_leukemia_gut	02405_B01_P025913_B00_A00_R1	1617	11785	23	GCF_003475365.1|20287_6_9|8080_1_72|HeQ_2017__SZAXPI029573-88__bin_22|GCF_000242175.1|GCF_009720045.1|GCF_001078425.1|GCF_000159855.2|GCF_009719035.1|8080_1_69|GCA_009895945.1|BackhedF_2015__SID150_B__bin_1|UMGS1237|12718_7_61|13414_6_34|XieH_2016__YSZC12003_35524__bin_54|GCF_000191845.1|LoombaR_2017__SID5639_uuc__bin_48|GCF_003439225.1|FengQ_2015__SID31749__bin_88|GCF_003478165.1|GCF_000154505.1…
acute_leukemia_gut	02405_B02_P025921_B00_A00_R1	1109	6532	16	GCF_000218465.1|GCF_000244855.1|8080_1_69|20287_6_7|GCF_003477525.1|GCF_000159255.1|13414_6_34|BackhedF_2015__SID507_4M__bin_11|13414_6_44|GCF_003475365.1|GCF_000381365.1|FengQ_2015__SID530251__bin_24|14207_6_15|GCF_000209385.2|13414_6_21|14207_7_70
acute_leukemia_gut	02405_B03_P025929_B00_A00_R1	1053	7388	13	20287_6_9|GCF_003437315.1|GCF_000157035.2|HeQ_2017__SZAXPI029552-169__bin_43|13414_6_54|12718_7_32|20287_6_7|13470_2_67|HeQ_2017__SZAXPI029573-88__bin_22|GCF_009719035.1|CosteaPI_2017__SID713A037-11-90-0__bin_24|12718_7_31|CosteaPI_2017__SID713B053-11-90-0__bin_9
acute_leukemia_gut	02405_B04_P025937_B00_A00_R1	1239	8299	17	13414_6_66|GCF_003467165.1|GCA_009895945.1|GCF_000242155.1|BackhedF_2015__SID70_4M__bin_5|GCF_000169015.1|20298_3_81|BackhedF_2015__SID150_B__bin_1|GCF_003462815.1|GCF_003467215.1|8080_1_69|ZellerG_2014__CCIS35100175ST-4-0__bin_46|8080_1_72|13470_2_67|ZeeviD_2015__PNP_Main_233_megahit__bin_47|20298_2_2|BackhedF_2015__SID229_12M__bin_34
acute_leukemia_gut	02405_B05_P025945_B00_A00_R1	122	607	9	ZeeviD_2015__PNP_Main_233_megahit__bin_47|20287_6_7|BackhedF_2015__SID1_4M__bin_4|AsnicarF_2017__MV_FEI4_t2Q15__bin_2|GCF_900069005.1|GCF_000753495.2|GCF_003438305.1|13470_2_90|GCF_001458115.1
acute_leukemia_gut	02405_B06_P025953_B00_A00_R1	1122	8625	14	GCF_000218465.1|GCF_000244855.1|8080_1_69|20287_6_7|14207_7_70|BackhedF_2015__SID507_4M__bin_11|13414_6_34|GCF_000159255.1|GCF_003603875.1|NielsenHB_2014__V1_UC55_4__bin_92|14207_6_15|GCF_003467625.1|LiJ_2014__MH0303__bin_35|FengQ_2015__SID31275__bin_27
acute_leukemia_gut	02405_B07_P025961_B00_A00_R1	928	7855	10	GCF_000261265.1|GCF_003475695.1|GCF_000218465.1|GCF_003468175.1|GCF_003603875.1|GCF_000187895.1|GCF_000244855.1|12718_7_20|BackhedF_2015__SID507_4M__bin_11|20287_6_7
acute_leukemia_gut	02405_B08_P025969_B00_A00_R1	401	3551	3	20287_6_9|GCF_000231275.1|GCA_009896305.1
acute_leukemia_gut	02405_B10_P025985_B00_A00_R1	841	9315	7	GCF_003475695.1|GCF_000242175.1|14672_4_1|13414_6_47|20298_2_44|15841_8_91|GCF_003459305.1
acute_leukemia_gut	02405_B11_P025993_B00_A00_R1	1666	7284	23	UMGS160|GCF_003464525.1|GCF_000179075.1|12718_7_70|GCF_003480305.1|LiJ_2017__H2M414927__bin_20|SchirmerM_2016__G89260__bin_16|13470_2_94|12718_7_35|20287_6_9|13414_6_75|GCF_000159415.1|GCF_003461685.1|14207_7_24|GCF_000187265.1|13414_6_47|CosteaPI_2017__SID713A052-11-90-0__bin_63|11861_6_63|LiJ_2017__H1M613825__bin_27|13470_2_65|18391_1_6|GCF_000244855.1|BackhedF_2015__SID70_4M__bin_5
acute_leukemia_gut	02405_B12_P026001_B00_A00_R1	1801	14328	14	GCF_003475695.1|GCF_003463575.1|GCF_008423365.1|UMGS939|GCF_003467625.1|GCF_003437005.1|NielsenHB_2014__V1_UC14_1__bin_35|GCF_003439065.1|14207_6_15|18391_1_6|20298_3_81|FerrettiP_2018__CA_C10003IS2040FE_t3M15__bin_3|GCF_000244855.1|GCF_000191845.1
acute_leukemia_gut	02405_C02_P025922_B00_A00_R1	938	6366	11	GCA_009895945.1|GCF_003472265.1|GeversD_2014__SKBSTL007__bin_24|20287_6_9|GCF_000209425.1|GCF_000218465.1|NielsenHB_2014__V1_CD36_0__bin_10|GCF_000411335.1|12718_7_31|20298_2_53|GCF_003477465.1
acute_leukemia_gut	02405_C03_P025930_B00_A00_R1	1959	9331	36	GCF_003475695.1|14207_7_7|GCF_003439315.1|UMGS488|UMGS1276|GCF_003467625.1|UMGS1139|13414_6_32|UMGS740|GCF_003433765.1|GCF_003435685.1|UMGS893|13414_6_47|GCA_009895945.1|21673_4_20|ZeeviD_2015__PNP_Main_233_megahit__bin_47|GCF_000169235.1|GCF_003481835.1|GCF_003603875.1|CosteaPI_2017__SID713B040-11-90-0__bin_35|GCF_003463685.1|GCF_003479765.1|GCF_003458765.1|GCF_003481745.1|GCF_003438135.1|GCF_00…
acute_leukemia_gut	02405_C04_P025938_B00_A00_R1	277	1628	9	12718_7_49|13414_6_66|12718_7_87|NielsenHB_2014__V1_UC17_2__bin_4|GCF_000187895.1|Bengtsson-PalmeJ_2015__TRAVELRES61__bin_89|20298_3_34|LoombaR_2017__SID5639_uuc__bin_6|Bengtsson-PalmeJ_2015__TRAVELRES46__bin_146
acute_leukemia_gut	02405_C05_P025946_B00_A00_R1	1059	6602	23	GCF_003475695.1|GCF_001078425.1|UMGS262|GCF_003470375.1|GCF_003464525.1|GCF_003603875.1|GCF_000242175.1|GCF_000162155.1|GCF_003472765.1|GCF_000188175.1|UMGS615|UMGS264|LiJ_2014__V1_FI13__bin_48|12718_7_3|13414_6_75|ZeeviD_2015__PNP_DietIntervention_45_megahit__bin_2|ZeeviD_2015__PNP_Main_511_megahit__bin_2|FengQ_2015__SID31749__bin_88|Bengtsson-PalmeJ_2015__TRAVELRES37__bin_58|13470_2_58|GCF_0001…
acute_leukemia_gut	02405_C06_P025954_B00_A00_R1	233	2776	12	20287_6_9|GCF_000218465.1|GCF_000244855.1|AsnicarF_2017__MV_FEI4_t2Q15__bin_2|FerrettiP_2018__CA_C10003IS2040FE_t3M15__bin_3|12718_7_50|13470_2_65|ZeeviD_2015__PNP_Main_233_megahit__bin_47|8080_1_69|Bengtsson-PalmeJ_2015__TRAVELRES60__bin_102|XieH_2016__YSZC12003_35739__bin_8|ZeeviD_2015__PNP_Main_331_megahit__bin_19
acute_leukemia_gut	02405_C07_P025962_B00_A00_R1	1286	8829	11	GCF_003465905.1|GCF_003480305.1|20298_3_73|GCF_009678215.1|BackhedF_2015__SID70_4M__bin_5|GCF_003458765.1|GCF_000244855.1|8080_1_72|12718_7_53|20298_3_24|GCF_000242175.1
acute_leukemia_gut	02405_C08_P025970_B00_A00_R1	73	300	3	KarlssonFH_2013__S370__bin_37|20287_6_9|20287_6_7
acute_leukemia_gut	02405_C09_P025978_B00_A00_R1	884	6371	10	21673_4_84|GCF_003480285.1|GCF_003464525.1|GCF_003462815.1|GCF_000244855.1|20287_6_7|GCF_003465885.1|13470_2_73|11861_6_59|18048_1_92
acute_leukemia_gut	02405_C11_P025994_B00_A00_R1	922	9398	15	20287_6_9|BackhedF_2015__SID150_B__bin_1|GCF_000218465.1|GCF_003439225.1|UMGS185|13470_2_67|GCF_009717845.1|GCF_000411395.1|20287_6_7|UMGS40|12718_7_20|BackhedF_2015__SID507_4M__bin_11|GCF_000191845.1|HeQ_2017__RSZAXPI003097-131__bin_9|GCF_009719035.1
acute_leukemia_gut	02405_C12_P026002_B00_A00_R1	386	7155	8	GCA_008566505.1|GCF_003475695.1|14672_4_1|GCF_000162275.1|CosteaPI_2017__pluto4-11-0-0__bin_34|12718_7_31|13470_2_65|UMGS939
acute_leukemia_gut	02405_D01_P025915_B00_A00_R1	2171	11887	19	GCF_003465215.1|GCF_009679715.1|GCF_003438715.1|HeQ_2017__SZAXPI029573-88__bin_22|GCF_003437005.1|13470_2_82|GCF_003475695.1|13414_6_47|UMGS666|GCF_003470675.1|13470_2_94|BritoIL_2016__W3_22_ST__bin_91|UMGS179|GCF_000242175.1|Bengtsson-PalmeJ_2015__TRAVELRES60__bin_3|GCF_000209405.1|GCF_003462815.1|UMGS264|12718_7_88
acute_leukemia_gut	02405_D03_P025931_B00_A00_R2	346	2032	18	GCF_000218465.1|20287_6_9|20287_6_7|GCF_000209425.1|GCF_000411355.1|14670_1_61|GCF_003439225.1|13470_2_80|BritoIL_2016__W2_8_ST__bin_70|13414_6_8|GCF_003472765.1|20298_3_24|FengQ_2015__SID531775__bin_60|20298_3_21|ChengpingW_2017__AS128raw__bin_35|GCF_003465925.1|Bengtsson-PalmeJ_2015__TRAVELRES37__bin_58|HMP_2012__SRS011098__bin_12
acute_leukemia_gut	02405_D04_P025939_B00_A00_R1	333	4588	8	20287_6_9|GCF_000159675.1|20287_6_7|BritoIL_2016__M2_38_ST__bin_53|AsnicarF_2017__MV_FEI4_t2Q15__bin_2|GCF_003469845.1|LiJ_2014__V1_CD3-3-PN__bin_22|UMGS477
acute_leukemia_gut	02405_D05_P025947_B00_A00_R1	1277	6915	26	GCF_009075935.1|GCF_003478325.1|SchirmerM_2016__G89260__bin_16|GCF_003460445.1|GCF_000209425.1|GCF_000155415.1|GCF_003438185.1|14207_7_7|GCF_000411355.1|14207_6_15|LiJ_2014__V1_FI13__bin_48|BackhedF_2015__SID70_4M__bin_5|NielsenHB_2014__V1_UC13_3__bin_13|GCF_000244855.1|12718_7_65|XieH_2016__YSZC12003_35712__bin_17|12718_7_95|20287_6_7|18391_1_5|13414_6_24|13414_6_75|ZeeviD_2015__PNP_Main_454_meg…
acute_leukemia_gut	02405_D06_P025955_B00_A00_R1	671	3463	16	13470_2_80|GCF_003465905.1|BackhedF_2015__SID70_4M__bin_5|GCF_000244855.1|13414_6_44|20298_3_24|14207_6_15|GCF_000209425.1|20298_2_53|13414_6_47|GCF_003478035.1|FerrettiP_2018__CA_C10003IS2040FE_t3M15__bin_3|BackhedF_2015__SID507_4M__bin_11|GCF_009717845.1|12718_7_50|BritoIL_2016__WL_44_ST__bin_38
acute_leukemia_gut	02405_D07_P025963_B00_A00_R1	578	7288	8	20298_3_73|20287_6_9|18048_1_56|GCF_003464525.1|GCF_003465905.1|12718_7_20|GCF_000244855.1|GCF_009875595.1
acute_leukemia_gut	02405_D08_P025971_B00_A00_R1	432	3039	9	13414_6_22|GCF_003475695.1|GCF_003433765.1|BackhedF_2015__SID70_4M__bin_5|20287_6_7|GCF_000244855.1|GCF_000157935.1|14207_7_42|GCF_003478765.1
acute_leukemia_gut	02405_D09_P025979_B00_A00_R1	1209	7977	14	GCF_003478165.1|20298_3_37|GCF_000244855.1|UMGS74|BackhedF_2015__SID507_4M__bin_11|BackhedF_2015__SID70_4M__bin_5|20298_2_28|UMGS529|20298_3_81|GCF_001486665.1|GCF_003435315.1|20298_2_44|UMGS967|13414_6_47
acute_leukemia_gut	02405_D10_P025987_B00_A00_R1	486	2611	9	18391_1_5|14672_4_1|18391_1_11|LiJ_2014__MH0358__bin_21|UMGS1409|BackhedF_2015__SID577_12M__bin_48|13414_6_12|13414_6_24|BritoIL_2016__M2_48_SA__bin_4
acute_leukemia_gut	02405_D12_P026003_B00_A00_R1	1378	12117	3	20298_3_73|GCF_003435685.1|GCF_000162275.1
acute_leukemia_gut	02405_E01_P025916_B00_A00_R1	1537	10991	16	20298_3_81|GCF_003475695.1|GCF_003603875.1|GCF_003433925.1|GCF_000244855.1|GCF_003478165.1|GCF_003439845.1|GCF_003459305.1|8080_1_69|13414_6_54|GCA_008566175.1|GCF_000154505.1|12718_7_53|HeQ_2017__SZAXPI029573-88__bin_22|GCF_009719035.1|GCF_003434385.1
acute_leukemia_gut	02405_E02_P025924_B00_A00_R1	872	6736	15	GCF_003475695.1|GCF_000218465.1|GCF_003433765.1|20298_3_24|GCF_000242155.1|CosteaPI_2017__pluto4-11-0-0__bin_34|GCF_000244855.1|GCF_003478165.1|14672_4_1|IjazUZ_2017__S45_a_WGS_megahit__bin_8|GCF_003603875.1|GCF_003439225.1|BackhedF_2015__SID507_4M__bin_11|12718_7_70|LoombaR_2017__SID5639_uuc__bin_48
acute_leukemia_gut	02405_E04_P025940_B00_A00_R1	1196	8468	11	GCF_003467625.1|GCF_000158415.2|20287_6_9|GCF_000242175.1|12718_7_61|8080_1_72|GCF_003439225.1|XieH_2016__YSZC12003_37400__bin_7|UMGS354|14207_7_57|GCF_009718745.1
acute_leukemia_gut	02405_E05_P025948_B00_A00_R1	1026	8922	21	GCF_000209405.1|GCF_001078425.1|12718_7_32|GCF_000209425.1|GCF_000218465.1|20298_3_81|BackhedF_2015__SID507_4M__bin_11|14207_6_15|14207_7_70|GCF_003603875.1|GCF_000159855.2|XieH_2016__YSZC12003_37400__bin_7|BackhedF_2015__SID532_4M__bin_26|20298_2_44|12718_7_3|GCF_003435315.1|HeQ_2017__RSZAXPI003105-143__bin_27|ZellerG_2014__CCIS27927933ST-4-0__bin_9|GCF_003465925.1|GCF_000411355.1|ZellerG_2014__…
acute_leukemia_gut	02405_E06_P025956_B00_A00_R1	413	3517	11	BackhedF_2015__SID70_4M__bin_5|GCF_000244855.1|GCF_000162275.1|20298_3_73|14207_6_14|20287_6_65|20298_3_65|GCF_000411355.1|13470_2_67|Obregon-TitoAJ_2015__SM11__bin_8|20298_3_24
acute_leukemia_gut	02405_E07_P025964_B00_A00_R1	1394	7254	18	GCF_003465215.1|13414_6_47|GCF_003475695.1|GCF_009677065.1|GCF_000155205.1|DavidLA_2015__LD-Run1-02__bin_2|ZeeviD_2015__PNP_Main_553_megahit__bin_8|GCF_003464525.1|11861_6_58|13470_2_87|UMGS264|HeQ_2017__SZAXPI029598-166__bin_7|BackhedF_2015__SID130_12M__bin_8|GCF_003462815.1|20287_6_7|NielsenHB_2014__O2_UC49_0__bin_6|GCF_008572225.1|Obregon-TitoAJ_2015__SM11__bin_8
acute_leukemia_gut	02405_E08_P025972_B00_A00_R1	2112	11013	29	GCF_003468965.1|GCF_003465215.1|UMGS1409|13470_2_94|13470_2_82|BackhedF_2015__SID577_12M__bin_48|13414_6_47|HeQ_2017__SZAXPI029573-88__bin_22|GCF_003464525.1|BritoIL_2016__W3_22_ST__bin_91|Bengtsson-PalmeJ_2015__TRAVELRES60__bin_3|20298_3_24|18048_1_70|14207_7_40|GCF_003477465.1|GCF_003462345.1|UMGS1029|13414_6_75|GCF_003460065.1|14207_7_90|GCF_000411395.1|FengQ_2015__SID530227__bin_30|UMGS264|14…
acute_leukemia_gut	02405_E09_P025980_B00_A00_R1	655	6073	9	GCF_000157015.1|GCF_003433765.1|GCF_000218465.1|12718_7_35|AsnicarF_2017__MV_FEI4_t2Q15__bin_2|GCF_000244855.1|20298_3_37|BackhedF_2015__SID507_4M__bin_11|GCF_000315485.1
acute_leukemia_gut	02405_E10_P025988_B00_A00_R1	325	4329	7	20287_6_9|BackhedF_2015__SID507_4M__bin_11|14672_4_1|20298_3_11|GCF_000169015.1|GCF_000244855.1|BackhedF_2015__SID532_4M__bin_26
acute_leukemia_gut	02405_E11_P025996_B00_A00_R1	518	4033	20	GCF_000209405.1|14672_4_1|GCF_003475695.1|HeQ_2017__RSZAXPI003099-133__bin_50|20298_3_81|GCF_000244855.1|13470_2_65|ZeeviD_2015__PNP_Main_45_megahit__bin_41|GCF_003435315.1|ChengpingW_2017__AS40raw__bin_27|18048_1_56|HMP_2012__SRS013950__bin_37|14207_6_11|GCF_003478165.1|20298_3_52|12718_7_35|13414_6_22|ZellerG_2014__CCIS27927933ST-4-0__bin_9|12718_7_47|20298_3_24
acute_leukemia_gut	02405_F01_P025917_B00_A00_R1	1085	10244	12	13470_2_65|18048_1_70|18391_1_6|GCF_003470265.1|20287_6_9|GCF_000242175.1|20298_3_35|GCF_000159855.2|20298_3_24|14207_6_15|GCF_000244855.1|GCF_000411355.1
acute_leukemia_gut	02405_F02_P025925_B00_A00_R1	1055	6206	16	GCF_000218465.1|12718_7_35|GCF_003478065.1|GCF_000244855.1|GCF_003435315.1|GCF_000209405.1|18391_1_6|FerrettiP_2018__CA_C10003IS2040FE_t3M15__bin_3|8080_1_72|13414_6_44|20287_6_7|13414_6_34|LiJ_2014__V1_FI13__bin_48|13414_6_22|13470_2_94|14207_7_95
acute_leukemia_gut	02405_F03_P025933_B00_A00_R1	908	6660	3	GeversD_2014__SKBSTL008__bin_28|GCF_000238695.1|ZeeviD_2015__PNP_Main_233_megahit__bin_47
acute_leukemia_gut	02405_F05_P025949_B00_A00_R1	424	2695	3	GCF_000158415.2|BackhedF_2015__SID150_B__bin_1|GCF_000209405.1
acute_leukemia_gut	02405_F06_P025957_B00_A00_R1	559	3517	7	BackhedF_2015__SID507_4M__bin_11|12718_7_81|20298_3_12|GCF_000235865.1|14672_4_1|18048_2_55|GCF_000244855.1
acute_leukemia_gut	02405_F08_P025973_B00_A00_R2	809	7107	8	20287_6_9|FengQ_2015__SID530558__bin_71|GCF_003439845.1|GCF_000154465.1|12718_7_20|18391_1_5|HeQ_2017__RSZAXPI003069-101__bin_9|GCF_000169015.1
acute_leukemia_gut	02405_F09_P025981_B00_A00_R1	361	3771	16	GCF_003475695.1|11861_6_58|13470_2_65|UMGS457|14672_4_1|20298_3_81|GCF_000154505.1|20298_3_24|GCF_003464525.1|GCF_000244855.1|HeQ_2017__RSZAXPI003099-133__bin_50|CosteaPI_2017__SID713A084-11-90-0__bin_9|8080_1_72|GCF_009677555.1|UMGS1105|Obregon-TitoAJ_2015__SM11__bin_8
acute_leukemia_gut	02405_F10_P025989_B00_A00_R1	361	3638	16	UMGS529|GCF_003475695.1|GeversD_2014__SKBSTL008__bin_28|BackhedF_2015__SID150_B__bin_1|LoombaR_2017__SID5639_uuc__bin_37|20287_6_7|20298_2_26|XieH_2016__YSZC12003_37400__bin_7|20287_6_15|GCF_000218385.1|LiJ_2014__MH0281__bin_21|YuJ_2015__SZAXPI017589-133__bin_26|LoombaR_2017__SID5016_ish__bin_11|GCF_000411335.1|GCF_009677555.1|GCF_001282665.1
acute_leukemia_gut	02405_F11_P025997_B00_A00_R1	862	6978	17	GCF_003464525.1|BackhedF_2015__SID150_B__bin_1|XieH_2016__YSZC12003_35707__bin_25|13414_6_6|GCF_000209405.1|UMGS658|CosteaPI_2017__pluto4-11-0-0__bin_34|BackhedF_2015__SID507_4M__bin_11|20287_6_7|GCF_003458155.1|14207_6_11|UMGS74|13414_6_34|FengQ_2015__SID31223__bin_1|Obregon-TitoAJ_2015__NO10__bin_10|18048_1_56|UMGS95
acute_leukemia_gut	02405_F12_P026005_B00_A00_R1	1824	10545	21	GCF_003464935.1|GCF_003465215.1|GCF_003464295.1|GCF_003475695.1|UMGS183|GCF_009720045.1|13414_6_22|ChengpingW_2017__AS84raw__bin_5|BackhedF_2015__SID150_B__bin_1|13414_6_47|GCF_003439225.1|UMGS185|18391_1_6|KarlssonFH_2013__S77__bin_2|LiJ_2017__H2M414927__bin_20|UMGS666|GCF_000209405.1|ZeeviD_2015__PNP_Main_237_megahit__bin_35|12718_7_47|13470_2_73|14207_7_70
acute_leukemia_gut	02405_G01_P025918_B00_A00_R1	1282	10907	12	HeQ_2017__SZAXPI029501-104__bin_40|GCF_000159855.2|GCF_003470265.1|GCF_000158415.2|GCF_003465905.1|13470_2_67|GCF_000244855.1|13470_2_65|18048_1_70|GCF_000157935.1|GCF_000209385.2|20287_6_9
acute_leukemia_gut	02405_G02_P025926_B00_A00_R1	1686	9087	20	GCF_003462285.1|20298_3_81|GCF_003470375.1|13414_6_24|GCF_003467625.1|UMGS615|18048_1_62|ZeeviD_2015__PNP_Main_233_megahit__bin_47|13414_6_75|GCF_003462815.1|GCF_003474435.1|GCF_000209405.1|20298_2_53|GCF_003470065.1|GCF_000244855.1|14207_7_36|12718_7_50|GCF_003478165.1|HeQ_2017__RSZAXPI003097-131__bin_9|12718_7_70
acute_leukemia_gut	02405_G03_P025934_B00_A00_R1	2078	11360	15	UMGS1311|HMP_2012__SRS049959__bin_39|GCF_003475695.1|GCF_003465215.1|Bengtsson-PalmeJ_2015__TRAVELRES30__bin_100|LiJ_2014__MH0319__bin_55|LoombaR_2017__SID1053_bba__bin_19|HeQ_2017__SZAXPI029573-88__bin_22|BritoIL_2016__W3_22_ST__bin_91|13414_6_12|20298_2_44|LeChatelierE_2013__MH0427__bin_45|ZeeviD_2015__PNP_Main_650_megahit__bin_17|LiuW_2016__SRR3993044__bin_71|BritoIL_2016__M1_36_ST__bin_16
acute_leukemia_gut	02405_G04_P025942_B00_A00_R1	1087	5700	13	GCF_009076505.1|UMGS709|BackhedF_2015__SID507_4M__bin_11|VogtmannE_2016__MMRS80093644ST-27-0-0__bin_29|XieH_2016__YSZC12003_35707__bin_25|UMGS74|CosteaPI_2017__pluto4-11-0-0__bin_34|20287_6_65|GCF_000209405.1|FengQ_2015__SID31223__bin_1|BackhedF_2015__SID150_B__bin_1|GCF_000010005.1|GCF_003603875.1
acute_leukemia_gut	02405_G06_P025958_B00_A00_R1	251	1605	2	GCA_009895945.1|NielsenHB_2014__V1_UC17_2__bin_4
acute_leukemia_gut	02405_G07_P025966_B00_A00_R1	1432	11444	22	GCF_000218465.1|GCF_003478165.1|GCF_003439225.1|HeQ_2017__SZAXPI029573-88__bin_22|BackhedF_2015__SID507_4M__bin_11|20287_6_9|GCF_001078425.1|8080_1_69|14207_7_24|GCF_009719035.1|GCF_000191845.1|20298_2_44|ZellerG_2014__CCIS27927933ST-4-0__bin_9|XieH_2016__YSZC12003_35524__bin_54|13414_6_34|15841_8_91|GCF_000159855.2|LoombaR_2017__SID5639_uuc__bin_48|UMGS179|8080_1_72|LiuW_2016__SRR3993033__bin_6|…
acute_leukemia_gut	02405_G08_P025974_B00_A00_R1	260	1411	4	20298_3_73|ZeeviD_2015__PNP_Main_233_megahit__bin_47|20287_6_9|14207_7_23
acute_leukemia_gut	02405_G09_P025982_B00_A00_R1	1443	11048	7	GCF_000010485.1|GCF_003464525.1|GCF_003470675.1|20287_6_9|BackhedF_2015__SID507_4M__bin_11|UMGS470|14207_7_22
acute_leukemia_gut	02405_G10_P025990_B00_A00_R1	1149	9023	12	20298_3_81|GCF_003475695.1|GCF_003433765.1|GCF_003478165.1|GCF_000244855.1|GCF_000218385.1|20298_2_28|GCF_009719035.1|12718_7_32|GCF_003603875.1|GCF_003469155.1|8080_1_69
acute_leukemia_gut	02405_G11_P025998_B00_A00_R1	1094	12167	6	GCF_009677065.1|UMGS1087|20287_6_9|GCF_009876825.1|GCF_000159855.2|HeQ_2017__SZAXPI029573-88__bin_22
acute_leukemia_gut	02405_G12_P026006_B00_A00_R1	1095	5729	5	GeversD_2014__SKBSTL008__bin_28|ZeeviD_2015__PNP_Main_233_megahit__bin_47|GCF_003435865.1|20287_6_7|GCF_003472885.1
acute_leukemia_gut	02405_H01_P025919_B00_A00_R1	1424	10896	15	GCF_001078425.1|GCA_008566175.1|20298_3_81|GCF_003470265.1|8080_1_72|GCF_003435685.1|13414_6_47|14207_6_15|GeversD_2014__SKBSTL007__bin_24|GCF_003464025.1|13414_6_24|GCF_000244855.1|GCF_000185705.2|12718_7_50|GCF_000209425.1
acute_leukemia_gut	02405_H02_P025927_B00_A00_R1	1270	6125	19	BackhedF_2015__SID70_4M__bin_5|BackhedF_2015__SID590_4M__bin_7|GCF_003433925.1|GCF_000244855.1|UMGS488|13414_6_33|20287_6_7|GCF_003462365.1|FerrettiP_2018__CA_C10052MS2903SA_t0M16__bin_3|12718_7_70|20298_3_81|GCF_000381365.1|8080_1_83|11861_6_59|14207_6_14|HMP_2012__SRS011098__bin_12|14207_7_54|20287_6_33|12718_7_60
acute_leukemia_gut	02405_H03_P025935_B00_A00_R1	1516	7968	33	UMGS1409|GCF_003480305.1|BackhedF_2015__SID577_12M__bin_48|GCF_000169015.1|13414_6_34|GCF_003437315.1|GCF_003480915.1|BackhedF_2015__SID635_M__bin_31|GCF_003464935.1|BackhedF_2015__SID507_4M__bin_11|UMGS709|GCF_003475365.1|ChengpingW_2017__AS84raw__bin_5|GCF_003475695.1|GCF_009875595.1|20287_6_7|14207_7_40|20298_3_24|12718_7_95|14207_7_90|GCF_003480745.1|UMGS264|FengQ_2015__SID31223__bin_1|21673_…
acute_leukemia_gut	02405_H04_P025943_B00_A00_R1	827	4525	6	GeversD_2014__SKBSTL008__bin_28|BackhedF_2015__SID150_B__bin_1|20298_3_17|GCF_003475695.1|FerrettiP_2018__CA_C10052MS2903SA_t0M16__bin_3|13414_6_8
acute_leukemia_gut	02405_H05_P025951_B00_A00_R1	1604	11336	18	GCF_003468325.1|GCF_000209405.1|14207_7_24|20287_6_9|HeQ_2017__SZAXPI029573-88__bin_22|GCF_000218465.1|GCF_003470675.1|8080_1_72|Obregon-TitoAJ_2015__NO10__bin_10|GCF_003433995.1|20287_6_7|GCF_009719035.1|18048_2_82|18048_1_56|GCA_008566175.1|BackhedF_2015__SID507_4M__bin_11|GCF_003603875.1|11861_6_63
acute_leukemia_gut	02405_H07_P025967_B00_A00_R1	795	8699	2	GCF_000158415.2|GCF_003475365.1
acute_leukemia_gut	02405_H08_P025975_B00_A00_R1	614	7231	21	20287_6_9|UMGS529|GeversD_2014__SKBSTL008__bin_28|20287_6_7|GCF_003464525.1|BackhedF_2015__SID53_12M__bin_15|UMGS1202|BackhedF_2015__SID150_B__bin_1|BackhedF_2015__SID70_4M__bin_5|GCF_003479145.1|LoombaR_2017__SID1050_bax__bin_11|FengQ_2015__SID531416__bin_49|ZellerG_2014__CCIS35100175ST-4-0__bin_46|13414_6_70|GCF_001486665.1|RaymondF_2016__P23C7__bin_35|BackhedF_2015__SID507_4M__bin_1|GCF_000147…
acute_leukemia_gut	02405_H09_P025983_B00_A00_R1	986	11761	7	GCF_009720045.1|GCF_003438135.1|GCF_000327285.1|20287_6_9|GCF_003478165.1|20287_6_7|GCF_000238695.1
acute_leukemia_gut	02405_H10_P025991_B00_A00_R1	994	4800	12	LoombaR_2017__SID5208_byt__bin_35|GCF_000242175.1|GCF_003603875.1|12718_7_88|20298_3_37|GCF_003475695.1|20298_3_81|13470_2_65|LiJ_2014__V1_FI13__bin_48|14207_6_15|18048_1_62|XieH_2016__YSZC12003_37400__bin_7
acute_leukemia_gut	02405_H11_P025999_B00_A00_R1	1306	8835	11	20298_3_81|GCF_003475695.1|GCF_003470265.1|FengQ_2015__SID530558__bin_71|12718_7_20|GCF_000154505.1|GCF_000209425.1|GCF_003464525.1|GCF_000244855.1|12718_7_3|BackhedF_2015__SID345_4M__bin_14
acute_leukemia_gut	02405_H12_P026007_B00_A00_R1	1375	8403	17	HeQ_2017__SZAXPI029573-88__bin_22|20287_6_9|GCF_003470675.1|GeversD_2014__SKBSTL008__bin_28|GCF_000218465.1|GCF_000010485.1|13470_2_65|GCF_003603875.1|8080_1_72|GCF_000242175.1|Obregon-TitoAJ_2015__NO10__bin_10|GCF_003602895.1|GCF_003433765.1|LiJ_2017__H3M516113__bin_10|UMGS179|12718_7_88|HeQ_2017__SZAXPI029501-104__bin_32
acute_leukemia_gut	02406_A01_P026008_B00_A00_R1	1421	12781	13	GCF_003478165.1|20298_3_81|GCF_000411335.1|GCF_000244855.1|GCF_003433765.1|GCF_000209425.1|GCF_000218465.1|ZeeviD_2015__PNP_Main_233_megahit__bin_47|SchirmerM_2016__G88909__bin_1|ChengpingW_2017__AS84raw__bin_5|GCF_003469155.1|GCF_009677555.1|BackhedF_2015__SID532_4M__bin_26
acute_leukemia_gut	02406_A02_P026016_B00_A00_R1	750	8645	8	GCF_000159855.2|BackhedF_2015__SID150_B__bin_1|GCF_000244855.1|GCF_000234155.1|12718_7_20|UMGS74|20287_6_7|20298_3_81
acute_leukemia_gut	02406_A03_P026024_B00_A00_R1	816	8408	9	GCF_003475695.1|CosteaPI_2017__pluto4-11-0-0__bin_34|GCF_003468325.1|GCF_000162275.1|14207_6_15|20287_6_7|14207_6_14|GCF_003462815.1|BackhedF_2015__SID70_4M__bin_5
acute_leukemia_gut	02406_A04_P026032_B00_A00_R1	1218	9769	14	12718_7_90|GCF_000244855.1|GCF_008421235.1|GCF_000218465.1|13414_6_34|GCF_000159855.2|BackhedF_2015__SID507_4M__bin_11|GCF_000173435.1|CosteaPI_2017__pluto4-11-0-0__bin_34|BackhedF_2015__SID150_B__bin_1|UMGS637|20287_6_7|UMGS529|BritoIL_2016__M1_25_SA__bin_1
acute_leukemia_gut	02406_A06_P026048_B00_A00_R1	1353	12979	11	GCF_003462745.1|GCF_003480765.1|GCF_003475695.1|14672_4_1|GCA_009021515.1|GCF_001517625.2|GCF_000188175.1|13470_2_58|LeChatelierE_2013__MH0411__bin_25|GCF_003603515.1|GCF_003433765.1
acute_leukemia_gut	02406_A07_P026056_B00_A00_R1	629	5797	11	CosteaPI_2017__pluto4-11-0-0__bin_34|GCF_000159855.2|20298_3_73|GCF_000218465.1|12718_7_41|GCF_000479185.1|BritoIL_2016__W2_44_SA__bin_3|GCF_003433995.1|UMGS1290|18048_2_85|HMP_2012__SRS011115__bin_23
acute_leukemia_gut	02406_B02_P026017_B00_A00_R1	1124	9243	14	GCF_000234155.1|20298_3_81|12718_7_32|GCF_003467625.1|12718_7_70|20298_2_67|GCF_001078425.1|XieH_2016__YSZC12003_37400__bin_7|BackhedF_2015__SID345_4M__bin_14|18048_2_85|BackhedF_2015__SID507_4M__bin_11|14207_6_15|BackhedF_2015__SID229_12M__bin_34|Bengtsson-PalmeJ_2015__TRAVELRES10__bin_8
acute_leukemia_gut	02406_B03_P026025_B00_A00_R1	1791	13357	21	GCF_003480375.1|GCF_003464965.1|GCF_003462365.1|GCF_003475695.1|14207_7_36|GCA_009021515.1|13470_2_58|BackhedF_2015__SID130_12M__bin_8|13414_6_75|11861_6_56|12718_7_70|GCF_003475365.1|13414_6_21|GCF_003464525.1|13154_4_45|ZeeviD_2015__PNP_Main_45_megahit__bin_41|14207_6_10|GCF_000188175.1|GCF_003467215.1|UMGS1162|GCF_003461845.1
acute_leukemia_gut	02406_B04_P026033_B00_A00_R1	959	9805	14	20287_6_9|BackhedF_2015__SID70_4M__bin_5|GCF_003433925.1|GCF_000209405.1|13470_2_80|12718_7_64|GCF_003479865.1|14207_6_15|GCF_000244855.1|12718_7_50|IjazUZ_2017__S45_a_WGS_megahit__bin_8|8080_1_72|UMGS354|GCF_000155815.1
acute_leukemia_gut	02406_B05_P026041_B00_A00_R1	632	7722	12	GCF_003464525.1|CosteaPI_2017__pluto4-11-0-0__bin_34|GCF_000162275.1|20298_2_28|FerrettiP_2018__CA_C10003IS2040FE_t3M15__bin_3|GCF_003475695.1|BackhedF_2015__SID70_4M__bin_5|GeversD_2014__SKBSTL033__bin_40|BackhedF_2015__SID507_4M__bin_11|20287_6_7|13470_2_58|12718_7_28
acute_leukemia_gut	02406_B07_P026057_B00_A00_R1	1527	11966	15	20287_6_9|18391_1_2|14207_7_22|20298_3_73|14207_6_15|11861_6_58|GCF_009719035.1|GCF_003458535.1|GCF_000154505.1|12718_7_31|GCF_000233515.1|GCF_000244855.1|GCF_003480375.1|BackhedF_2015__SID70_4M__bin_5|8080_1_72
acute_leukemia_gut	02406_C01_P026010_B00_A00_R1	1552	10349	14	20298_3_81|GCF_003470365.1|LoombaR_2017__SID5639_uuc__bin_6|GCF_000244855.1|GCF_003467625.1|13414_6_63|13470_2_67|GCF_003433925.1|GCF_000154845.1|GCF_000169235.1|ChengpingW_2017__AS20raw__bin_12|18048_1_70|14207_6_15|14207_7_23
acute_leukemia_gut	02406_C02_P026018_B00_A00_R1	1978	11348	24	GCF_003480285.1|GCF_003462025.1|GCA_009158895.1|BackhedF_2015__SID133_M__bin_46|Bengtsson-PalmeJ_2015__TRAVELRES49__bin_46|GCF_003475695.1|GCF_003468725.1|GCF_003481145.1|GeversD_2014__SKSTL0003__bin_14|GCF_003437345.1|13414_6_33|14207_7_52|GCF_003480775.1|UMGS1087|13414_6_47|GCF_003478935.1|XieH_2016__YSZC12003_37406__bin_6|UMGS264|GCF_003464525.1|GCF_003466005.1|UMGS737|GeversD_2014__SKBSTL068_…
acute_leukemia_gut	02406_C03_P026026_B00_A00_R1	869	9432	12	GCF_003464475.1|GCF_003439845.1|ChengpingW_2017__AS84raw__bin_5|GCF_000244855.1|20287_6_9|13470_2_67|FengQ_2015__SID530558__bin_71|14207_7_70|BackhedF_2015__SID507_4M__bin_11|BackhedF_2015__SID70_4M__bin_5|GCF_003472565.1|20287_6_7
acute_leukemia_gut	02406_C04_P026034_B00_A00_R1	1050	6813	6	GCF_003433765.1|12718_7_7|GCF_003480375.1|GCF_000244855.1|GCF_000218465.1|20287_6_9
acute_leukemia_gut	02406_C05_P026042_B00_A00_R1	400	8982	6	20287_6_9|UMGS529|20298_3_73|14207_6_15|GCF_000244855.1|GCF_003479145.1
acute_leukemia_gut	02406_C06_P026050_B00_A00_R1	693	3812	11	20287_6_9|GCF_003465635.1|GCF_000218465.1|13414_6_63|14672_4_1|GCF_000187895.1|20298_2_7|14207_7_40|FengQ_2015__SID530558__bin_71|20298_3_65|HMP_2012__SRS013950__bin_37
acute_leukemia_gut	02406_D01_P026011_B00_A00_R1	1469	12268	15	GCA_008566175.1|GCF_003433765.1|FengQ_2015__SID530558__bin_71|20287_6_9|GCF_009680105.1|GCF_003458765.1|14207_7_22|13414_6_22|HeQ_2017__SZAXPI029598-166__bin_7|13470_2_58|GCF_009719035.1|20298_3_81|8080_1_69|GCF_000244855.1|GCF_003473295.1
acute_leukemia_gut	02406_D02_P026019_B00_A00_R1	1319	8978	24	BackhedF_2015__SID150_B__bin_1|GCF_009677065.1|18048_1_56|UMGS231|GCF_003603255.1|20287_6_9|GCF_003603875.1|GCF_003478165.1|UMGS471|GCF_003464525.1|14207_7_70|GCF_000234155.1|13470_2_58|FerrettiP_2018__CA_C10031MS2526FE_t0M15__bin_125|13414_6_22|ZellerG_2014__CCIS87167916ST-4-0__bin_17|GCF_000154805.1|14672_4_1|14207_7_95|CosteaPI_2017__SID713A074-11-0-0__bin_73|UMGS577|GCF_003477995.1|GCF_000145…
acute_leukemia_gut	02406_D03_P026027_B00_A00_R1	1014	12503	7	GCF_003475695.1|20298_3_37|GCF_003463545.1|GCF_000155815.1|12718_7_41|ZeeviD_2015__PNP_Main_233_megahit__bin_47|GCF_003459305.1
acute_leukemia_gut	02406_D04_P026035_B00_A00_R1	1685	10644	10	14672_4_1|GCF_000235885.1|GCF_003433765.1|GCF_000162275.1|GCF_003465215.1|GCF_000244855.1|GCF_003467165.1|GCF_009719035.1|13470_2_67|13414_6_75
acute_leukemia_gut	02406_D05_P026043_B00_A00_R1	1099	9531	23	GCF_003438025.1|13470_2_80|13470_2_64|14207_6_15|14207_6_14|LiJ_2014__O2_UC36-0__bin_25|13414_6_47|20287_6_9|20298_3_81|GeversD_2014__SKBSTL024__bin_3|12718_7_20|GCF_003437345.1|GCF_001517625.2|Bengtsson-PalmeJ_2015__TRAVELRES38__bin_41|GCF_003464525.1|GCF_003478165.1|GCF_003465905.1|14207_7_52|GCF_003462815.1|13414_6_75|XieH_2016__YSZC12003_35712__bin_17|20287_6_7|GCF_003435685.1
acute_leukemia_gut	02406_D06_P026051_B00_A00_R1	779	7803	8	LoombaR_2017__SID5208_byt__bin_35|12718_7_20|13470_2_65|GCF_003472665.1|GCF_003463685.1|20287_6_9|GCF_000154465.1|GCF_000244855.1
acute_leukemia_gut	02406_D07_P026059_B00_A00_R1	1254	10652	13	20287_6_9|20298_3_81|GCF_003433925.1|BackhedF_2015__SID70_4M__bin_5|14672_4_1|BackhedF_2015__SID150_B__bin_1|GCF_003480185.1|GCF_003478165.1|GCF_000209405.1|ZeeviD_2015__PNP_Main_233_megahit__bin_47|GCF_000411355.1|13414_6_33|GCF_000244855.1
acute_leukemia_gut	02406_E01_P026012_B00_A00_R1	1300	15457	5	GCF_000162555.1|GCF_000158415.2|20287_6_9|13470_2_65|GCF_003464525.1
acute_leukemia_gut	02406_E02_P026020_B00_A00_R1	738	4857	6	ZellerG_2014__CCMD25511638ST-21-0__bin_48|GCF_003475695.1|20298_3_17|13414_6_47|ZeeviD_2015__PNP_Main_150_megahit__bin_30|BritoIL_2016__M1_1_ST__bin_51
acute_leukemia_gut	02406_E03_P026028_B00_A00_R1	1685	8445	21	GCF_003465215.1|13414_6_47|12718_7_31|BackhedF_2015__SID590_4M__bin_7|GCF_009717775.1|GCF_000155205.1|ZeeviD_2015__PNP_Main_553_megahit__bin_8|GCF_000162175.1|GCF_003458765.1|13154_4_45|GCF_003475695.1|13470_2_87|20298_3_24|GCF_008572225.1|UMGS264|20287_6_48|LeChatelierE_2013__MH0203__bin_97|20287_6_7|UMGS244|GCF_001517625.2|14207_6_15
acute_leukemia_gut	02406_E04_P026036_B00_A00_R1	757	6186	14	GCF_000209425.1|20298_3_81|GCF_008572225.1|BackhedF_2015__SID521_B__bin_1|GCF_000154505.1|20298_3_24|GCF_003475695.1|BackhedF_2015__SID70_4M__bin_5|GCF_003433765.1|HMP_2012__SRS019219__bin_33|FengQ_2015__SID530558__bin_71|BackhedF_2015__SID229_12M__bin_34|GCF_003473295.1|13470_2_65
acute_leukemia_gut	02406_E05_P026044_B00_A00_R1	138	1004	9	20287_6_7|20287_6_65|12718_7_29|13470_2_80|18048_1_62|FengQ_2015__SID530251__bin_24|HanniganGD_2017__MG100138__bin_5|Bengtsson-PalmeJ_2015__TRAVELRES27_megahit__bin_27|HMP_2012__SRS049318__bin_54
acute_leukemia_gut	02406_E06_P026052_B00_A00_R1	806	9417	5	GCA_009020975.1|20287_6_9|GCF_000179075.1|12718_7_31|12718_7_20
acute_leukemia_gut	02406_F02_P026021_B00_A00_R1	1420	8090	23	21673_4_84|20287_6_9|GCF_000164235.1|BackhedF_2015__SID590_4M__bin_7|GCF_008572225.1|GCF_003470065.1|GCF_000209405.1|GCF_000242175.1|13414_6_63|UMGS488|GCF_003472765.1|QinJ_2012__T2D-075__bin_23|8080_1_83|GCF_000157015.1|LoombaR_2017__SID5639_uuc__bin_48|13414_6_21|GCF_003465925.1|14207_7_45|UMGS1096|GCF_003439225.1|GCF_009718745.1|YuJ_2015__SZAXPI017454-20__bin_34|13414_6_19
acute_leukemia_gut	02406_F03_P026029_B00_A00_R1	1439	11238	21	20298_3_81|GCF_003467625.1|GCF_003475695.1|GCF_000209425.1|14672_4_1|GCF_000154505.1|13470_2_67|14207_7_23|GeversD_2014__SKBSTL007__bin_24|GCF_003463005.1|11861_6_58|LiJ_2014__O2_UC23-1__bin_10|8080_1_72|20298_3_24|ZellerG_2014__CCIS90166425ST-4-0__bin_49|13414_6_47|13470_2_65|GCF_001282665.1|LiJ_2017__H2F514910__bin_44|11861_6_59|GCF_000209385.2
acute_leukemia_gut	02406_F04_P026037_B00_A00_R1	1147	9445	7	GCF_003468875.1|20298_3_73|GCF_003603875.1|GCF_000159855.2|BackhedF_2015__SID150_B__bin_1|FerrettiP_2018__CA_C10003IS2040FE_t3M15__bin_3|13470_2_65
acute_leukemia_gut	02406_F05_P026045_B00_A00_R1	1082	11595	8	14207_7_22|20298_2_67|GCF_003603875.1|GCF_003458755.1|GCF_000234155.1|GCF_003433995.1|GCF_000218405.2|GCF_000159855.2
acute_leukemia_gut	02406_F06_P026053_B00_A00_R1	1141	9009	18	20287_6_9|GCF_003480885.1|GCF_003458535.1|18048_1_62|GCF_001025135.1|13414_6_47|21673_4_33|21673_4_81|GCF_003465905.1|GCF_003462815.1|14207_6_15|GCF_003458765.1|13414_6_24|20287_6_7|LiJ_2014__V1_FI33__bin_53|GCF_003435685.1|ZeeviD_2015__PNP_Main_294_megahit__bin_63|13414_6_54
acute_leukemia_gut	02406_G01_P026014_B00_A00_R1	2122	9877	20	UMGS476|GCF_003464935.1|13470_2_94|BackhedF_2015__SID577_12M__bin_48|HeQ_2017__SZAXPI029573-88__bin_22|18048_1_62|21673_4_84|GCF_003465215.1|13414_6_22|BritoIL_2016__W3_22_ST__bin_91|BritoIL_2016__W1_13_ST__bin_13|UMGS264|12718_7_93|FengQ_2015__SID530890__bin_31|20287_6_9|UMGS1482|BackhedF_2015__SID130_12M__bin_8|13154_4_45|GCF_000154465.1|13414_6_21
acute_leukemia_gut	02406_G03_P026030_B00_A00_R1	1569	10745	20	20298_3_81|GCF_000244855.1|GCF_003467035.1|GCF_003478165.1|14672_4_1|SchirmerM_2016__G89027__bin_28|GCF_000209385.2|18048_2_67|GCF_003435315.1|8080_1_81|BackhedF_2015__SID345_4M__bin_14|Bengtsson-PalmeJ_2015__TRAVELRES3__bin_42|13414_6_21|20298_3_24|GeversD_2014__SKBSTL007__bin_24|8080_1_72|HMP_2012__SRS015215__bin_24|13414_6_22|14207_7_95|GCF_003465925.1
acute_leukemia_gut	02406_G04_P026038_B00_A00_R1	1070	8544	14	GCF_003470065.1|GCF_003475695.1|GCF_003475215.1|13414_6_47|11861_6_59|GCF_003458765.1|GCF_003481835.1|20427_4_22|13414_6_63|14672_4_1|14207_6_6|GCF_003473885.1|13414_6_22|QinN_2014__LD-35__bin_52
acute_leukemia_gut	02406_G05_P026046_B00_A00_R1	761	10327	5	GCF_003475695.1|20298_3_37|BackhedF_2015__SID507_4M__bin_11|GCF_000244855.1|FengQ_2015__SID31416__bin_30
acute_leukemia_gut	02406_G06_P026054_B00_A00_R1	963	6701	22	13470_2_80|GCF_003435905.1|14207_7_24|13414_6_76|GCF_003435675.1|13414_6_54|UMGS264|13470_2_58|GCF_000154505.1|GCF_003478065.1|20298_2_44|GCF_003458765.1|BackhedF_2015__SID507_4M__bin_11|ChengpingW_2017__AS81raw__bin_9|14207_7_52|ZeeviD_2015__PNP_Main_233_megahit__bin_47|14207_7_90|GCF_000191845.1|20287_6_7|20298_3_65|13414_6_47|14207_7_95
acute_leukemia_gut	02406_H01_P026015_B00_A00_R1	1120	11662	12	GCF_009677065.1|20287_6_9|14207_7_23|FengQ_2015__SID530558__bin_71|13470_2_67|VincentC_2016__MM057_7_megahit__bin_2|GCF_000154465.1|GCF_000154505.1|GCF_000169015.1|GCF_000411435.1|GCF_003464525.1|GeversD_2014__SKBSTL008__bin_28
acute_leukemia_gut	02406_H02_P026023_B00_A00_R1	936	7445	9	20287_6_9|14207_7_24|12718_7_31|20298_2_53|GCF_003462815.1|13470_2_64|12718_7_49|20287_6_31|13470_2_67
acute_leukemia_gut	02406_H04_P026039_B00_A00_R1	1527	8663	27	HeQ_2017__SZAXPI029573-88__bin_22|GCF_009881295.1|GCF_000164235.1|BackhedF_2015__SID70_4M__bin_5|UMGS1409|UMGS795|13414_6_47|NielsenHB_2014__O2_UC30_0__bin_9|CosteaPI_2017__daisy-11-386-0__bin_19|18391_1_6|12718_7_33|GCF_000411395.1|LiJ_2014__MH0358__bin_21|BackhedF_2015__SID507_4M__bin_11|20298_3_65|12718_7_64|11861_6_58|GCF_003473885.1|UMGS730|UMGS179|GeversD_2014__SKBSTL008__bin_28|8080_1_69|G…
acute_leukemia_gut	02406_H05_P026047_B00_A00_R1	891	8131	21	20287_6_9|GCF_003433765.1|14207_7_22|GCF_003464525.1|UMGS335|FengQ_2015__SID530558__bin_71|GCF_003435955.1|GCF_003478165.1|FerrettiP_2018__CA_C10034IS2591FE_t3M15__bin_2|GCF_009719035.1|13414_6_67|GCF_000244855.1|14207_6_10|12718_7_3|GCF_009718465.1|13414_6_34|KarlssonFH_2013__S263__bin_34|Bengtsson-PalmeJ_2015__TRAVELRES60__bin_102|HMP_2012__SRS013542__bin_3|Obregon-TitoAJ_2015__NO10__bin_10|134…
acute_leukemia_gut	02406_H06_P026055_B00_A00_R1	236	3541	7	GCF_003475695.1|14672_4_1|GCF_003478765.1|12718_7_20|14207_7_23|13414_6_59|BritoIL_2016__WL_44_ST__bin_38
acute_leukemia_gut	02442_GA3_P027504_B00_A00_R1	180	1045	1	GCF_000158415.2
enrichment_depletion_differentialCentrifugation	DC_repl1	954	7433	31	GCF_009679715.1|20287_6_17|18048_1_70|14207_7_9|13470_2_64|CosteaPI_2017__SID713B035-11-0-0__bin_37|14207_7_7|14207_7_95|GCF_009094265.1|RaymondF_2016__P7C90__bin_6|12718_7_65|XieH_2016__YSZC12003_35992__bin_29|GCF_003434125.1|GCF_003464525.1|12718_7_95|FerrettiP_2018__CA_C10031MS2526FE_t0M15__bin_33|FengQ_2015__SID530227__bin_30|Bengtsson-PalmeJ_2015__TRAVELRES16__bin_54|ZeeviD_2015__PNP_Main_55…
enrichment_depletion_differentialCentrifugation	DC_repl2	1090	7562	44	UMGS184|18048_1_70|20287_6_17|14207_7_9|13470_2_64|CosteaPI_2017__SID713B035-11-0-0__bin_37|XieH_2016__YSZC12003_35992__bin_29|ZeeviD_2015__PNP_Main_555_megahit__bin_13|GCF_009094265.1|FerrettiP_2018__CA_C10031MS2526FE_t0M15__bin_33|20287_6_9|GCF_003436035.1|Bengtsson-PalmeJ_2015__TRAVELRES16__bin_54|12718_7_95|GCF_003460445.1|13414_6_3|UMGS1318|Bengtsson-PalmeJ_2015__TRAVELRES4__bin_102|FengQ_20…
enrichment_depletion_differentialCentrifugation	DC_repl3	932	6834	35	GCF_003603005.1|20287_6_17|18048_1_70|14207_7_9|13470_2_64|CosteaPI_2017__SID713B035-11-0-0__bin_37|GCF_009680365.1|RaymondF_2016__P7C90__bin_6|GCF_009094265.1|FerrettiP_2018__CA_C10031MS2526FE_t0M15__bin_33|XieH_2016__YSZC12003_35992__bin_29|12718_7_95|Bengtsson-PalmeJ_2015__TRAVELRES16__bin_54|GCF_003464525.1|13414_6_3|GCF_003466725.1|ZeeviD_2015__PNP_Main_555_megahit__bin_13|FengQ_2015__SID530…
enrichment_depletion_differentialCentrifugation	DC_repl4	1066	7512	39	GCF_003603005.1|20287_6_17|18048_1_70|13470_2_64|14207_7_9|GCF_003464525.1|CosteaPI_2017__SID713B035-11-0-0__bin_37|ZeeviD_2015__PNP_Main_555_megahit__bin_13|GCF_009094265.1|12718_7_95|Bengtsson-PalmeJ_2015__TRAVELRES16__bin_54|14207_7_95|HMP_2012__SRS011084__bin_15|FerrettiP_2018__CA_C10031MS2526FE_t0M15__bin_33|UMGS1603|GCF_003436035.1|13414_6_43|13414_6_3|LiJ_2017__H2M414927__bin_20|UMGS1482|R…
enrichment_depletion_differentialCentrifugation	DC_repl5	1630	10969	37	UMGS184|20287_6_17|18048_1_70|13470_2_64|14207_7_9|CosteaPI_2017__SID713B035-11-0-0__bin_37|ZeeviD_2015__PNP_Main_555_megahit__bin_13|GCF_003464525.1|GCF_009094265.1|12718_7_95|Bengtsson-PalmeJ_2015__TRAVELRES16__bin_54|GCF_003435955.1|UMGS1603|LiJ_2017__H2M414927__bin_20|12718_7_65|20287_6_65|VogtmannE_2016__MMRS32573774ST-27-0-0__bin_69|Bengtsson-PalmeJ_2015__TRAVELRES4__bin_102|Bengtsson-Palme…
gut_microbial_infants	151113_18_months_03	9	344	6	11861_6_59|BritoIL_2016__M2_50_ST__bin_36|BritoIL_2016__W1_26_ST__bin_44|13470_2_65|21673_4_57|FerrettiP_2018__CA_C10029IS2500SA_t2M15__bin_4
gut_microbial_infants	151113_18_months_05	7	252	5	BritoIL_2016__W1_21_ST__bin_22|18048_1_70|UMGS1742|11861_6_65|UMGS1388
gut_microbial_infants	151113_18_months_06	44	1129	10	12718_7_53|12718_7_64|13470_2_94|13154_4_45|UMGS1279|12718_7_84|13414_6_22|14207_7_95|14207_7_51|12718_7_92
gut_microbial_infants	151113_18_months_14	3	20	2	12718_7_46|UMGS460
gut_microbial_infants	151113_18_months_16	41	788	12	13414_6_8|12718_7_95|BackhedF_2015__SID544_M__bin_31|12718_7_29|13470_2_58|HMP_2012__SRS016095__bin_37|13414_6_34|GCF_003603875.1|13414_6_58|12718_7_35|GCF_001282665.1|LiJ_2014__MH0382__bin_33
gut_microbial_infants	151113_18_months_18	122	2157	17	GCF_003433995.1|12718_7_31|13414_6_67|13414_6_70|KosticAD_2015__PRJNA231909_3112363__bin_26|14207_7_52|UMGS40|13470_2_58|14207_7_51|13414_6_15|14207_7_95|ChengpingW_2017__AS34raw__bin_12|14207_7_23|GCF_001282665.1|Bengtsson-PalmeJ_2015__TRAVELRES19__bin_26|HMP_2012__SRS049318__bin_31|Obregon-TitoAJ_2015__SM37__bin_19
gut_microbial_infants	151113_18_months_19	10	134	8	12718_7_95|12718_7_37|20298_3_24|UMGS165|14207_7_95|HMP_2012__SRS023604__bin_1|LeChatelierE_2013__MH0276__bin_86|XieH_2016__YSZC12003_37322__bin_13
gut_microbial_infants	151113_18_months_20	10	55	4	13414_6_67|BackhedF_2015__SID70_4M__bin_5|14207_7_36|LiJ_2014__MH0389__bin_61
gut_microbial_infants	151113_18_months_21	3	20	2	11861_6_63|HeQ_2017__SZAXPI029494-94__bin_5
gut_microbial_infants	151113_18_months_22	40	608	9	GCF_000155995.1|14207_6_15|12718_7_84|LiJ_2017__nHM512806__bin_35|12718_7_95|14207_7_95|14672_4_1|HMP_2012__SRS019071__bin_3|14207_7_54
gut_microbial_infants	151113_18_months_24	5	442	4	12718_7_41|20287_6_65|12718_7_3|XieH_2016__YSZC12003_37254__bin_7
gut_microbial_infants	151113_18_months_25	-1	-1	0
gut_microbial_infants	151113_18_months_26	12	473	7	14207_7_36|GCF_003473785.1|13154_4_45|11861_6_59|14207_6_15|UMGS1205|12718_7_46
gut_microbial_infants	151113_18_months_28	20	1053	4	BackhedF_2015__SID70_4M__bin_5|14672_4_1|CosteaPI_2017__SID713B035-11-0-0__bin_37|GCF_000244855.1
gut_microbial_infants	151113_18_months_34	33	1008	11	14207_7_95|GCF_003464025.1|GCF_000218465.1|BackhedF_2015__SID53_12M__bin_15|12718_7_84|13414_6_43|UMGS1279|LeChatelierE_2013__MH0143__bin_39|11861_6_63|QinJ_2012__T2D-101__bin_22|13414_6_59
gut_microbial_infants	151113_18_months_35	18	530	6	UMGS666|CosteaPI_2017__daisy-11-386-0__bin_19|12718_7_64|BritoIL_2016__W2_8_ST__bin_70|BackhedF_2015__SID263_4M__bin_22|BackhedF_2015__SID544_M__bin_31
gut_microbial_infants	151113_6_months_01	10	509	7	18391_1_5|12718_7_3|UMGS1205|UMGS157|HMP_2012__SRS013164__bin_35|LiJ_2017__H2F514910__bin_44|BackhedF_2015__SID12_4M__bin_10
gut_microbial_infants	151113_6_months_02	7	69	3	12718_7_35|UMGS1205|12718_7_3
gut_microbial_infants	151113_6_months_04	4	259	3	12718_7_3|18391_1_5|LeChatelierE_2013__MH0433__bin_14
gut_microbial_infants	151113_6_months_10	9	754	6	BackhedF_2015__SID87_B__bin_1|SchirmerM_2016__G89260__bin_16|12718_7_33|12718_7_31|20298_3_21|BackhedF_2015__SID238_4M__bin_4
gut_microbial_infants	151113_6_months_11	4	20	3	UMGS401|14207_7_42|GCF_000820725.1
gut_microbial_infants	151113_6_months_13	4	24	3	14207_7_95|LiJ_2014__MH0298__bin_23|HMP_2012__SRS018443__bin_1
gut_microbial_infants	151113_6_months_15	13	1753	4	GCF_000155415.1|12718_7_20|GCF_000159855.2|HMP_2012__SRS014107__bin_4
gut_microbial_infants	151113_6_months_23	14	687	2	18391_1_6|UMGS669
gut_microbial_infants	151113_6_months_27	9	279	4	14207_7_95|UMGS852|13414_6_54|GCF_001282665.1
gut_microbial_infants	151113_6_months_29	12	568	4	18391_1_5|HMP_2012__SRS051791__bin_20|GCF_000238035.1|12718_7_3
gut_microbial_infants	151113_6_months_30	40	1527	8	GCF_900021175.1|18391_1_5|12718_7_31|GCF_000178275.1|LiJ_2017__H2M513938__bin_79|14672_4_1|12718_7_94|BackhedF_2015__SID105_12M__bin_7
gut_microbial_infants	151113_6_months_31	5	833	3	18391_1_5|FengQ_2015__SID531775__bin_61|LeChatelierE_2013__MH0456__bin_34
gut_microbial_infants	151113_6_months_32	6	954	4	20287_6_65|BackhedF_2015__SID241_12M__bin_12|NielsenHB_2014__V1_UC17_2__bin_5|VatanenT_2016__G80538__bin_8
gut_microbial_infants	151113_6_months_33	-1	-1	0
gut_microbial_infants	151127_18_months_36	10	76	4	14207_7_95|20298_3_64|BritoIL_2016__WL_44_ST__bin_38|LeChatelierE_2013__MH0206__bin_81
gut_microbial_infants	151127_18_months_38	21	597	10	BackhedF_2015__SID544_M__bin_31|12718_7_84|12718_7_95|12718_7_92|13414_6_67|LiJ_2017__nHM511615__bin_27|GCF_003477885.1|14207_6_15|Bengtsson-PalmeJ_2015__TRAVELRES19__bin_26|ZeeviD_2015__PNP_Main_86_megahit__bin_28
gut_microbial_infants	151127_18_months_39	3	4	2	20298_3_12|UMGS460
gut_microbial_infants	151127_18_months_42	11	628	8	BackhedF_2015__SID157_12M__bin_15|13414_6_37|12718_7_64|14207_7_43|GCF_000245775.1|12718_7_31|14207_7_23|ZeeviD_2015__PNP_Main_521_megahit__bin_5
gut_microbial_infants	151127_18_months_43	-1	-1	0
gut_microbial_infants	151127_18_months_46	9	160	6	18048_1_70|12718_7_37|12718_7_84|BritoIL_2016__M1_15_ST__bin_67|GCF_003459805.1|GCF_900095845.1
gut_microbial_infants	151127_18_months_47	10	54	8	LiJ_2014__MH0339__bin_49|CosteaPI_2017__SID713A009-11-90-0__bin_65|UMGS1073|14207_7_42|GCF_001486665.1|GCF_001403595.1|12718_7_28|ChengpingW_2017__AS98raw__bin_8
gut_microbial_infants	151127_18_months_51	5	14	4	BritoIL_2016__M2_46_ST__bin_82|LiuW_2016__SRR3992995__bin_94|BritoIL_2016__W3_22_ST__bin_91|CosteaPI_2017__SID713A004-11-90-0__bin_78
gut_microbial_infants	151127_18_months_52	7	422	3	12718_7_84|12718_7_64|14207_7_95
gut_microbial_infants	151127_18_months_58	31	630	15	UMGS413|12718_7_53|12718_7_84|13414_6_19|13414_6_67|XieH_2016__YSZC12003_37277__bin_27|Bengtsson-PalmeJ_2015__TRAVELRES3__bin_42|GCF_003438345.1|LiJ_2017__nHM511615__bin_27|13414_6_24|LoombaR_2017__SID5447_cka__bin_17|Bengtsson-PalmeJ_2015__TRAVELRES47__bin_23|11861_6_65|20298_3_81|GCF_001486665.1
gut_microbial_infants	151127_18_months_59	6	28	5	GCF_000238615.1|FerrettiP_2018__CA_C10052MS2906SK_t0M15__bin_9|Bengtsson-PalmeJ_2015__TRAVELRES37__bin_58|GCF_003434055.1|BackhedF_2015__SID507_4M__bin_11
gut_microbial_infants	151127_18_months_60	15	346	6	12718_7_3|14207_6_14|12718_7_35|12718_7_39|ChengpingW_2017__AS81raw__bin_9|HeQ_2017__RSZAXPI003105-143__bin_27
gut_microbial_infants	151127_18_months_61	4	8	3	UMGS225|LiJ_2014__O2_UC47-1__bin_33|VincentC_2016__MM004_2_megahit__bin_33
gut_microbial_infants	151127_6_months_37	4	4	3	GCF_003481995.1|GCF_003479805.1|VogtmannE_2016__MMRS77487595ST-27-0-0__bin_80
gut_microbial_infants	151127_6_months_40	39	405	6	8080_1_78|20298_2_67|14207_7_95|14672_4_1|13414_6_1|12718_7_92
gut_microbial_infants	151127_6_months_41	14	212	4	BackhedF_2015__SID70_4M__bin_5|14207_6_15|BackhedF_2015__SID238_4M__bin_4|8080_1_81
gut_microbial_infants	151127_6_months_44	4	61	3	12718_7_3|LiJ_2017__H2M513938__bin_79|GCF_000582785.1
gut_microbial_infants	151127_6_months_45	5	15	4	11861_6_63|11861_6_56|12718_7_41|13414_6_73
gut_microbial_infants	151127_6_months_48	26	2053	8	18391_1_6|GCF_001025135.1|BackhedF_2015__SID577_4M__bin_20|20287_6_65|12718_7_92|HMP_2012__SRS013542__bin_7|12718_7_35|HMP_2012__SRS014473__bin_16
gut_microbial_infants	151127_6_months_49	5	289	3	13470_2_65|FerrettiP_2018__CA_C10052MS2906SK_t0M15__bin_6|XieH_2016__YSZC12003_35387__bin_32
gut_microbial_infants	151127_6_months_50	17	378	7	8080_1_69|21673_4_37|8080_1_81|BackhedF_2015__SID70_4M__bin_5|BritoIL_2016__W2_35_ST__bin_30|ZeeviD_2015__PNP_Main_392_megahit__bin_26|12718_7_3
gut_microbial_infants	151127_6_months_53	-1	-1	0
gut_microbial_infants	151127_6_months_54	4	424	2	18391_1_5|GCF_000741205.1
gut_microbial_infants	151127_6_months_55	-1	-1	0
gut_microbial_infants	151127_6_months_56	29	1278	7	18391_1_5|13470_2_65|13414_6_22|GCF_000185845.1|BackhedF_2015__SID238_4M__bin_4|11861_6_59|14207_7_95
gut_microbial_infants	151127_6_months_57	21	547	7	GCF_000209405.1|LiJ_2014__MH0389__bin_61|GCF_000411335.1|13414_6_47|14672_4_1|20298_3_24|LiJ_2017__H2M513938__bin_79
intestinal_metaproteomics_T1D	CO_01	861	9946	53	GCF_003471795.1|13414_6_4|GCF_003475695.1|14207_7_45|CosteaPI_2017__SID713A089-11-90-0__bin_26|GCF_003458705.1|18048_1_70|UMGS368|14207_7_46|GCF_003603345.1|LiJ_2017__H2M415914__bin_46|13470_2_67|CosteaPI_2017__SID713A055-11-0-0__bin_51|UMGS365|13414_6_76|UMGS605|21673_4_5|LiJ_2014__V1_FI17__bin_55|GCF_003439225.1|UMGS710|XieH_2016__YSZC12003_37182R1__bin_76|LiJ_2014__V1_FI13__bin_35|GCF_00015446…
intestinal_metaproteomics_T1D	CO_02	505	7681	36	GCF_003438885.1|ZeeviD_2015__PNP_Main_443_megahit__bin_16|GCF_003478175.1|GCF_003475695.1|UMGS1277|ZeeviD_2015__PNP_Main_45_megahit__bin_41|ChengpingW_2017__AS84raw__bin_5|UMGS1482|13414_6_8|11861_6_59|14207_7_9|LiJ_2017__H1M613825__bin_27|18048_1_70|BritoIL_2016__WL_17_ST__bin_71|13414_6_33|14207_7_7|GCF_003464525.1|GCF_003461565.1|GCF_003473495.1|UMGS842|XieH_2016__YSZC12003_36244__bin_15|GCF_0…
intestinal_metaproteomics_T1D	CO_03	226	7384	19	GCF_003466795.1|13414_6_4|GCF_003464525.1|GCF_008421235.1|UMGS1906|UMGS1482|GCF_000154465.1|14207_7_95|20287_6_65|14207_7_45|NielsenHB_2014__V1_CD36_0__bin_10|BackhedF_2015__SID577_12M__bin_48|18391_1_6|AsnicarF_2017__MV_FEI5_t2Q14__bin_2|14207_7_93|8080_1_72|20298_3_60|FerrettiP_2018__CA_C10034IS2595FE_t4M15__bin_10|ZeeviD_2015__PNP_Main_443_megahit__bin_16
intestinal_metaproteomics_T1D	CO_04	294	4211	21	GCF_003475695.1|GCF_000209405.1|13414_6_47|12718_7_20|12718_7_31|14207_7_95|BackhedF_2015__SID70_4M__bin_5|UMGS253|14207_7_54|GCF_000169015.1|18048_2_78|UMGS1162|UMGS748|14207_7_52|BackhedF_2015__SID130_12M__bin_8|FengQ_2015__SID530251__bin_24|GCF_000411395.1|GCF_003438995.1|GCF_000499785.1|13414_6_22|LiJ_2014__V1_CD3-0-PN__bin_5
intestinal_metaproteomics_T1D	CO_05	333	6335	33	CosteaPI_2017__SID713A052-11-90-0__bin_4|13470_2_94|UMGS1906|13414_6_53|20287_6_9|CosteaPI_2017__pluto3-11-7-0__bin_48|14207_7_95|12718_7_47|UMGS748|14207_7_70|18048_1_70|CosteaPI_2017__SID713B035-11-0-0__bin_37|ZellerG_2014__CCMD46947453ST-21-0__bin_36|13414_6_76|XieH_2016__YSZC12003_35992__bin_29|HeQ_2017__SZAXPI029499-101__bin_35|18048_2_78|BackhedF_2015__SID105_M__bin_7|LeChatelierE_2013__MH0…
intestinal_metaproteomics_T1D	CO_06	589	8105	15	20287_6_9|13414_6_54|GCF_003462365.1|GCF_003472565.1|13414_6_70|12718_7_32|14207_7_9|ChengpingW_2017__AS84raw__bin_5|13414_6_22|AsnicarF_2017__MV_FEI5_t2Q14__bin_2|QinN_2014__LD-35__bin_52|12718_7_84|12718_7_64|13470_2_94|12718_7_31
intestinal_metaproteomics_T1D	CO_08	504	8385	28	GCF_003475695.1|13414_6_44|12718_7_84|GCF_003468175.1|13414_6_47|UMGS1482|GCF_003459405.1|CosteaPI_2017__SID713B035-11-0-0__bin_37|UMGS368|13414_6_33|HeQ_2017__SZAXPI029573-88__bin_22|12718_7_47|GCF_003478525.1|13414_6_8|UMGS762|GCF_003433995.1|18048_1_69|UMGS1162|14207_7_9|Bengtsson-PalmeJ_2015__TRAVELRES19__bin_26|ZeeviD_2015__PNP_Main_255_megahit__bin_6|GCF_000154465.1|GCF_000209385.2|Bengtsso…
intestinal_metaproteomics_T1D	CO_10	780	9767	40	GCF_003471795.1|GCF_009679905.1|12718_7_53|GCF_003479765.1|20287_6_65|11861_6_59|GCF_000188175.1|UMGS1692|FengQ_2015__SID530227__bin_30|13414_6_54|18048_2_78|GeversD_2014__SKBSTL068__bin_76|GCF_000154465.1|GCF_003481285.1|GCF_003478225.1|UMGS666|13470_2_67|UMGS1769|LiJ_2017__H2F514910__bin_44|UMGS1175|ZeeviD_2015__PNP_Main_237_megahit__bin_35|21673_4_77|HMP_2012__SRS023958__bin_23|13414_6_8|20298…
intestinal_metaproteomics_T1D	CO_11	627	7461	26	GCF_003471795.1|14207_7_93|12718_7_53|GCF_003475695.1|14207_7_9|GCF_000188175.1|HMP_2012__SRS050422__bin_15|GCF_003477525.1|UMGS368|ZeeviD_2015__PNP_Main_237_megahit__bin_35|12718_7_84|12718_7_47|UMGS748|18048_2_78|FengQ_2015__SID530227__bin_30|GCF_003477995.1|UMGS1162|LiJ_2017__nHM511615__bin_27|GCF_000233495.1|20298_2_23|BackhedF_2015__SID105_M__bin_7|LiJ_2014__O2_UC7-1__bin_29|13470_2_67|LiJ_2…
intestinal_metaproteomics_T1D	CO_12	968	10156	34	13414_6_4|GCF_003468745.1|13470_2_65|14207_7_61|13470_2_94|GCF_003479765.1|GCF_009720045.1|BackhedF_2015__SID326_12M__bin_31|HeQ_2017__SZAXPI029573-88__bin_22|14207_7_45|13414_6_54|13414_6_47|Bengtsson-PalmeJ_2015__TRAVELRES24__bin_62|14207_7_46|UMGS128|FengQ_2015__SID530227__bin_30|18048_2_87|14207_7_90|UMGS762|18048_1_70|Bengtsson-PalmeJ_2015__TRAVELRES4__bin_102|14207_7_51|12718_7_47|GCF_00345…
intestinal_metaproteomics_T1D	CO_13	941	10371	36	UMGS618|GCF_003604105.1|GCF_003475695.1|XieH_2016__YSZC12003_37137__bin_61|UMGS1906|14207_7_51|14207_7_70|ChengpingW_2017__AS81raw__bin_9|GCF_009720045.1|CosteaPI_2017__SID713B035-11-0-0__bin_37|LiSS_2016__FAT_023-22-14-0__bin_49|XieH_2016__YSZC12003_35992__bin_29|UMGS737|GCF_003461775.1|11861_6_59|GCF_003481515.1|GCF_000154385.1|GCF_003459465.1|GCF_003480745.1|CosteaPI_2017__SID713B040-11-90-0__…
intestinal_metaproteomics_T1D	CO_14	1107	8438	22	GCF_003475695.1|13414_6_4|GCF_003465565.1|GCF_003464525.1|14207_7_9|GCF_003462365.1|BackhedF_2015__SID82_M__bin_31|13470_2_65|13414_6_21|13414_6_54|Bengtsson-PalmeJ_2015__TRAVELRES38__bin_41|12718_7_64|HeQ_2017__RSZAXPI003093-124__bin_12|13470_2_92|HeQ_2017__RSZAXPI003101-139__bin_16|UMGS262|14207_7_94|13414_6_33|QinN_2014__LD-35__bin_52|11861_6_59|14207_7_45|GCF_003478225.1
intestinal_metaproteomics_T1D	CO_15	516	8258	25	GCF_003475695.1|BackhedF_2015__SID82_M__bin_31|GCF_003433995.1|GCF_000195635.1|GCF_003461565.1|21673_4_22|LiJ_2017__H1M613825__bin_27|14207_7_70|12718_7_95|12718_7_29|CosteaPI_2017__SID713B015-11-90-0__bin_18|Bengtsson-PalmeJ_2015__TRAVELRES37__bin_58|12718_7_53|ZellerG_2014__CCIS35100175ST-4-0__bin_46|11861_6_59|UMGS1162|11861_6_58|NielsenHB_2014__V1_UC16_0__bin_8|13470_2_62|13470_2_94|HMP_2012_…
intestinal_metaproteomics_T1D	CO_16	881	8997	35	GCF_003459205.1|GCF_003433865.1|GCF_003475695.1|HeQ_2017__SZAXPI029499-101__bin_35|14207_7_7|GCF_003481145.1|HeQ_2017__SZAXPI029598-166__bin_7|CosteaPI_2017__SID713A055-11-0-0__bin_51|GCF_003464525.1|13470_2_67|ZeeviD_2015__PNP_Main_45_megahit__bin_41|GCF_000154465.1|14207_7_93|GCF_000297775.1|UMGS262|LiJ_2014__V1_FI17__bin_55|ZeeviD_2015__PNP_Main_237_megahit__bin_35|12718_7_65|UMGS608|XieH_2016…
intestinal_metaproteomics_T1D	CO_17	693	6668	30	GCF_003475695.1|14207_7_7|GCF_003434165.1|12718_7_64|ChengpingW_2017__AS81raw__bin_9|HeQ_2017__SZAXPI029489-87__bin_6|UMGS1482|GCF_003464525.1|GCF_009883055.1|XieH_2016__YSZC12003_37182R1__bin_76|12718_7_65|13414_6_3|GCF_000154385.1|GCF_003458155.1|UMGS1162|UMGS368|13414_6_33|14207_7_45|UMGS335|GCF_003435685.1|13470_2_67|GCF_003433995.1|XieH_2016__YSZC12003_36703__bin_38|Bengtsson-PalmeJ_2015__TR…
intestinal_metaproteomics_T1D	CO_18	971	9853	31	GCF_003475695.1|GCF_009679905.1|GCF_003467265.1|12718_7_32|12718_7_20|13470_2_92|14207_7_51|UMGS803|LiJ_2017__H2M414927__bin_20|GCF_003436375.1|12718_7_47|GCF_000209405.1|Bengtsson-PalmeJ_2015__TRAVELRES19__bin_26|BritoIL_2016__WL_44_ST__bin_38|13414_6_22|GCF_008421235.1|13470_2_65|18048_1_70|UMGS1162|RaymondF_2016__P2E0__bin_83|13470_2_94|GCF_003433865.1|WenC_2017__RA120__bin_52|NielsenHB_2014__…
intestinal_metaproteomics_T1D	CO_19	505	6147	29	GCF_003475695.1|BackhedF_2015__SID70_4M__bin_5|UMGS184|13414_6_47|Bengtsson-PalmeJ_2015__TRAVELRES49__bin_46|UMGS159|14207_7_70|14207_7_7|GeversD_2014__SKBSTL068__bin_76|Bengtsson-PalmeJ_2015__TRAVELRES19__bin_26|Bengtsson-PalmeJ_2015__TRAVELRES24__bin_62|UMGS1482|GCF_000155205.1|20287_6_22|GCF_003458705.1|UMGS1162|ZeeviD_2015__PNP_Main_255_megahit__bin_6|UMGS1117|12718_7_20|GCF_003473525.1|Cheng…
intestinal_metaproteomics_T1D	CO_20	1238	11171	39	GCF_003459205.1|LiJ_2017__H2M414927__bin_20|GCF_003462285.1|12718_7_64|GCF_003460195.1|UMGS1482|14207_7_45|GCF_000188175.1|13414_6_47|GCF_003467805.1|20287_6_65|Bengtsson-PalmeJ_2015__TRAVELRES67__bin_35|13414_6_76|13470_2_82|LoombaR_2017__SID0005_aaf__bin_31|GCF_003435865.1|BritoIL_2016__W2_21_ST__bin_17|CosteaPI_2017__SID713A055-11-0-0__bin_51|GCF_000297775.1|XieH_2016__YSZC12003_37182R1__bin_7…
intestinal_metaproteomics_T1D	CO_21	521	6300	30	GCF_003475695.1|14207_7_91|13414_6_53|UMGS333|GCF_003460445.1|GCF_000154845.1|14207_7_45|HeQ_2017__SZAXPI029573-88__bin_22|GCF_003462365.1|GCF_003473495.1|GCF_003481145.1|12718_7_64|LiJ_2017__H2M415914__bin_46|12718_7_20|XieH_2016__YSZC12003_37277__bin_91|14207_7_70|13414_6_33|GCF_003478935.1|GCF_003433995.1|BritoIL_2016__M1_29_ST__bin_57|18048_1_70|Bengtsson-PalmeJ_2015__TRAVELRES12__bin_114|LeC…
intestinal_metaproteomics_T1D	CO_22	614	5052	29	20287_6_9|UMGS184|13470_2_94|ZeeviD_2015__PNP_Main_443_megahit__bin_16|GCF_000169015.1|GCF_009680105.1|XieH_2016__YSZC12003_37182R1__bin_76|14207_7_45|HeQ_2017__SZAXPI029573-88__bin_22|13414_6_3|GCF_003438665.1|Bengtsson-PalmeJ_2015__TRAVELRES38__bin_41|Bengtsson-PalmeJ_2015__TRAVELRES8__bin_106|12718_7_53|14207_7_70|XieH_2016__YSZC12003_35992__bin_29|ZeeviD_2015__PNP_Main_335_megahit__bin_20|Ben…
intestinal_metaproteomics_T1D	CO_23	630	6556	32	20287_6_9|BackhedF_2015__SID326_12M__bin_31|12718_7_64|HeQ_2017__SZAXPI029499-101__bin_35|GCF_003436035.1|14207_7_95|AsnicarF_2017__MV_FEI5_t2Q14__bin_2|12718_7_65|Bengtsson-PalmeJ_2015__TRAVELRES16__bin_54|GCF_003481515.1|LiJ_2014__V1_FI13__bin_35|14207_7_70|12718_7_47|GCF_003461565.1|13414_6_47|BritoIL_2016__W2_54_ST__bin_7|14207_6_15|FengQ_2015__SID31749__bin_88|12718_7_28|Bengtsson-PalmeJ_201…
intestinal_metaproteomics_T1D	CO_24	651	5526	25	20287_6_9|UMGS184|GCF_003458705.1|12718_7_53|GCF_000169015.1|XieH_2016__YSZC12003_37182R1__bin_76|GCF_009680105.1|14207_7_45|GCF_003457665.1|Bengtsson-PalmeJ_2015__TRAVELRES38__bin_41|12718_7_47|HeQ_2017__SZAXPI029573-88__bin_22|GCF_003481745.1|UMGS368|UMGS1603|12718_7_64|13414_6_47|ChengpingW_2017__AS81raw__bin_9|GCF_003473865.1|14207_7_93|UMGS780|Bengtsson-PalmeJ_2015__TRAVELRES8__bin_106|Bengt…
intestinal_metaproteomics_T1D	NO_01	546	5240	25	GCF_003468745.1|UMGS184|GCF_003475695.1|GCF_003481515.1|12718_7_32|UMGS262|UMGS223|GCF_003433995.1|KarlssonFH_2013__S488__bin_63|14207_7_9|BackhedF_2015__SID577_12M__bin_48|GCF_003479765.1|14207_7_45|14207_7_94|11861_6_59|12718_7_31|14207_7_90|13414_6_59|GCF_009094265.1|CosteaPI_2017__SID713A084-11-90-0__bin_9|14207_7_93|GCF_003478035.1|13414_6_67|Bengtsson-PalmeJ_2015__TRAVELRES67__bin_35|UMGS90
intestinal_metaproteomics_T1D	NO_02	489	5096	25	GCF_003471795.1|ChengpingW_2017__AS81raw__bin_9|GCF_003460645.1|12718_7_64|LiJ_2017__H2M415914__bin_46|12718_7_29|14207_7_45|HMP_2012__SRS018443__bin_1|14207_7_46|14207_7_27|GCF_000411355.1|12718_7_20|18048_1_70|GCF_900095835.1|12718_7_53|NielsenHB_2014__V1_CD41_0__bin_29|ZeeviD_2015__PNP_Main_237_megahit__bin_35|13414_6_67|14207_7_90|UMGS569|FengQ_2015__SID531663__bin_24|ZeeviD_2015__PNP_Main_58…
intestinal_metaproteomics_T1D	NO_04	818	8519	26	GCF_003475695.1|12718_7_53|14207_7_93|ChengpingW_2017__AS81raw__bin_9|14207_7_90|13414_6_76|XieH_2016__YSZC12003_37137__bin_61|UMGS1482|13414_6_47|12718_7_31|GCF_009680105.1|12718_7_20|12718_7_47|XieH_2016__YSZC12003_35992__bin_29|13414_6_33|CosteaPI_2017__SID713B035-11-0-0__bin_37|GCF_003480745.1|HeQ_2017__SZAXPI029499-101__bin_35|UMGS605|12718_7_32|BritoIL_2016__M2_36_ST__bin_25|UMGS117|UMGS852…
intestinal_metaproteomics_T1D	NO_05	688	7967	23	GCF_003471795.1|GCF_003470375.1|14207_7_93|GCF_003475695.1|GCF_003468745.1|ZeeviD_2015__PNP_Main_45_megahit__bin_41|GCF_003460445.1|12718_7_47|GCF_003438305.1|GCF_000156655.1|XieH_2016__YSZC12003_37182R1__bin_76|LiJ_2017__H1M513807__bin_23|13414_6_33|Bengtsson-PalmeJ_2015__TRAVELRES12__bin_114|12718_7_65|13470_2_94|GCF_003480745.1|12718_7_28|HMP_2012__SRS023958__bin_23|12718_7_37|UMGS666|13414_6_…
intestinal_metaproteomics_T1D	NO_06	1188	12918	42	14207_7_93|ZellerG_2014__CCMD46947453ST-21-0__bin_36|GCF_003475695.1|HeQ_2017__SZAXPI029489-87__bin_6|UMGS1906|14207_7_51|GCF_003480745.1|13470_2_65|13470_2_94|GCF_009680105.1|20287_6_22|13470_2_80|VogtmannE_2016__MMRS77487595ST-27-0-0__bin_80|UMGS830|BackhedF_2015__SID507_12M__bin_14|13414_6_70|CosteaPI_2017__SID713B035-11-0-0__bin_37|GCF_000155205.1|UMGS786|XieH_2016__YSZC12003_35992__bin_29|UM…
intestinal_metaproteomics_T1D	NO_07	419	8859	39	RampelliS_2015__H14__bin_53|14207_7_7|GCF_003475695.1|UMGS1482|ChengpingW_2017__AS81raw__bin_9|13414_6_67|GCF_008421235.1|QinN_2014__LD-35__bin_52|13414_6_76|UMGS223|UMGS740|XieH_2016__YSZC12003_35992__bin_29|GCF_003480745.1|UMGS262|UMGS456|Obregon-TitoAJ_2015__SM41__bin_27|14207_7_90|CosteaPI_2017__SID713B035-11-0-0__bin_37|GCF_003461605.1|BackhedF_2015__SID105_M__bin_7|14207_7_45|13414_6_54|127…
intestinal_metaproteomics_T1D	NO_08	792	9242	27	GCF_003459305.1|13414_6_47|GCF_009679755.1|UMGS740|ZeeviD_2015__PNP_Main_553_megahit__bin_8|UMGS1482|13470_2_67|14207_7_9|12718_7_92|GCF_003475695.1|CosteaPI_2017__SID713B003-11-90-0__bin_40|HMP_2012__SRS023958__bin_23|GCF_003433995.1|KarlssonFH_2013__S543__bin_19|UMGS1606|12718_7_53|LiJ_2014__V1_FI17__bin_55|UMGS889|LiJ_2014__MH0265__bin_20|UMGS577|GeversD_2014__SKBSTL068__bin_76|GCF_003471795.1…
intestinal_metaproteomics_T1D	NO_09	574	9853	31	GCF_003464525.1|14207_7_7|UMGS39|GCF_003434125.1|GCF_003459405.1|UMGS737|20287_6_9|GCF_003479105.1|CosteaPI_2017__SID713A052-11-90-0__bin_4|XieH_2016__YSZC12003_37137__bin_61|GCF_003461605.1|UMGS605|13414_6_76|13470_2_94|GCF_003477525.1|12718_7_32|FengQ_2015__SID31749__bin_88|13414_6_47|GCF_003478175.1|XieH_2016__YSZC12003_37182R1__bin_76|CosteaPI_2017__SID713A084-11-90-0__bin_9|GCF_008421235.1|1…
intestinal_metaproteomics_T1D	NO_10	757	8595	35	GCF_003475695.1|13414_6_54|14207_7_7|UMGS173|GCF_000154845.1|18048_2_78|20287_6_48|CosteaPI_2017__SID713B035-11-0-0__bin_37|HeQ_2017__SZAXPI029573-88__bin_22|18048_1_62|18048_2_87|GCF_003435225.1|13470_2_59|12718_7_65|GCF_009680105.1|14207_7_45|XieH_2016__YSZC12003_35992__bin_29|UMGS368|12718_7_47|UMGS605|13470_2_64|UMGS1826|UMGS1906|UMGS1162|12718_7_32|13414_6_22|UMGS1277|GCF_000173815.1|Bengtss…
intestinal_metaproteomics_T1D	NO_12	1317	9705	26	GCF_009718405.1|LiJ_2017__H2M414927__bin_20|LeChatelierE_2013__MH0411__bin_25|GCF_003475695.1|BackhedF_2015__SID326_12M__bin_31|ChengpingW_2017__AS81raw__bin_9|GCF_003435865.1|GCF_003461565.1|XieH_2016__YSZC12003_35512__bin_34|13414_6_33|Bengtsson-PalmeJ_2015__TRAVELRES30__bin_101|GCF_000155205.1|20298_2_7|14207_7_51|XieH_2016__YSZC12003_37182R1__bin_76|GCF_009680105.1|13154_4_45|GCF_003460745.1|…
intestinal_metaproteomics_T1D	NO_13	605	9929	27	BackhedF_2015__SID133_M__bin_46|20287_6_9|14207_7_93|13414_6_33|UMGS1482|14207_7_95|13414_6_6|13154_4_45|CosteaPI_2017__SID713B040-11-90-0__bin_35|13414_6_47|CosteaPI_2017__daisy-11-386-0__bin_19|HeQ_2017__SZAXPI029573-88__bin_22|UMGS173|12718_7_92|LiJ_2014__MH0385__bin_43|GCF_003439225.1|GCF_000312145.1|12718_7_84|13414_6_3|GCF_000155205.1|HMP_2012__SRS011098__bin_12|UMGS1277|12718_7_65|Bengtsso…
intestinal_metaproteomics_T1D	NO_14	847	7275	29	13414_6_54|GCF_003475695.1|21673_4_84|ZeeviD_2015__PNP_Main_624_megahit__bin_7|BackhedF_2015__SID82_M__bin_31|GCF_003481515.1|ChengpingW_2017__AS81raw__bin_9|12718_7_64|LiJ_2017__H2M414927__bin_20|12718_7_31|GCF_009718305.1|13414_6_67|ZeeviD_2015__PNP_Main_312_megahit__bin_20|UMGS1064|UMGS368|UMGS1433|12718_7_20|13414_6_19|12718_7_65|XieH_2016__YSZC12003_35739__bin_8|LiJ_2014__V1_FI13__bin_35|Ben…
intestinal_metaproteomics_T1D	NO_15	232	5295	22	UMGS737|20287_6_65|14207_7_93|14207_7_95|HeQ_2017__SZAXPI029499-101__bin_35|ZellerG_2014__CCMD46947453ST-21-0__bin_36|Bengtsson-PalmeJ_2015__TRAVELRES19__bin_26|12718_7_31|FengQ_2015__SID530295__bin_39|HeQ_2017__SZAXPI029544-123__bin_18|UMGS877|XieH_2016__YSZC12003_37201__bin_30|20298_3_63|GeversD_2014__SKBSTL068__bin_76|11861_6_59|GCF_000209405.1|XieH_2016__YSZC12003_35739__bin_8|UMGS786|12718_7…
intestinal_metaproteomics_T1D	NO_16	274	3865	16	HeQ_2017__SZAXPI029598-166__bin_7|GCF_009720045.1|LiJ_2017__H2M414927__bin_20|14207_7_46|Obregon-TitoAJ_2015__SM41__bin_27|GCF_000172175.1|13470_2_94|UMGS1730|13414_6_67|BritoIL_2016__W2_61_ST__bin_23|12718_7_65|HeQ_2017__RSZAXPI003082-116__bin_1|HeQ_2017__RSZAXPI003105-143__bin_27|GeversD_2014__SKBSTL068__bin_76|HMP_2012__SRS011098__bin_12|13414_6_59
intestinal_metaproteomics_T1D	NO_17	1038	11132	41	GCF_003475695.1|18048_2_87|14207_7_93|18048_1_62|UMGS39|Bengtsson-PalmeJ_2015__TRAVELRES10__bin_130|13414_6_37|UMGS1906|13470_2_67|UMGS368|Bengtsson-PalmeJ_2015__TRAVELRES38__bin_41|GCF_000155205.1|QinN_2014__LD-35__bin_52|GCF_003480745.1|GeversD_2014__SKBSTL068__bin_64|18048_1_70|XieH_2016__YSZC12003_37137__bin_61|GCF_003439225.1|13414_6_19|UMGS1408|14207_7_90|13414_6_3|ChengpingW_2017__AS84raw_…
intestinal_metaproteomics_T1D	NO_18	436	9816	36	UMGS737|14207_7_91|14207_7_95|18048_1_70|GCF_003464525.1|Bengtsson-PalmeJ_2015__TRAVELRES30__bin_100|FengQ_2015__SID530227__bin_30|13414_6_28|GCF_000209405.1|14207_7_51|12718_7_84|GCF_003475695.1|HeQ_2017__SZAXPI029573-88__bin_22|ZeeviD_2015__PNP_Main_45_megahit__bin_41|RaymondF_2016__P2E0__bin_83|GCF_009881245.1|UMGS1906|UMGS1277|UMGS368|GCF_003478935.1|UMGS264|VogtmannE_2016__MMRS25211151ST-27-…
intestinal_metaproteomics_T1D	NO_20	356	7173	20	GCF_003475695.1|GCF_003465525.1|GCF_003460195.1|BritoIL_2016__WL_44_ST__bin_38|GCF_003463315.1|12718_7_95|18048_2_78|13414_6_3|GCF_003477465.1|14207_6_14|ChengpingW_2017__AS81raw__bin_9|GCF_003461565.1|CosteaPI_2017__donald1-11-0-0__bin_62|13414_6_54|Bengtsson-PalmeJ_2015__TRAVELRES10__bin_16|Bengtsson-PalmeJ_2015__TRAVELRES12__bin_114|ChengpingW_2017__AS84raw__bin_5|18048_2_87|Obregon-TitoAJ_201…
intestinal_metaproteomics_T1D	NO_22	1113	11321	29	GCA_008566175.1|GCF_003433995.1|13414_6_47|14207_7_24|UMGS144|GCF_003464525.1|14207_7_52|14207_7_31|LiJ_2017__H2M415914__bin_46|13470_2_80|GCF_009720045.1|GCF_003460455.1|LiJ_2014__V1_FI13__bin_35|HeQ_2017__SZAXPI029499-101__bin_35|BackhedF_2015__SID338_4M__bin_5|FerrettiP_2018__CA_C10024IS2415FE_t3M15__bin_18|13414_6_54|UMGS1117|LiJ_2014__O2_UC35-1__bin_26|12718_7_53|GCF_003470775.1|14207_7_2|He…
intestinal_metaproteomics_T1D	NO_24	862	10711	30	12718_7_61|21673_4_84|12718_7_32|GCF_003434165.1|GCF_003460195.1|13470_2_80|18048_2_78|XieH_2016__YSZC12003_37137__bin_61|GCF_003464525.1|GCF_003474475.1|14207_7_70|14207_7_7|CosteaPI_2017__SID713B040-11-90-0__bin_35|14207_7_9|13470_2_65|UMGS874|GCF_003480745.1|UMGS1482|GCF_003478035.1|20287_6_9|14207_7_93|GCF_003479145.1|UMGS605|UMGS173|Bengtsson-PalmeJ_2015__TRAVELRES19__bin_26|UMGS1264|HeQ_201…
intestinal_metaproteomics_T1D	NO_25	835	9127	27	GCF_003439845.1|21673_4_84|Bengtsson-PalmeJ_2015__TRAVELRES15__bin_49|14207_7_9|12718_7_20|LiJ_2017__H2M414927__bin_20|GCF_003459405.1|21673_4_33|Bengtsson-PalmeJ_2015__TRAVELRES10__bin_16|GCA_008565905.1|GCF_000209405.1|18048_1_70|14207_7_70|LeChatelierE_2013__MH0193__bin_18|13470_2_94|AsnicarF_2017__MV_FEI5_t2Q14__bin_2|UMGS646|XieH_2016__YSZC12003_35980__bin_38|12718_7_92|GCF_003461565.1|Bengt…
intestinal_metaproteomics_T1D	NO_26	81	1546	10	20287_6_9|UMGS173|13414_6_71|GCF_003460645.1|AsnicarF_2017__MV_FEI5_t2Q14__bin_2|12718_7_32|HeQ_2017__SZAXPI029499-101__bin_35|GCF_000238695.1|13414_6_68|UMGS680
intestinal_metaproteomics_T1D	NO_27	99	4537	21	18048_1_62|13414_6_47|11861_6_59|12718_7_95|GCF_003438665.1|UMGS368|UMGS1064|14207_7_95|QinN_2014__LD-35__bin_52|UMGS1906|12718_7_84|Bengtsson-PalmeJ_2015__TRAVELRES12__bin_114|HMP_2012__SRS016095__bin_37|12718_7_47|13414_6_67|13470_2_64|12718_7_82|CosteaPI_2017__SID713A084-11-90-0__bin_9|LiJ_2014__V1_CD3-3-PN__bin_22|12718_7_59|KarlssonFH_2013__S77__bin_2
intestinal_metaproteomics_T1D	NO_28	615	5637	19	GCF_003475695.1|13414_6_47|GCF_003433865.1|14207_7_9|14207_6_9|13470_2_82|XieH_2016__YSZC12003_37137__bin_61|HeQ_2017__SZAXPI029598-166__bin_7|GCA_008566175.1|13414_6_33|ChengpingW_2017__AS81raw__bin_9|GCF_003603345.1|GCF_000238695.1|18048_1_60|LeChatelierE_2013__MH0193__bin_18|CosteaPI_2017__SID713B040-11-90-0__bin_35|13470_2_67|UMGS273|HeQ_2017__RSZAXPI003082-116__bin_1
intestinal_metaproteomics_T1D	NO_29	642	8035	31	21673_4_84|GCF_003475695.1|CosteaPI_2017__daisy-11-386-0__bin_19|UMGS1906|BackhedF_2015__SID326_12M__bin_31|GCF_003436785.1|BritoIL_2016__WL_17_ST__bin_71|HeQ_2017__SZAXPI029499-101__bin_35|14207_7_45|UMGS556|12718_7_84|UMGS1099|ChengpingW_2017__AS84raw__bin_5|GCF_003459405.1|GCF_008572225.1|13414_6_22|12718_7_20|GCF_000155205.1|GCF_003474475.1|LiJ_2017__H2M414927__bin_20|XieH_2016__YSZC12003_371…
intestinal_metaproteomics_T1D	NO_30	174	6769	27	13414_6_22|12718_7_31|Bengtsson-PalmeJ_2015__TRAVELRES19__bin_26|UMGS231|20287_6_65|GCF_000209405.1|11861_6_58|UMGS537|CosteaPI_2017__SID713B040-11-90-0__bin_35|Bengtsson-PalmeJ_2015__TRAVELRES12__bin_114|XieH_2016__YSZC12003_35741__bin_19|XieH_2016__YSZC12003_37137__bin_61|UMGS1139|14207_7_36|21673_4_36|GCF_003458155.1|HMP_2012__SRS058053__bin_42|GCF_000311865.1|GCF_001282665.1|BritoIL_2016__W3_…
intestinal_metaproteomics_T1D	NO_31	772	4878	25	GCF_003475695.1|UMGS184|13414_6_47|GCF_003463315.1|HeQ_2017__SZAXPI029573-88__bin_22|GCF_003479865.1|UMGS126|GCF_003433995.1|Bengtsson-PalmeJ_2015__TRAVELRES38__bin_35|13470_2_94|14207_7_45|GCF_003458155.1|12718_7_53|12718_7_47|14207_7_70|FengQ_2015__SID530227__bin_30|14207_7_51|13414_6_8|GCF_003480745.1|GCF_003473865.1|18048_2_78|GCF_003464285.1|UMGS1800|Bengtsson-PalmeJ_2015__TRAVELRES27_megahi…
intestinal_metaproteomics_T1D	NO_32	232	3299	17	GCF_003475695.1|GCF_003435955.1|BackhedF_2015__SID70_4M__bin_5|UMGS786|ZeeviD_2015__PNP_DietIntervention_45_megahit__bin_2|UMGS354|13414_6_53|UMGS1408|UMGS1659|HMP_2012__SRS016095__bin_37|11861_6_58|12718_7_20|GCF_003461845.1|12718_7_65|Bengtsson-PalmeJ_2015__TRAVELRES9__bin_20|Bengtsson-PalmeJ_2015__TRAVELRES12__bin_114|GCF_003466795.1
intestinal_metaproteomics_T1D	NO_33	1043	10719	46	GCF_003471795.1|GCF_009679905.1|GCF_003478065.1|GCF_003475695.1|UMGS740|GCF_000188175.1|GCF_003462365.1|Bengtsson-PalmeJ_2015__TRAVELRES16__bin_54|UMGS1906|13470_2_94|GCF_003433995.1|HeQ_2017__SZAXPI029573-88__bin_22|UMGS737|XieH_2016__YSZC12003_37137__bin_61|14207_7_70|GCF_003478935.1|GCF_003474475.1|CosteaPI_2017__SID713B003-11-90-0__bin_40|UMGS786|14207_7_51|RaymondF_2016__P23C7__bin_34|13470_…
intestinal_metaproteomics_T1D	NO_34	344	8361	30	13414_6_64|GCF_003467805.1|UMGS786|20287_6_65|UMGS830|GCF_000209405.1|HeQ_2017__SZAXPI029573-88__bin_22|14207_7_91|QinN_2014__LD-35__bin_52|UMGS368|Bengtsson-PalmeJ_2015__TRAVELRES38__bin_41|UMGS1277|14207_7_46|14207_6_15|11861_6_59|13414_6_3|12718_7_31|14207_7_45|13414_6_8|UMGS1056|FerrettiP_2018__CA_C10031MS2526FE_t0M15__bin_33|12718_7_20|LiJ_2017__H2F514910__bin_44|21673_4_12|Bengtsson-PalmeJ_…
intestinal_metaproteomics_T1D	NO_35	1012	11157	41	GCF_003475695.1|XieH_2016__YSZC12003_37137__bin_61|LiJ_2017__H2M414927__bin_20|GCF_003464935.1|GCF_003468175.1|UMGS737|12718_7_93|GCF_000154465.1|LiJ_2017__H1M613825__bin_27|13470_2_94|14207_7_94|GCF_003478525.1|14207_7_95|Obregon-TitoAJ_2015__SM41__bin_27|GCF_000169015.1|GCF_009680105.1|XieH_2016__YSZC12003_35992__bin_29|UMGS264|HeQ_2017__SZAXPI029598-166__bin_7|UMGS1906|Bengtsson-PalmeJ_2015__T…
intestinal_metaproteomics_T1D	NO_36	300	6045	16	GCF_003471795.1|UMGS184|14207_7_45|20287_6_65|GCF_003481145.1|13414_6_33|GCF_003467805.1|CosteaPI_2017__SID713B040-11-90-0__bin_35|12718_7_92|AsnicarF_2017__MV_FEI5_t2Q14__bin_2|12718_7_93|HMP_2012__SRS049318__bin_54|12718_7_65|UMGS737|12718_7_64|11861_6_59
intestinal_metaproteomics_T1D	NO_37	597	5438	16	GCF_003475695.1|GCF_009679715.1|HeQ_2017__SZAXPI029499-101__bin_35|12718_7_53|21673_4_46|AsnicarF_2017__MV_FEI5_t2Q14__bin_2|13414_6_33|GCF_000177015.3|GCF_003433995.1|GCF_003477995.1|14207_6_15|18048_2_85|UMGS1433|BackhedF_2015__SID238_4M__bin_4|ZellerG_2014__CCIS35100175ST-4-0__bin_46|UMGS560
intestinal_metaproteomics_T1D	NO_38	666	7747	18	GCF_003471795.1|UMGS1007|13414_6_67|GCF_003475695.1|GCF_003433995.1|14207_7_9|14207_7_51|LeChatelierE_2013__MH0195__bin_68|12718_7_64|LiJ_2017__H2M415914__bin_46|UMGS1769|HMP_2012__SRS018443__bin_1|13414_6_21|CosteaPI_2017__SID713B040-11-90-0__bin_35|UMGS40|GCF_009720045.1|GCF_000155205.1|ZellerG_2014__CCIS35100175ST-4-0__bin_46
intestinal_metaproteomics_T1D	PD_01	421	7710	43	14207_7_7|GCF_003478175.1|GCF_003435685.1|UMGS1906|14207_7_95|UMGS737|UMGS740|Obregon-TitoAJ_2015__SM41__bin_27|XieH_2016__YSZC12003_37182R1__bin_76|14207_7_45|QinJ_2012__CON-096__bin_14|UMGS1408|Bengtsson-PalmeJ_2015__TRAVELRES35__bin_80|11861_6_58|GCF_009680105.1|14207_7_51|UMGS786|GCF_003480745.1|13414_6_22|13470_2_94|UMGS40|20287_6_65|HeQ_2017__SZAXPI029573-88__bin_22|Bengtsson-PalmeJ_2015__T…
intestinal_metaproteomics_T1D	PD_02	920	8785	38	GCF_003471795.1|HeQ_2017__SZAXPI029489-87__bin_6|14207_7_93|13414_6_70|CosteaPI_2017__SID713A055-11-0-0__bin_57|20287_6_65|BritoIL_2016__M2_50_ST__bin_36|13414_6_67|UMGS1007|UMGS1482|XieH_2016__YSZC12003_35992__bin_29|GCF_003480745.1|18048_1_70|CosteaPI_2017__SID713A055-11-0-0__bin_51|CosteaPI_2017__SID713B035-11-0-0__bin_37|13414_6_15|BritoIL_2016__W2_39_ST__bin_67|ZeeviD_2015__PNP_Main_335_mega…
intestinal_metaproteomics_T1D	PD_03	1062	11791	37	GCF_003474655.1|UMGS145|14207_7_93|14207_7_7|GCF_003464525.1|UMGS1482|GCF_000245775.1|GCF_000188175.1|13470_2_94|GCF_003461605.1|UMGS877|12718_7_95|UMGS278|BritoIL_2016__M1_36_ST__bin_16|LiJ_2017__H2M415914__bin_46|12718_7_64|GCF_003602825.1|GCF_009680105.1|11861_6_59|UMGS605|UMGS786|UMGS762|Bengtsson-PalmeJ_2015__TRAVELRES19__bin_26|18048_1_70|12718_7_35|GCF_003481145.1|UMGS178|13414_6_19|GCF_00…
intestinal_metaproteomics_T1D	PD_05	1324	11902	36	GCF_003464975.1|UMGS145|GCF_003465525.1|14207_7_7|GCF_003479765.1|20287_6_65|GCF_000188175.1|GCF_003458705.1|GCF_000297775.1|BritoIL_2016__M1_36_ST__bin_16|12718_7_64|GCF_009680105.1|UMGS877|GCF_003461605.1|GCF_003465005.1|11861_6_59|Bengtsson-PalmeJ_2015__TRAVELRES60__bin_3|UMGS786|ZeeviD_2015__PNP_Main_45_megahit__bin_41|12718_7_35|Bengtsson-PalmeJ_2015__TRAVELRES19__bin_26|18048_1_70|CosteaPI_…
intestinal_metaproteomics_T1D	PD_06	910	9134	27	GCF_003475695.1|14207_7_93|14207_7_90|GCF_003463315.1|13414_6_47|HeQ_2017__SZAXPI029499-101__bin_35|BackhedF_2015__SID326_12M__bin_31|HeQ_2017__SZAXPI029573-88__bin_22|12718_7_84|14207_7_45|12718_7_20|Bengtsson-PalmeJ_2015__TRAVELRES38__bin_41|13414_6_24|UMGS126|12718_7_53|Bengtsson-PalmeJ_2015__TRAVELRES24__bin_62|GCF_008421235.1|12718_7_95|LoombaR_2017__SID5473_irg__bin_18|18048_2_87|12718_7_65…
intestinal_metaproteomics_T1D	PD_07	632	6516	27	UMGS184|GCF_003470065.1|20287_6_9|14207_7_9|12718_7_65|HeQ_2017__SZAXPI029573-88__bin_22|13470_2_92|GCF_003462365.1|GCF_003433865.1|AsnicarF_2017__MV_FEI5_t2Q14__bin_2|12718_7_95|14207_7_90|Bengtsson-PalmeJ_2015__TRAVELRES4__bin_102|GCF_003438665.1|14207_7_70|RaymondF_2016__P23C7__bin_34|Bengtsson-PalmeJ_2015__TRAVELRES19__bin_26|XieH_2016__YSZC12003_35992__bin_29|GCF_003433995.1|13414_6_8|GCF_00…
intestinal_metaproteomics_T1D	PD_08	877	7651	20	GCF_003475695.1|21673_4_84|LiJ_2017__H2M414927__bin_20|14207_7_9|21673_4_16|GCF_003438175.1|11861_6_59|GCF_003464525.1|UMGS173|ZeeviD_2015__PNP_Main_387_megahit__bin_24|NielsenHB_2014__V1_UC50_1__bin_4|UMGS748|UMGS906|Bengtsson-PalmeJ_2015__TRAVELRES12__bin_114|YuJ_2015__SZAXPI017589-133__bin_26|13414_6_59|18048_2_58|12718_7_47|GCF_003477995.1|Bengtsson-PalmeJ_2015__TRAVELRES39__bin_86
intestinal_metaproteomics_T1D	PD_09	712	7748	25	GCF_003475695.1|GCF_003468465.1|LiJ_2017__H2M414927__bin_20|GCF_003462365.1|14207_7_9|GCA_008566175.1|14207_7_61|13414_6_51|XieH_2016__YSZC12003_37137__bin_61|14207_7_95|14207_7_27|12718_7_47|12718_7_53|13470_2_94|AsnicarF_2017__MV_FEI5_t2Q14__bin_2|13414_6_67|LiJ_2014__O2_UC36-0__bin_25|Bengtsson-PalmeJ_2015__TRAVELRES30__bin_101|Bengtsson-PalmeJ_2015__TRAVELRES17__bin_75|GCF_003478175.1|HeQ_201…
intestinal_metaproteomics_T1D	PD_10	1534	12723	31	GCF_003475695.1|21673_4_84|13414_6_43|GCF_009679905.1|GCF_009020645.1|ChengpingW_2017__AS81raw__bin_9|GCF_003481515.1|UMGS740|Bengtsson-PalmeJ_2015__TRAVELRES4__bin_102|CosteaPI_2017__SID713B035-11-0-0__bin_37|14207_7_94|BackhedF_2015__SID326_12M__bin_31|18048_2_87|GCF_009680105.1|ChengpingW_2017__AS84raw__bin_5|14207_7_61|QinN_2014__LD-35__bin_52|13414_6_24|13414_6_44|14207_7_9|UMGS128|14207_7_4…
intestinal_metaproteomics_T1D	PD_11	1397	11454	33	GCF_009718405.1|13414_6_43|14207_7_93|GCF_003475695.1|ChengpingW_2017__AS81raw__bin_9|Bengtsson-PalmeJ_2015__TRAVELRES4__bin_102|GCF_003460985.1|CosteaPI_2017__SID713A052-11-90-0__bin_4|GCF_003481515.1|12718_7_90|QinJ_2012__NLM031__bin_15|18048_2_87|14207_7_61|GCF_009680105.1|CosteaPI_2017__SID713B035-11-0-0__bin_37|13414_6_17|XieH_2016__YSZC12003_37137__bin_61|14207_7_9|BackhedF_2015__SID326_12M…
intestinal_metaproteomics_T1D	PD_12	351	5249	22	GCF_003475695.1|13414_6_22|GCF_003433995.1|12718_7_53|GCF_003439225.1|Obregon-TitoAJ_2015__SM41__bin_27|XieH_2016__YSZC12003_37137__bin_61|13154_4_45|14207_7_9|13414_6_47|12718_7_32|LiJ_2017__H2F514910__bin_44|12718_7_20|XieH_2016__YSZC12003_37182R1__bin_76|HeQ_2017__RSZAXPI003103-141__bin_13|14207_7_70|HMP_2012__SRS063932__bin_68|14207_7_54|GCF_000155205.1|14207_7_52|12718_7_10|ZellerG_2014__CCM…
intestinal_metaproteomics_T1D	PD_14	666	8443	36	GCF_003475695.1|13414_6_47|GCF_003436375.1|RampelliS_2015__H14__bin_53|UMGS1482|GCF_003458705.1|CosteaPI_2017__SID713B035-11-0-0__bin_37|XieH_2016__YSZC12003_35992__bin_29|GCF_000155205.1|UMGS159|11861_6_58|FengQ_2015__SID31749__bin_88|GCF_003435685.1|Bengtsson-PalmeJ_2015__TRAVELRES19__bin_26|UMGS1906|14207_7_95|UMGS40|Bengtsson-PalmeJ_2015__TRAVELRES12__bin_114|BritoIL_2016__M2_50_ST__bin_26|Co…
intestinal_metaproteomics_T1D	PD_15	578	6582	24	14207_7_7|GCF_003475695.1|GCF_009680105.1|13414_6_47|ZeeviD_2015__PNP_Main_335_megahit__bin_20|18391_1_6|12718_7_32|18048_1_70|GCF_003480745.1|14207_7_46|GCF_000188175.1|14207_7_45|14207_7_95|GCF_003478175.1|UMGS666|12718_7_92|GCF_003478225.1|Bengtsson-PalmeJ_2015__TRAVELRES12__bin_114|AsnicarF_2017__MV_FEI5_t2Q14__bin_2|CosteaPI_2017__SID713B040-11-90-0__bin_35|14207_7_54|HMP_2012__SRS016095__bi…
intestinal_metaproteomics_T1D	PD_16	446	6849	21	GCF_003464525.1|20287_6_9|13414_6_54|14207_7_7|GCF_000218325.1|21673_4_33|14207_7_40|UMGS737|RampelliS_2015__H14__bin_90|NielsenHB_2014__V1_UC16_0__bin_8|UMGS287|GCF_000312145.1|12718_7_47|12718_7_84|11861_6_58|13154_4_45|GCF_003435685.1|XieH_2016__YSZC12003_36049__bin_7|BackhedF_2015__SID507_4M__bin_11|CosteaPI_2017__SID713B040-11-90-0__bin_35|HMP_2012__SRS049318__bin_54
intestinal_metaproteomics_T1D	PD_17	868	6717	42	GCF_003464525.1|21673_4_84|13414_6_54|XieH_2016__YSZC12003_37137__bin_61|GCF_003435685.1|18048_2_87|14207_7_9|14207_7_61|12718_7_20|AsnicarF_2017__MV_FEI5_t2Q14__bin_2|14207_7_23|12718_7_47|14207_7_95|HeQ_2017__SZAXPI029598-166__bin_7|12718_7_64|GCF_000155815.1|UMGS803|12718_7_32|UMGS368|UMGS1234|Bengtsson-PalmeJ_2015__TRAVELRES16__bin_54|13414_6_66|LiJ_2017__H2F514910__bin_44|13414_6_70|QinN_201…
intestinal_metaproteomics_T1D	PD_19	712	9327	31	GCF_003475695.1|13414_6_4|14207_7_91|HeQ_2017__SZAXPI029499-101__bin_35|UMGS737|UMGS1906|BackhedF_2015__SID137_M__bin_55|12718_7_32|GCF_003460195.1|GCF_000154465.1|11861_6_59|13414_6_54|XieH_2016__YSZC12003_37137__bin_61|18048_1_70|RaymondF_2016__P23C7__bin_34|XieH_2016__YSZC12003_37182R1__bin_76|UMGS803|12718_7_92|12718_7_65|GCF_003460745.1|UMGS368|14207_7_95|LiJ_2014__V1_FI02__bin_58|12718_7_35…
intestinal_metaproteomics_T1D	PD_20	1161	9349	39	GCF_003472885.1|13414_6_67|GCF_003436715.1|LiJ_2017__H2M414927__bin_20|ZeeviD_2015__PNP_Main_237_megahit__bin_35|UMGS1482|GCF_000381365.1|14207_7_9|LeChatelierE_2013__MH0193__bin_18|GCF_003462045.1|QinN_2014__LD-35__bin_52|UMGS803|NielsenHB_2014__O2_UC49_0__bin_6|UMGS262|HMP_2012__SRS013542__bin_3|RaymondF_2016__P23C7__bin_34|13470_2_78|UMGS183|ChengpingW_2017__AS84raw__bin_5|13414_6_19|UMGS1162|…
intestinal_metaproteomics_T1D	PD_21	973	8790	32	GCF_003475695.1|14207_7_93|GCF_003468175.1|XieH_2016__YSZC12003_37137__bin_61|GCF_003481285.1|GCF_000154465.1|GCF_003435685.1|13470_2_71|LiJ_2014__V1_CD3-3-PN__bin_22|20287_6_34|GCF_003460645.1|13414_6_33|GCF_003478935.1|CosteaPI_2017__SID713B040-11-90-0__bin_35|13154_4_45|XieH_2016__YSZC12003_35992__bin_29|LeChatelierE_2013__MH0193__bin_18|GCF_003464525.1|GCF_003469775.1|ZeeviD_2015__PNP_Main_45…
intestinal_metaproteomics_T1D	PD_22	961	9116	39	GCF_003471795.1|HeQ_2017__SZAXPI029489-87__bin_6|XieH_2016__YSZC12003_35512__bin_34|13414_6_70|CosteaPI_2017__SID713A055-11-0-0__bin_57|20287_6_9|BritoIL_2016__M2_50_ST__bin_36|UMGS1007|13414_6_67|18048_1_70|CosteaPI_2017__SID713B035-11-0-0__bin_37|NielsenHB_2014__V1_UC50_1__bin_4|UMGS1482|XieH_2016__YSZC12003_35992__bin_29|VogtmannE_2016__MMRS77487595ST-27-0-0__bin_80|CosteaPI_2017__SID713A052-1…
intestinal_metaproteomics_T1D	PD_23	846	10394	44	GCF_003471795.1|GCF_009680085.1|GCF_003475695.1|XieH_2016__YSZC12003_37137__bin_61|13414_6_8|GCF_003438715.1|HMP_2012__SRS050422__bin_15|GCF_003464525.1|11861_6_59|Bengtsson-PalmeJ_2015__TRAVELRES10__bin_16|GCF_009680105.1|GCF_000154465.1|UMGS786|CosteaPI_2017__SID713B035-11-0-0__bin_37|CosteaPI_2017__SID713A055-11-0-0__bin_51|FengQ_2015__SID530227__bin_30|13414_6_22|ChengpingW_2017__AS81raw__bin…
intestinal_metaproteomics_T1D	PD_24	1261	13612	45	GCF_003471795.1|13414_6_4|GCF_003470065.1|GCF_003475695.1|XieH_2016__YSZC12003_37182R1__bin_76|18048_1_70|UMGS1482|GCF_000209405.1|XieH_2016__YSZC12003_37137__bin_61|UMGS1906|GCF_003462285.1|13414_6_54|GCF_000154465.1|GCF_009719035.1|GCF_003473495.1|UMGS556|GCF_003459405.1|21673_4_33|UMGS710|13414_6_76|14207_7_9|GCF_000297775.1|Bengtsson-PalmeJ_2015__TRAVELRES38__bin_41|GCF_003474475.1|GCF_003477…
intestinal_metaproteomics_T1D	PD_25	573	10376	33	GCF_003458595.1|GCF_009679905.1|12718_7_53|GCF_003475695.1|14207_7_9|GCF_003460465.1|UMGS737|QinN_2014__LD-35__bin_52|Obregon-TitoAJ_2015__SM41__bin_27|GCF_000154465.1|18048_2_78|Bengtsson-PalmeJ_2015__TRAVELRES19__bin_26|14207_7_65|14207_7_95|13414_6_67|UMGS605|GCF_003481445.1|UMGS857|HeQ_2017__SZAXPI029573-88__bin_22|GCF_003477995.1|UMGS126|13414_6_54|UMGS1906|13470_2_94|Bengtsson-PalmeJ_2015__…
intestinal_metaproteomics_T1D	PD_26	705	10735	34	GCF_003475695.1|GCF_009680365.1|GCF_003464525.1|CosteaPI_2017__daisy-11-386-0__bin_19|Bengtsson-PalmeJ_2015__TRAVELRES10__bin_130|GCF_003481275.1|GCF_003464165.1|GCF_000154465.1|12718_7_92|13470_2_65|Bengtsson-PalmeJ_2015__TRAVELRES38__bin_41|18048_2_78|11861_6_59|RampelliS_2015__H14__bin_90|QinN_2014__LD-35__bin_52|GCF_000172175.1|Bengtsson-PalmeJ_2015__TRAVELRES38__bin_35|13470_2_80|14207_7_45|…
intestinal_metaproteomics_T1D	PD_27	771	11916	35	14207_7_93|GCF_003475695.1|14207_7_7|UMGS1482|HeQ_2017__SZAXPI029573-88__bin_22|GCF_003481285.1|GCF_003434165.1|14207_7_61|13470_2_94|QinN_2014__LD-35__bin_52|GCF_003436375.1|GCF_000154465.1|Obregon-TitoAJ_2015__SM41__bin_27|13154_4_45|14207_7_90|GeversD_2014__SKBSTL008__bin_71|UMGS1850|14207_7_95|XieH_2016__YSZC12003_35992__bin_29|CosteaPI_2017__SID713B035-11-0-0__bin_37|GCF_003460645.1|21673_4_…
intestinal_metaproteomics_T1D	PD_28	1310	12332	28	GCF_003475695.1|14207_7_61|GCA_009021875.1|13414_6_4|14207_7_7|BackhedF_2015__SID326_12M__bin_31|GCF_003477655.1|Bengtsson-PalmeJ_2015__TRAVELRES38__bin_41|UMGS257|GCF_000154465.1|Bengtsson-PalmeJ_2015__TRAVELRES24__bin_62|RaymondF_2016__P23C7__bin_34|18048_2_78|XieH_2016__YSZC12003_37182R1__bin_76|14207_7_51|UMGS223|GCF_003464525.1|13414_6_47|13414_6_54|HeQ_2017__RSZAXPI003099-133__bin_50|GCF_00…
intestinal_metaproteomics_T1D	PD_29	644	9158	35	GCF_003475695.1|GCF_003464525.1|GCF_003481285.1|GCF_003433905.1|12718_7_20|12718_7_64|14207_7_9|18048_2_87|14207_7_51|CosteaPI_2017__SID713B037-11-90-0__bin_4|GCF_000154465.1|UMGS762|GCF_000154525.1|Obregon-TitoAJ_2015__SM41__bin_27|GCF_000411395.1|HeQ_2017__SZAXPI029573-88__bin_22|14207_7_22|13414_6_33|12718_7_92|ChengpingW_2017__AS20raw__bin_12|14207_7_95|CosteaPI_2017__SID713A084-11-90-0__bin_…
intestinal_metaproteomics_T1D	PD_30	638	9718	33	GCF_003475695.1|BackhedF_2015__SID133_M__bin_46|13414_6_4|UMGS1482|20298_3_63|GCF_003439225.1|13414_6_33|13414_6_76|12718_7_64|GCF_003459405.1|ZeeviD_2015__PNP_Main_331_megahit__bin_49|12718_7_20|QinN_2014__LD-35__bin_52|UMGS759|GCF_009680085.1|GCF_008421235.1|13414_6_8|GCF_003433995.1|12718_7_28|FengQ_2015__SID530450__bin_40|IjazUZ_2017__S45_a_WGS_megahit__bin_8|CosteaPI_2017__SID713B003-11-90-0…
intestinal_metaproteomics_T1D	PD_32	529	8240	23	GCF_003470065.1|GCF_003435865.1|20287_6_9|GCF_003434165.1|GCF_003479765.1|UMGS605|13414_6_22|GCF_003439225.1|GCF_000154465.1|18048_2_78|Bengtsson-PalmeJ_2015__TRAVELRES36__bin_12|RaymondF_2016__P23C7__bin_34|14207_7_40|GCF_000154385.1|UMGS223|SchirmerM_2016__G89027__bin_28|GCF_003435685.1|13414_6_67|CosteaPI_2017__SID713B040-11-90-0__bin_35|GCF_000155205.1|14207_7_90|Bengtsson-PalmeJ_2015__TRAVEL…
intestinal_metaproteomics_T1D	PD_34	911	9312	18	GCF_003472885.1|GCF_009680195.1|GCF_003475695.1|13414_6_54|GCF_003471795.1|ZellerG_2014__CCIS35100175ST-4-0__bin_46|GCF_003481285.1|12718_7_65|CosteaPI_2017__SID713A045-11-0-0__bin_14|Obregon-TitoAJ_2015__HCO64__bin_31|14207_7_9|GCF_000155205.1|HMP_2012__SRS023958__bin_23|UMGS605|13470_2_67|HeQ_2017__RSZAXPI003082-116__bin_1|UMGS1117|GCF_003478225.1
intestinal_metaproteomics_T1D	PD_36	708	6726	36	GCF_009680105.1|GCF_003475695.1|14207_7_45|14207_7_7|13414_6_43|GCF_003437005.1|GCF_003480745.1|HeQ_2017__RSZAXPI003101-139__bin_16|13470_2_94|13414_6_54|13414_6_47|8080_1_72|LiJ_2017__H2M415914__bin_46|GCF_003465985.1|GCF_003478935.1|GCF_003477525.1|CosteaPI_2017__SID713A084-11-90-0__bin_9|13414_6_67|UMGS577|UMGS861|XieH_2016__YSZC12003_35992__bin_29|UMGS183|Bengtsson-PalmeJ_2015__TRAVELRES45__b…
intestinal_metaproteomics_T1D	PD_37	428	6570	17	14207_7_65|13414_6_47|13414_6_54|GCF_003475695.1|HeQ_2017__SZAXPI029489-87__bin_6|GCF_000297775.1|ChengpingW_2017__AS81raw__bin_9|ChengpingW_2017__AS84raw__bin_5|GCF_003438715.1|12718_7_20|LiJ_2014__MH0303__bin_35|GCF_003458155.1|GCF_000188175.1|13414_6_22|14207_7_23|XieH_2016__YSZC12003_35739__bin_8|UMGS646
intestinal_metaproteomics_T1D	PD_38	471	7444	27	GCF_003471795.1|Bengtsson-PalmeJ_2015__TRAVELRES38__bin_41|GCF_003459185.1|LiJ_2017__H2M414927__bin_20|GCF_000188175.1|LeChatelierE_2013__MH0411__bin_25|GCF_000169015.1|ZeeviD_2015__PNP_Main_45_megahit__bin_41|GCF_000297775.1|CosteaPI_2017__SID713A055-11-0-0__bin_51|Bengtsson-PalmeJ_2015__TRAVELRES19__bin_26|GCF_003464165.1|11861_6_59|UMGS1117|ZeeviD_2015__PNP_Validation_18_megahit__bin_43|13414_…
intestinal_metaproteomics_T1D	PD_39	1141	11373	50	GCF_003471795.1|13414_6_4|20287_6_9|13470_2_94|14207_7_7|20287_6_48|UMGS737|14207_7_90|GCF_000154465.1|12718_7_20|QinN_2014__LD-35__bin_52|BritoIL_2016__WL_17_ST__bin_71|LiJ_2017__H2M414927__bin_20|HeQ_2017__SZAXPI029573-88__bin_22|GCF_003464525.1|12718_7_47|XieH_2016__YSZC12003_37137__bin_61|QinJ_2012__NLM031__bin_15|ZeeviD_2015__PNP_Main_45_megahit__bin_41|13414_6_43|AsnicarF_2017__MV_FEI5_t2Q1…
intestinal_metaproteomics_T1D	PD_40	800	9100	36	20287_6_9|12718_7_64|KarlssonFH_2013__S77__bin_2|GCF_009679755.1|14207_7_9|FerrettiP_2018__CA_C10023IS2393FE_t2M15__bin_4|UMGS1906|GCF_000154465.1|BritoIL_2016__WL_17_ST__bin_71|13414_6_47|GCF_003464525.1|GCF_003461605.1|18048_2_87|Bengtsson-PalmeJ_2015__TRAVELRES16__bin_54|GCF_003478445.1|12718_7_95|UMGS173|12718_7_84|AsnicarF_2017__MV_FEI5_t2Q14__bin_2|XieH_2016__YSZC12003_37182R1__bin_76|Bengt…
intestinal_metaproteomics_T1D	PD_41	773	6565	31	20287_6_9|UMGS90|GCF_003438965.1|13414_6_43|HeQ_2017__SZAXPI029499-101__bin_35|XieH_2016__YSZC12003_36703__bin_38|GCF_003458155.1|GCF_000154465.1|12718_7_20|RampelliS_2015__H24__bin_41|12718_7_95|12718_7_65|HeQ_2017__SZAXPI029573-88__bin_22|Bengtsson-PalmeJ_2015__TRAVELRES24__bin_62|GCF_003473525.1|LiJ_2017__H2M414927__bin_20|GCF_000172175.1|UMGS368|UMGS1482|UMGS1906|UMGS1493|UMGS809|14207_7_57|1…
intestinal_metaproteomics_T1D	PD_42	1101	11606	40	20287_6_9|13414_6_47|14207_7_93|UMGS1906|12718_7_90|GCF_003481145.1|ZeeviD_2015__PNP_Main_45_megahit__bin_41|GCF_008421235.1|GCF_003436785.1|12718_7_64|14207_7_2|Bengtsson-PalmeJ_2015__TRAVELRES19__bin_26|QinN_2014__LD-35__bin_52|UMGS365|GCF_003478765.1|XieH_2016__YSZC12003_35992__bin_29|HeQ_2017__SZAXPI029573-88__bin_22|14207_7_82|GCF_003433995.1|14207_7_94|LeChatelierE_2013__MH0446__bin_54|GCA_…
intestinal_metaproteomics_T1D	PD_43	1356	13567	39	GCF_000156015.1|20287_6_9|14207_7_93|GCF_003480745.1|GCF_003457665.1|13414_6_63|HeQ_2017__SZAXPI029499-101__bin_35|CosteaPI_2017__SID713B035-11-0-0__bin_37|XieH_2016__YSZC12003_36703__bin_38|Bengtsson-PalmeJ_2015__TRAVELRES16__bin_54|12718_7_64|LiJ_2017__H2M415914__bin_46|GCF_009094265.1|ZeeviD_2015__PNP_Main_255_megahit__bin_6|UMGS1603|LiJ_2017__H2M414927__bin_20|GCF_003464165.1|12718_7_20|13414…
intestinal_metaproteomics_T1D	PD_44	568	5129	16	GCF_003475695.1|GCF_003433995.1|BackhedF_2015__SID130_12M__bin_8|GCF_003470005.1|12718_7_32|18048_2_78|12718_7_20|12718_7_92|GCF_003467085.1|CosteaPI_2017__daisy-11-386-0__bin_19|18048_1_70|GCF_003464525.1|CosteaPI_2017__SID713B040-11-90-0__bin_35|UMGS1433|13470_2_90|GCF_000238695.1
intestinal_metaproteomics_T1D	PD_45	376	6112	26	GCF_003475695.1|GCF_000245775.1|GCF_003463295.1|BackhedF_2015__SID70_4M__bin_5|UMGS539|18048_1_62|20298_3_81|CosteaPI_2017__SID713A089-11-90-0__bin_26|12718_7_20|KarlssonFH_2013__S543__bin_19|UMGS1162|CosteaPI_2017__SID713B015-11-90-0__bin_18|NielsenHB_2014__V1_UC50_1__bin_4|FerrettiP_2018__CA_C10024IS2415FE_t3M15__bin_18|GCF_003461845.1|GCF_000760655.1|Bengtsson-PalmeJ_2015__TRAVELRES37__bin_58|…
intestinal_metaproteomics_T1D	PD_46	650	7768	27	GCF_003475695.1|GCF_003434125.1|BackhedF_2015__SID133_M__bin_46|GCF_003478525.1|14207_7_65|QinN_2014__LD-35__bin_52|14207_7_9|HeQ_2017__RSZAXPI003093-124__bin_12|ChengpingW_2017__AS84raw__bin_5|CosteaPI_2017__SID713A084-11-90-0__bin_9|GCF_003478175.1|20298_2_28|GCF_003480775.1|14207_6_10|14207_7_45|14207_7_54|GCF_000209385.2|21673_4_77|12718_7_20|ZeeviD_2015__PNP_Main_255_megahit__bin_6|LiJ_2014_…
intestinal_metaproteomics_T1D	PD_47	1075	10335	36	ZeeviD_2015__PNP_Main_237_megahit__bin_35|20287_6_9|GCF_003473415.1|13414_6_47|GCF_003604105.1|GCF_000411395.1|LeChatelierE_2013__MH0411__bin_25|UMGS709|14207_7_9|GCF_003464525.1|LiJ_2017__H3M517925__bin_66|CosteaPI_2017__SID713B040-11-90-0__bin_35|SmitsSA_2017__TZ_65642_megahit__bin_25|12718_7_95|13470_2_67|GCF_001182045.1|UMGS877|UMGS262|14207_7_91|12718_7_35|QinN_2014__LD-35__bin_52|GCF_003433…
intestinal_metaproteomics_T1D	PD_48	628	5327	19	20287_6_9|13414_6_44|12718_7_31|GCF_003434135.1|HeQ_2017__RSZAXPI003093-124__bin_12|GCA_008566075.1|BackhedF_2015__SID130_12M__bin_8|12718_7_20|12718_7_64|ChengpingW_2017__AS81raw__bin_9|13414_6_68|ChengpingW_2017__AS40raw__bin_27|GCF_000159855.2|21673_4_77|13470_2_67|GCF_003433865.1|13414_6_33|13414_6_19|14207_7_9
intestinal_metaproteomics_T1D	PD_49	419	9037	27	12718_7_53|13414_6_43|GCF_003475695.1|13414_6_4|14207_7_70|GCF_003479185.1|13470_2_94|Bengtsson-PalmeJ_2015__TRAVELRES65__bin_40|12718_7_32|13414_6_22|14207_7_45|LiJ_2017__H2M415914__bin_46|GCF_000413355.1|11861_6_59|ChengpingW_2017__AS34raw__bin_12|13470_2_67|14207_7_95|XieH_2016__YSZC12003_37182R1__bin_76|GCF_003461775.1|GCF_003481535.1|GCF_003465925.1|ZellerG_2014__CCIS35100175ST-4-0__bin_46|B…
intestinal_metaproteomics_T1D	PD_51	502	7451	37	GCF_003434125.1|GCF_003481515.1|KosticAD_2015__PRJNA231909_3111969__bin_7|13470_2_94|14207_7_7|GCF_003459405.1|CosteaPI_2017__SID713B003-11-90-0__bin_21|BritoIL_2016__M1_65_ST__bin_2|CosteaPI_2017__SID713B035-11-0-0__bin_37|FengQ_2015__SID530295__bin_39|Bengtsson-PalmeJ_2015__TRAVELRES19__bin_26|18048_1_70|HeQ_2017__RSZAXPI003093-124__bin_12|UMGS368|GCF_003475695.1|13414_6_67|13414_6_33|Obregon-T…
intestinal_metaproteomics_T1D	PD_52	795	8062	31	GCF_003471795.1|GCF_003475695.1|GCF_003434125.1|GCF_003468745.1|LiJ_2017__H1M513807__bin_23|LeChatelierE_2013__MH0411__bin_25|GCF_000154465.1|GCF_003436725.1|UMGS422|12718_7_20|BritoIL_2016__W1_13_ST__bin_13|UMGS737|GCF_003477525.1|13414_6_67|HeQ_2017__SZAXPI029573-88__bin_22|GCF_000297775.1|GCF_000245775.1|VogtmannE_2016__MMRS44197125ST-27-0-0__bin_44|ZellerG_2014__CCIS35100175ST-4-0__bin_46|134…
intestinal_metaproteomics_T1D	PD_53	770	8383	24	GCF_003471795.1|GCF_003475695.1|13470_2_67|GCF_003481285.1|GCA_008566005.1|GCF_003478175.1|BritoIL_2016__W1_13_ST__bin_13|GCF_000209405.1|12718_7_53|LiJ_2014__V1_FI13__bin_35|12718_7_31|AsnicarF_2017__MV_FEI5_t2Q14__bin_2|GCF_000154465.1|12718_7_20|QinN_2014__LD-35__bin_52|LiJ_2014__V1_CD44-4__bin_6|14207_6_15|ZeeviD_2015__PNP_Main_237_megahit__bin_35|HMP_2012__SRS011111__bin_5|UMGS262|GCF_009881…
metaproteomics_characterizes_function_in_CRC	cdj-DDA1	1913	15931	99	GCF_003478325.1|GCF_000154385.1|GCF_000157935.1|GCF_003437825.1|GCF_003475695.1|GCF_000245775.1|GCF_003435635.1|14672_4_1|GeversD_2014__SKSTL0003__bin_14|HeQ_2017__SZAXPI029499-101__bin_35|UMGS666|13414_6_67|GCF_003468175.1|13414_6_33|GCF_009717325.1|BackhedF_2015__SID130_12M__bin_8|BackhedF_2015__SID105_M__bin_7|13414_6_71|CosteaPI_2017__bugkiller-11-392-1__bin_30|UMGS160|ZeeviD_2015__PNP_Main_2…
metaproteomics_characterizes_function_in_CRC	cdj-DDA10	1884	16337	95	GCF_003433995.1|GCF_003481515.1|GCF_003471505.1|GCF_003472885.1|GCF_003436785.1|20287_6_65|UMGS666|GCF_000245775.1|20287_6_7|UMGS615|GCF_003435435.1|ZeeviD_2015__PNP_Main_233_megahit__bin_47|GCF_003460195.1|GCF_003438725.1|14207_7_93|GCF_003459405.1|13414_6_33|13470_2_92|18391_1_6|BackhedF_2015__SID70_4M__bin_5|UMGS262|13414_6_59|21673_4_77|GCF_003464525.1|13154_4_45|GCF_000224655.1|UMGS470|Cheng…
metaproteomics_characterizes_function_in_CRC	cdj-DDA2	1921	16402	100	GCF_003478405.1|GCF_003437315.1|Obregon-TitoAJ_2015__SM41__bin_27|GCF_003438015.1|GCF_003438305.1|GCF_003465005.1|GCF_003458455.1|14207_7_9|14672_4_1|GCF_003478525.1|20287_6_65|14207_7_93|GCF_009719035.1|BackhedF_2015__SID130_12M__bin_8|20298_3_24|NielsenHB_2014__V1_CD36_0__bin_10|GCF_003463035.1|GCF_003463685.1|14207_7_95|GCF_003478665.1|13414_6_67|12718_7_92|GCF_003460005.1|GCF_000020425.1|UMGS…
metaproteomics_characterizes_function_in_CRC	cdj-DDA3	1848	16314	105	GCF_003435435.1|GCF_003603345.1|GCF_003472885.1|GCF_003465005.1|GCF_003475695.1|GCF_003603885.1|12718_7_35|14207_7_7|GCF_000158415.2|GCF_003481245.1|UMGS1277|14207_7_9|UMGS646|GCF_003480915.1|GCF_009718405.1|18048_2_87|GCF_000172175.1|GCF_900095845.1|CosteaPI_2017__SID713A002-11-0-0__bin_25|GCF_003435375.1|BackhedF_2015__SID70_4M__bin_5|ChengpingW_2017__AS34raw__bin_12|GCF_003481145.1|GCA_0091546…
metaproteomics_characterizes_function_in_CRC	cdj-DDA4	2042	17389	107	GCF_003460645.1|GCF_003471795.1|13414_6_22|GCF_003465005.1|GCF_003475695.1|HeQ_2017__SZAXPI029598-166__bin_7|GCF_003459475.1|13414_6_33|GCA_009895945.1|GCF_003471645.1|GCF_003435435.1|14207_7_9|21673_4_77|13414_6_47|GCF_003479245.1|14207_6_9|UMGS1277|BackhedF_2015__SID105_M__bin_7|RaymondF_2016__P2E0__bin_83|GCF_003438345.1|18391_1_6|BritoIL_2016__M2_3_ST__bin_71|13470_2_92|GCF_003478935.1|GCF_00…
metaproteomics_characterizes_function_in_CRC	cdj-DDA5	1869	17209	89	CosteaPI_2017__daisy-11-386-0__bin_19|GCF_003465495.1|GCF_000245775.1|GCF_003475695.1|HeQ_2017__SZAXPI029473-40__bin_36|GCF_000173435.1|BackhedF_2015__SID521_B__bin_1|21673_4_77|14207_7_9|GCF_003435435.1|UMGS646|GCF_003481245.1|13414_6_71|KarlssonFH_2013__S370__bin_37|GCF_000188175.1|GCF_003480085.1|UMGS1409|LoombaR_2017__SID0005_aaf__bin_31|12718_7_53|BritoIL_2016__M1_65_ST__bin_2|12718_7_31|142…
metaproteomics_characterizes_function_in_CRC	cdj-DDA6	1851	16377	98	GCF_000154385.1|GCF_003478845.1|20287_6_65|GCF_003458205.1|13470_2_59|GCF_003437315.1|GCF_003466795.1|21673_4_77|14672_4_1|LoombaR_2017__SID0005_aaf__bin_31|GCF_000411355.1|WenC_2017__RA107__bin_1|12718_7_20|GCF_003474905.1|LiJ_2014__MH0319__bin_55|FerrettiP_2018__CA_C10003IS2040FE_t3M15__bin_3|GCF_003468325.1|20298_3_24|14207_7_9|UMGS666|Bengtsson-PalmeJ_2015__TRAVELRES49__bin_46|GCF_003477865.1…
metaproteomics_characterizes_function_in_CRC	cdj-DDA7	1783	15855	90	GCF_003433905.1|GCF_003438885.1|GCF_003468745.1|GCF_000245775.1|GCF_003465375.1|GCF_003468555.1|20287_6_65|14672_4_1|14207_7_9|13414_6_17|UMGS1409|GCF_003464525.1|GCF_003458505.1|GeversD_2014__SKSTL0003__bin_14|UMGS737|UMGS646|UMGS615|GCF_003462445.1|BackhedF_2015__SID70_4M__bin_5|13470_2_67|21673_4_84|18048_1_70|GCF_009680105.1|GCF_003481505.1|GCF_003467395.1|14207_7_46|GCF_003458535.1|GCF_00018…
metaproteomics_characterizes_function_in_CRC	cdj-DDA8	1825	16230	96	GCF_003478405.1|GCF_003475695.1|GCF_003470065.1|GCF_000245775.1|GCF_003471195.1|12718_7_35|13470_2_80|20287_6_7|GCF_003464525.1|YuJ_2015__SZAXPI015214-19__bin_33|UMGS1409|GCF_003461005.1|GCF_003635445.1|GCF_003479185.1|18048_1_70|13470_2_94|KarlssonFH_2013__S370__bin_37|Bengtsson-PalmeJ_2015__TRAVELRES38__bin_41|GCF_001517625.2|13470_2_71|20298_3_16|GCF_003438725.1|QinN_2014__LD-65__bin_26|BritoI…
metaproteomics_characterizes_function_in_CRC	cdj-DDA9	1885	16502	93	GCF_003434165.1|12718_7_35|GCF_003475695.1|13414_6_22|GCF_000245775.1|GCF_003438885.1|14672_4_1|13414_6_47|UMGS1117|GCF_003460195.1|14207_7_8|UMGS262|GCF_003437535.1|GCF_003461685.1|GCF_003475025.1|BackhedF_2015__SID70_4M__bin_5|GCF_003434135.1|13414_6_67|GCF_000159855.2|YuJ_2015__SZAXPI015230-16__bin_33|GCA_009875815.1|13414_6_63|BackhedF_2015__SID105_M__bin_7|GCF_009719035.1|14207_7_24|CosteaPI…
metaproteomics_characterizes_function_in_CRC	cdjDIA-H10	7	7	4	HMP_2012__SRS024081__bin_83|ZeeviD_2015__PNP_Main_581_megahit__bin_38|RampelliS_2015__H15__bin_4|VincentC_2016__MM088_megahit__bin_7
metaproteomics_characterizes_function_in_CRC	cdjDIA-H11	5	5	3	BritoIL_2016__M1_44_ST__bin_78|GCF_000188195.1|RampelliS_2015__H15__bin_4
metaproteomics_characterizes_function_in_CRC	cdjDIA-H12	3	4	2	HMP_2012__SRS013252__bin_14|LiJ_2014__MH0281__bin_38
metaproteomics_characterizes_function_in_CRC	cdjDIA-H13	7	7	2	HMP_2012__SRS024081__bin_83|BritoIL_2016__M1_44_ST__bin_78
metaproteomics_characterizes_function_in_CRC	cdjDIA-H14	8	9	3	GCF_000188195.1|RaymondF_2016__P21E90__bin_100|RampelliS_2015__H15__bin_4
metaproteomics_characterizes_function_in_CRC	cdjDIA-H15	18	25	8	HMP_2012__SRS024081__bin_83|BritoIL_2016__W1_33_ST__bin_51|LiJ_2014__V1_FI34__bin_44|FerrettiP_2018__CA_C10006MS2079SA_t0M15__bin_7|12718_7_47|12718_7_64|BritoIL_2016__M1_44_ST__bin_78|ZellerG_2014__CCIS24254057ST-4-0__bin_52
metaproteomics_characterizes_function_in_CRC	cdjDIA-H16	11	19	5	FengQ_2015__SID31749__bin_19|12718_7_47|HMP_2012__SRS024081__bin_83|GCF_000245775.1|RampelliS_2015__H15__bin_4
metaproteomics_characterizes_function_in_CRC	cdjDIA-H3	12	13	4	BritoIL_2016__M1_44_ST__bin_78|HMP_2012__SRS024081__bin_83|LiJ_2014__V1_FI34__bin_44|12718_7_64
metaproteomics_characterizes_function_in_CRC	cdjDIA-H4	9	11	6	11861_6_65|UMGS605|ZellerG_2014__CCIS24254057ST-4-0__bin_52|HMP_2012__SRS024081__bin_83|BritoIL_2016__M1_25_SA__bin_1|BritoIL_2016__W1_3_ST__bin_74
metaproteomics_characterizes_function_in_CRC	cdjDIA-H5	8	9	5	HMP_2012__SRS024081__bin_83|FengQ_2015__SID31749__bin_19|HMP_2012__SRS013252__bin_14|BritoIL_2016__W2_25_ST__bin_6|BackhedF_2015__SID608_M__bin_18
metaproteomics_characterizes_function_in_CRC	cdjDIA-H6	14	22	7	GCF_000245775.1|HMP_2012__SRS024081__bin_83|BritoIL_2016__W1_39_ST__bin_18|11861_6_65|RampelliS_2015__H15__bin_4|BritoIL_2016__W2_25_ST__bin_6|FengQ_2015__SID31300__bin_25
metaproteomics_characterizes_function_in_CRC	cdjDIA-H7	9	10	4	12718_7_64|HMP_2012__SRS024081__bin_83|UMGS1715|BritoIL_2016__M1_44_ST__bin_78
metaproteomics_characterizes_function_in_CRC	cdjDIA-H8	11	11	5	HMP_2012__SRS024081__bin_83|UMGS1715|UMGS977|NielsenHB_2014__V1_UC26_0__bin_32|BackhedF_2015__SID608_M__bin_18
metaproteomics_characterizes_function_in_CRC	cdjDIA-H9	-1	-1	0
metaproteomics_characterizes_function_in_CRC	cdjDIA-P1	11	13	6	HMP_2012__SRS024081__bin_83|NielsenHB_2014__V1_UC26_0__bin_32|12718_7_64|UMGS605|DavidLA_2015__LD-Run1-09__bin_10|GCF_000188195.1
metaproteomics_characterizes_function_in_CRC	cdjDIA-P10	12	14	7	HMP_2012__SRS024081__bin_83|HMP_2012__SRS013252__bin_14|BritoIL_2016__W3_22_ST__bin_8|GCF_000188195.1|BritoIL_2016__M1_16_ST__bin_73|RampelliS_2015__H15__bin_4|BritoIL_2016__W2_25_ST__bin_6
metaproteomics_characterizes_function_in_CRC	cdjDIA-P11	18	22	9	HMP_2012__SRS024081__bin_83|KosticAD_2015__PRJNA231909_3112348__bin_3|BackhedF_2015__SID608_M__bin_18|FengQ_2015__SID31749__bin_19|QinN_2014__HD-35__bin_5|NielsenHB_2014__V1_UC26_0__bin_32|RampelliS_2015__H15__bin_4|BackhedF_2015__SID507_12M__bin_14|BritoIL_2016__W1_41_ST__bin_85
metaproteomics_characterizes_function_in_CRC	cdjDIA-P12	3	3	2	LiJ_2014__V1_FI34__bin_44|UMGS1868
metaproteomics_characterizes_function_in_CRC	cdjDIA-P13	5	5	3	BritoIL_2016__M1_44_ST__bin_78|RaymondF_2016__P21E90__bin_100|GCF_000188195.1
metaproteomics_characterizes_function_in_CRC	cdjDIA-P14	7	7	3	FengQ_2015__SID31749__bin_19|GCF_000188195.1|13414_6_1
metaproteomics_characterizes_function_in_CRC	cdjDIA-P15	12	17	7	HMP_2012__SRS024081__bin_83|GCF_001025135.1|NielsenHB_2014__V1_UC26_0__bin_32|FengQ_2015__SID31749__bin_19|BackhedF_2015__SID608_M__bin_18|UMGS605|UMGS977
metaproteomics_characterizes_function_in_CRC	cdjDIA-P3	6	6	3	FengQ_2015__SID31749__bin_19|RaymondF_2016__P21E90__bin_100|HMP_2012__SRS019267__bin_7
metaproteomics_characterizes_function_in_CRC	cdjDIA-P4	5	5	3	HMP_2012__SRS024081__bin_83|LiJ_2014__V1_FI34__bin_44|UMGS1642
metaproteomics_characterizes_function_in_CRC	cdjDIA-P5	14	17	7	HMP_2012__SRS024081__bin_83|CosteaPI_2017__SID713A084-11-90-0__bin_9|LeChatelierE_2013__MH0150__bin_30|RampelliS_2015__H15__bin_4|11861_6_65|LiJ_2014__V1_FI34__bin_44|QinN_2014__HD-35__bin_5
metaproteomics_characterizes_function_in_CRC	cdjDIA-P6	7	7	3	BritoIL_2016__M1_44_ST__bin_78|RaymondF_2016__P21E90__bin_100|HMP_2012__SRS024081__bin_83
metaproteomics_characterizes_function_in_CRC	cdjDIA-P7	9	16	4	BritoIL_2016__M1_16_ST__bin_73|HMP_2012__SRS024081__bin_83|GCF_000245775.1|BritoIL_2016__M1_44_ST__bin_78
metaproteomics_characterizes_function_in_CRC	cdjDIA-P8	6	6	4	11861_6_65|RampelliS_2015__H15__bin_4|Bengtsson-PalmeJ_2015__TRAVELRES9__bin_63|BritoIL_2016__M1_35_ST__bin_39
metaproteomics_characterizes_function_in_CRC	cdjDIA-P9	10	10	5	HMP_2012__SRS024081__bin_83|12718_7_47|LiJ_2014__V1_FI34__bin_44|BackhedF_2015__SID608_M__bin_18|ZeeviD_2015__PNP_Main_581_megahit__bin_38
metaproteomics_fecal_samples_CD_UC	P01_C	177	958	30	GCF_003478525.1|GCA_008566175.1|BackhedF_2015__SID544_M__bin_31|UMGS786|13154_4_45|20287_6_9|11861_6_59|ZeeviD_2015__PNP_Main_710_megahit__bin_14|UMGS264|GCF_003477995.1|GCF_000752035.1|14207_7_90|20298_3_24|YuJ_2015__SZAXPI017454-20__bin_34|8080_1_72|12718_7_84|ZellerG_2014__CCIS06260551ST-3-0__bin_21|8080_1_69|FengQ_2015__SID31267__bin_75|14207_6_15|GCF_003467445.1|12718_7_31|UMGS335|ChengpingW…
metaproteomics_fecal_samples_CD_UC	P02_C	427	2168	22	GCF_003481515.1|13414_6_54|13414_6_24|14207_7_7|GCF_001282665.1|GCF_003480775.1|XieH_2016__YSZC12003_35992__bin_29|BritoIL_2016__W1_39_ST__bin_89|GCF_009677555.1|UMGS465|XieH_2016__YSZC12003_36695__bin_71|13414_6_43|20298_3_36|13414_6_33|BackhedF_2015__SID507_M__bin_47|UMGS666|KarlssonFH_2013__S488__bin_63|GCF_003475695.1|18391_1_6|ZellerG_2014__CCIS35100175ST-4-0__bin_46|HeQ_2017__SZAXPI029489-8…
metaproteomics_fecal_samples_CD_UC	P03_C	320	1430	24	GCF_003460645.1|GCF_003458755.1|13414_6_22|BritoIL_2016__M1_65_ST__bin_2|14207_7_51|GCF_009094265.1|UMGS1603|14207_7_7|BackhedF_2015__SID105_M__bin_7|GCF_003603345.1|20287_6_9|GCF_001282665.1|LiJ_2017__H2F514910__bin_44|13414_6_37|Obregon-TitoAJ_2015__SM01__bin_4|Bengtsson-PalmeJ_2015__TRAVELRES6__bin_124|FerrettiP_2018__CA_C10031MS2526FE_t0M15__bin_33|13470_2_94|ZellerG_2014__CCIS35100175ST-4-0_…
metaproteomics_fecal_samples_CD_UC	P04_C	549	2910	23	GCF_003460645.1|13470_2_80|GCF_003459405.1|12718_7_65|GCF_003475695.1|13414_6_47|UMGS666|UMGS1603|HeQ_2017__SZAXPI029573-88__bin_22|18391_1_6|13414_6_33|UMGS249|GCF_001282665.1|NielsenHB_2014__V1_CD41_0__bin_29|ZeeviD_2015__PNP_Main_335_megahit__bin_20|LiJ_2014__V1_FI34__bin_44|12718_7_72|UMGS646|12718_7_95|GCF_000381365.1|BritoIL_2016__W1_51_ST__bin_59|13414_6_54|14207_7_90
metaproteomics_fecal_samples_CD_UC	P05_C	411	2099	28	13470_2_80|12718_7_29|GCF_003478175.1|GCF_003461385.1|13414_6_33|18048_1_70|14207_7_57|GCF_009094265.1|GCF_003467085.1|GCF_003477995.1|UMGS1409|ZeeviD_2015__PNP_Main_335_megahit__bin_20|GCF_001282665.1|BritoIL_2016__M1_64_ST__bin_10|BritoIL_2016__WL_17_ST__bin_71|GCF_009678865.1|14207_7_93|LiJ_2014__MH0329__bin_1|Bengtsson-PalmeJ_2015__TRAVELRES37__bin_58|GCF_003465925.1|GeversD_2014__SKBSTL068__…
metaproteomics_fecal_samples_CD_UC	P06a_C	507	2353	26	13470_2_80|GCF_003460445.1|21673_4_16|12718_7_65|12718_7_53|UMGS666|14207_7_57|UMGS1603|GCF_003480775.1|GCF_009677555.1|ZellerG_2014__CCIS35100175ST-4-0__bin_46|13414_6_28|14207_7_90|GCF_008572225.1|Bengtsson-PalmeJ_2015__TRAVELRES9__bin_129|UMGS365|GCF_001282665.1|CosteaPI_2017__pluto4-11-0-0__bin_34|CosteaPI_2017__daisy-11-386-0__bin_19|GCF_000382465.1|XieH_2016__YSZC12003_36695__bin_71|21673_4…
metaproteomics_fecal_samples_CD_UC	P06b_C	518	2279	31	13470_2_80|GCF_003466725.1|21673_4_16|12718_7_65|GCF_003467085.1|UMGS666|GCF_001282665.1|14207_7_57|GCF_009677555.1|UMGS1603|14207_7_90|Obregon-TitoAJ_2015__SM01__bin_42|13414_6_28|GCF_008572225.1|GCF_003480775.1|XieH_2016__YSZC12003_36695__bin_71|UMGS1610|UMGS365|CosteaPI_2017__pluto4-11-0-0__bin_34|Bengtsson-PalmeJ_2015__TRAVELRES9__bin_129|UMGS1328|GCF_000209405.1|18391_1_5|GCF_001282625.1|142…
metaproteomics_fecal_samples_CD_UC	P06c_C	539	2381	28	GCF_003478325.1|GCF_003460445.1|GCF_003464525.1|12718_7_65|GCF_003467085.1|GCF_001282665.1|14207_7_57|UMGS666|UMGS1603|GCF_009677555.1|GCF_008572225.1|13414_6_28|14207_7_90|XieH_2016__YSZC12003_36695__bin_71|Obregon-TitoAJ_2015__SM01__bin_42|GCF_003480775.1|GCF_000382465.1|UMGS365|18391_1_6|14207_7_40|Bengtsson-PalmeJ_2015__TRAVELRES9__bin_129|20298_3_12|CosteaPI_2017__daisy-11-386-0__bin_19|Cost…
metaproteomics_fecal_samples_CD_UC	P07a_C	953	3396	12	GCF_003472885.1|HMP_2012__SRS013542__bin_3|UMGS183|13414_6_32|GCF_000187895.1|GCF_003467085.1|CosteaPI_2017__SID713B044-11-0-0__bin_24|14207_7_9|GCF_000242435.1|18048_1_56|VincentC_2016__MM027_2_megahit__bin_14|20298_3_81
metaproteomics_fecal_samples_CD_UC	P07b_C	905	3293	13	GCF_003472885.1|HMP_2012__SRS013542__bin_3|LiJ_2017__H2M414927__bin_20|13414_6_32|GCF_000187895.1|GCF_003467085.1|14207_7_9|CosteaPI_2017__SID713B044-11-0-0__bin_24|GCF_000242435.1|GCF_001282665.1|BackhedF_2015__SID577_12M__bin_48|BritoIL_2016__M1_36_ST__bin_16|18048_1_56
metaproteomics_fecal_samples_CD_UC	P07c_C	876	3143	10	GCF_003472885.1|HMP_2012__SRS013542__bin_3|UMGS183|GCF_003464025.1|GCF_000187895.1|GCF_003467085.1|GCF_000242435.1|GCF_001282665.1|18048_1_56|UMGS42
metaproteomics_fecal_samples_CD_UC	P08_C	480	2311	17	GCF_003481285.1|20298_3_73|GCF_003475695.1|GCF_003460445.1|GCF_003461825.1|GCF_003467085.1|GCF_003433995.1|13414_6_33|HMP_2012__SRS013542__bin_3|GCF_001282665.1|13414_6_47|XieH_2016__YSZC12003_35712__bin_17|UMGS1549|GCF_008572225.1|GCF_003465925.1|GCF_003480775.1|GCF_000188175.1
metaproteomics_fecal_samples_CD_UC	P09_C	678	2806	34	13470_2_80|14207_7_95|GCF_003473645.1|LiJ_2017__H2M414927__bin_20|UMGS1277|GCF_009094265.1|GCF_001282665.1|18048_1_70|GCF_003475695.1|12718_7_65|GCF_009677555.1|14207_7_90|14207_7_46|18048_1_56|Bengtsson-PalmeJ_2015__TRAVELRES38__bin_41|FengQ_2015__SID530450__bin_40|13414_6_63|13414_6_70|Bengtsson-PalmeJ_2015__TRAVELRES25__bin_70|CosteaPI_2017__SID713B012-11-0-0__bin_81|XieH_2016__YSZC12003_37206…
metaproteomics_fecal_samples_CD_UC	P10_C	550	2174	28	GCF_003478765.1|UMGS1311|20287_6_9|GCF_003433995.1|GCF_001282665.1|UMGS666|GCF_003467085.1|GCF_009677555.1|UMGS231|LoombaR_2017__SID5473_irg__bin_18|Bengtsson-PalmeJ_2015__TRAVELRES25__bin_70|18048_1_70|Obregon-TitoAJ_2015__NO21__bin_23|XieH_2016__YSZC12003_36695__bin_71|ZeeviD_2015__PNP_Main_237_megahit__bin_35|Bengtsson-PalmeJ_2015__TRAVELRES9__bin_61|LiJ_2017__H2M415914__bin_46|13414_6_28|GCF_…
metaproteomics_fecal_samples_CD_UC	P11_C	452	2274	14	13470_2_80|GCF_001282665.1|18048_1_70|GCF_003475695.1|GCF_003460725.1|20298_3_36|GCF_003465925.1|XieH_2016__YSZC12003_37206__bin_5|BritoIL_2016__M1_16_ST__bin_43|21673_4_53|GCF_000753495.2|UMGS786|LiJ_2014__V1_FI13__bin_35|20298_3_81
metaproteomics_fecal_samples_CD_UC	P12_C	695	2621	19	13414_6_22|GCF_003475695.1|GCF_003460645.1|14207_7_7|GCF_003480775.1|GCF_001282665.1|GCF_003479105.1|GCF_009094265.1|UMGS1277|13414_6_63|GCF_008572225.1|BritoIL_2016__M1_16_ST__bin_43|BritoIL_2016__M1_15_ST__bin_73|XieH_2016__YSZC12003_36695__bin_71|12718_7_20|GCF_000209405.1|BackhedF_2015__SID577_12M__bin_48|GCF_009677555.1|18048_2_78
metaproteomics_fecal_samples_CD_UC	P13_C	559	2807	24	13414_6_22|GCF_003475695.1|GCF_003435865.1|GCF_009094265.1|LiJ_2017__H2M414927__bin_20|GCF_001282665.1|UMGS1277|Obregon-TitoAJ_2015__SM41__bin_27|13414_6_70|GCF_009677555.1|12718_7_65|HeQ_2017__SZAXPI029573-88__bin_22|GCF_003464525.1|13414_6_63|UMGS1776|BritoIL_2016__M1_16_ST__bin_43|UMGS556|XieH_2016__YSZC12003_36695__bin_71|LiJ_2014__MH0329__bin_1|ZellerG_2014__CCIS35100175ST-4-0__bin_46|13414_…
metaproteomics_fecal_samples_CD_UC	P14_C	298	1477	24	GCF_003475695.1|UMGS666|13414_6_33|UMGS786|14207_7_57|UMGS1953|UMGS624|VogtmannE_2016__MMRS80093644ST-27-0-0__bin_29|20298_3_16|BritoIL_2016__WL_44_SA__bin_20|UMGS1603|11861_6_56|12718_7_65|ZellerG_2014__CCIS35100175ST-4-0__bin_46|LiuW_2016__SRR3993005__bin_43|14207_7_95|FengQ_2015__SID31223__bin_1|GCF_001282665.1|UMGS1610|RaymondF_2016__P2E0__bin_83|Bengtsson-PalmeJ_2015__TRAVELRES37__bin_58|UMG…
metaproteomics_fecal_samples_CD_UC	P15_C	580	2359	23	13414_6_22|GCF_003475695.1|GCF_003467085.1|LiJ_2017__H2M414927__bin_20|13414_6_33|UMGS666|GCF_000209405.1|GCF_001282665.1|21673_4_77|13414_6_52|12718_7_65|GCF_003480745.1|13414_6_8|GCF_009677555.1|XieH_2016__YSZC12003_36695__bin_71|13414_6_19|UMGS42|20298_3_36|YuJ_2015__SZAXPI017589-133__bin_26|GCF_008572225.1|GCF_003481745.1|Bengtsson-PalmeJ_2015__TRAVELRES25__bin_70|HMP_2012__SRS019071__bin_3
metaproteomics_fecal_samples_CD_UC	P16_C	832	2992	25	GCF_009881295.1|GCF_003460645.1|GCF_009718385.1|GCF_003475695.1|GCF_001282665.1|18048_1_70|12718_7_47|GCF_003479105.1|GCF_009677555.1|14207_7_57|13414_6_21|ChengpingW_2017__AS81raw__bin_9|20298_3_16|XieH_2016__YSZC12003_36695__bin_71|Bengtsson-PalmeJ_2015__TRAVELRES4__bin_102|GCF_003473565.1|Bengtsson-PalmeJ_2015__TRAVELRES25__bin_70|13414_6_63|UMGS666|HeQ_2017__SZAXPI029573-88__bin_22|GCF_008572…
metaproteomics_fecal_samples_CD_UC	P17_C	713	2488	15	13414_6_32|GCF_003464935.1|GCF_003475695.1|GCF_001282665.1|GCF_003479105.1|18048_1_62|13470_2_80|BackhedF_2015__SID70_4M__bin_5|GCF_009677555.1|UMGS1800|13414_6_52|GCF_003464085.1|ZellerG_2014__CCIS35100175ST-4-0__bin_46|KarlssonFH_2013__S463__bin_28|21673_4_53
metaproteomics_fecal_samples_CD_UC	P18a_CD	108	291	5	GCF_003478525.1|BackhedF_2015__SID70_4M__bin_5|12718_7_49|20298_3_81|14670_1_61
metaproteomics_fecal_samples_CD_UC	P18b_CD	76	342	5	GCF_003478525.1|BackhedF_2015__SID70_4M__bin_5|BackhedF_2015__SID1_4M__bin_4|GCF_000209405.1|14207_7_23
metaproteomics_fecal_samples_CD_UC	P18c_CD	108	349	8	GCF_003478525.1|BackhedF_2015__SID70_4M__bin_5|12718_7_3|20298_3_81|GCF_000157015.1|14207_7_42|GCF_003465925.1|14670_1_61
metaproteomics_fecal_samples_CD_UC	P19_CD	88	376	2	20298_3_73|YuJ_2015__SZAXPI017455-21__bin_26
metaproteomics_fecal_samples_CD_UC	P20_CD	65	115	23	GCF_001375535.1|14207_7_40|ZeeviD_2015__PNP_Main_449_megahit__bin_44|20298_3_18|XieH_2016__YSZC12003_36211__bin_67|XieH_2016__YSZC12003_36521__bin_29|20298_2_67|LeChatelierE_2013__MH0150__bin_30|13414_6_22|Bengtsson-PalmeJ_2015__TRAVELRES37__bin_58|12718_7_29|12718_7_9|HMP_2012__SRS015269__bin_1|XieH_2016__YSZC12003_36050__bin_45|LeChatelierE_2013__MH0229__bin_49|BackhedF_2015__SID507_4M__bin_11|…
metaproteomics_fecal_samples_CD_UC	P21_CD	341	1547	26	LiJ_2017__H2M414927__bin_20|13414_6_22|UMGS156|HeQ_2017__SZAXPI029489-87__bin_6|UMGS1409|14207_7_7|20298_3_24|GCF_000154845.1|SmitsSA_2017__TZ_65642_megahit__bin_25|GCF_009094265.1|LeChatelierE_2013__MH0411__bin_25|13414_6_12|NielsenHB_2014__V1_UC21_4__bin_55|GCF_003481745.1|HMP_2012__SRS013252__bin_14|14207_7_93|HMP_2012__SRS023468__bin_17|Bengtsson-PalmeJ_2015__TRAVELRES59__bin_63|GCF_000160575…
metaproteomics_fecal_samples_CD_UC	P22_CD	262	1193	8	GCF_003478525.1|GCF_003465905.1|13670_3_12|HeQ_2017__SZAXPI029468-169__bin_18|GCF_003433995.1|18391_1_5|QinJ_2012__T2D-075__bin_23|HMP_2012__SRS013542__bin_5
metaproteomics_fecal_samples_CD_UC	P23_CD	107	498	12	GCF_000159855.2|13414_6_22|GCF_003433995.1|12718_7_81|12718_7_59|13154_4_45|Bengtsson-PalmeJ_2015__TRAVELRES37__bin_58|18391_1_6|12718_7_29|13414_6_49|GCF_009677555.1|ZellerG_2014__CCIS16383318ST-4-0__bin_27
metaproteomics_fecal_samples_CD_UC	P24_CD	170	732	6	GCF_003465905.1|GCF_009094265.1|HeQ_2017__SZAXPI029468-169__bin_18|12718_7_28|18391_1_6|FengQ_2015__SID531352__bin_19
metaproteomics_fecal_samples_CD_UC	P25_CD	215	845	14	LiJ_2017__H2M414927__bin_20|GCF_003433685.1|12718_7_32|GCF_003477415.1|14207_7_7|18391_1_6|13414_6_58|20287_6_7|GCF_003435435.1|BackhedF_2015__SID229_12M__bin_34|12718_7_84|GCF_001282665.1|20298_3_81|BackhedF_2015__SID70_12M__bin_2
metaproteomics_fecal_samples_CD_UC	P26_CD	199	1928	22	GCF_003460445.1|GCF_003477525.1|12718_7_84|12718_7_28|14207_7_7|UMGS1826|11861_6_56|13414_6_3|ChengpingW_2017__AS34raw__bin_12|GCF_001282665.1|12718_7_59|14207_7_51|GCF_009677555.1|13414_6_63|13154_4_45|12718_7_35|Bengtsson-PalmeJ_2015__TRAVELRES48__bin_1|BritoIL_2016__W1_9_ST__bin_43|20287_6_9|13414_6_53|12718_7_73|ZeeviD_2015__PNP_Main_86_megahit__bin_28
metaproteomics_fecal_samples_CD_UC	P27_CD	436	2283	16	13414_6_12|GCF_000157935.1|BritoIL_2016__M1_36_ST__bin_16|Bengtsson-PalmeJ_2015__TRAVELRES30__bin_100|GCF_003475695.1|CosteaPI_2017__SID713A023-11-0-0__bin_37|LiJ_2014__MH0354__bin_10|UMGS1344|13414_6_54|GCF_000155955.1|ChengpingW_2017__AS133raw__bin_39|GCF_003477995.1|VogtmannE_2016__MMRS51307502ST-27-0-0__bin_42|Bengtsson-PalmeJ_2015__TRAVELRES37__bin_58|Bengtsson-PalmeJ_2015__TRAVELRES12__bin_…
metaproteomics_fecal_samples_CD_UC	P28_CD_IBS	497	2826	25	13414_6_47|14207_7_95|18048_1_70|13414_6_22|UMGS666|13414_6_54|13414_6_12|20287_6_9|HeQ_2017__RSZAXPI003082-116__bin_1|HeQ_2017__SZAXPI029573-88__bin_22|GCF_000188175.1|12718_7_65|GCF_000157935.1|BackhedF_2015__SID105_M__bin_7|GCF_000753455.2|GeversD_2014__SKBSTL011__bin_2|UMGS173|ZellerG_2014__CCIS35100175ST-4-0__bin_46|11861_6_59|GCF_003481535.1|18391_1_6|LiuW_2016__SRR3993005__bin_43|LeChateli…
metaproteomics_fecal_samples_CD_UC	P29_UCr	126	719	9	13414_6_22|20287_6_65|BackhedF_2015__SID577_12M__bin_48|13414_6_54|HeQ_2017__SZAXPI029573-88__bin_22|20298_3_81|LiJ_2014__MH0298__bin_47|GCF_000173355.1|20298_3_35
metaproteomics_fecal_samples_CD_UC	P30_UCr	172	931	10	GCF_003475695.1|UMGS1606|11861_6_56|13470_2_65|GCF_003477525.1|QinJ_2012__T2D-067__bin_40|12718_7_35|ZellerG_2014__CCIS35100175ST-4-0__bin_46|12718_7_31|GCF_000159415.1
metaproteomics_fecal_samples_CD_UC	P31_UCr	139	459	8	GCF_003478525.1|ZeeviD_2015__PNP_Main_553_megahit__bin_8|13414_6_53|GCF_003467085.1|11861_6_59|GCF_009677555.1|20298_3_35|UMGS1482
metaproteomics_fecal_samples_CD_UC	P32_Ucr	417	1912	23	GCF_003433865.1|13414_6_47|12718_7_32|14207_7_90|14207_7_51|14207_7_95|13414_6_22|13414_6_54|13470_2_92|14207_7_9|GCF_008572225.1|GCF_003481745.1|UMGS1328|12718_7_65|XieH_2016__YSZC12003_36521__bin_29|ZellerG_2014__CCIS35100175ST-4-0__bin_46|BritoIL_2016__W3_17_ST__bin_61|20287_6_9|UMGS234|BritoIL_2016__M1_16_ST__bin_43|12718_7_20|FerrettiP_2018__CA_C10034IS2595FE_t4M15__bin_10|GCF_009677555.1
metaproteomics_fecal_samples_CD_UC	P33_Ucr	135	711	12	GCF_003433995.1|12718_7_29|GCF_003464025.1|12718_7_20|12718_7_93|UMGS690|BritoIL_2016__M1_1_ST__bin_51|Bengtsson-PalmeJ_2015__TRAVELRES37__bin_58|12718_7_84|14207_7_93|HMP_2012__SRS049318__bin_54|CosteaPI_2017__SID713A084-11-90-0__bin_9
metaproteomics_fecal_samples_CD_UC	P34_UCr	110	604	9	GCF_003468745.1|20287_6_65|13414_6_54|DavidLA_2015__LD-Run1-02__bin_2|14207_7_9|14207_7_95|20287_6_34|Bengtsson-PalmeJ_2015__TRAVELRES18__bin_37|UMGS1826
metaproteomics_fecal_samples_CD_UC	P35_UCa	21	45	5	GCF_009094265.1|20298_3_81|12718_7_3|12718_7_17|GCF_001282665.1
metaproteomics_fecal_samples_CD_UC	P36_UCa	3	5	2	12718_7_3|HMP_2012__SRS017851__bin_9
metaproteomics_fecal_samples_CD_UC	P37_UCa	136	692	8	12718_7_84|13414_6_22|20298_3_34|12718_7_3|FengQ_2015__SID532779__bin_88|11861_6_59|13470_2_94|14207_6_15
metaproteomics_fecal_samples_CD_UC	P38_UCa	63	203	14	20298_3_36|GCF_000154405.1|VincentC_2016__MM003_2_megahit__bin_16|UMGS1692|Bengtsson-PalmeJ_2015__TRAVELRES21__bin_95|21673_4_77|FengQ_2015__SID31223__bin_1|ZellerG_2014__CCIS06260551ST-3-0__bin_21|GCF_000381365.1|GCF_009677555.1|ZeeviD_2015__PNP_Main_449_megahit__bin_44|BackhedF_2015__SID78_M__bin_31|HMP_2012__SRS049318__bin_54|11861_6_55
metaproteomics_fecal_samples_CD_UC	P39_UCa	449	1750	15	14207_7_7|GCF_009680105.1|GCF_003468725.1|HeQ_2017__SZAXPI029573-88__bin_22|GCF_003468025.1|GCF_003475695.1|13154_4_45|13414_6_22|12718_7_35|13414_6_59|11861_6_59|13414_6_54|20298_3_24|ZellerG_2014__CCIS16383318ST-4-0__bin_27|ZeeviD_2015__PNP_Main_45_megahit__bin_41
metaproteomics_fecal_samples_CD_UC	P40_UCa	161	782	12	GCF_003481515.1|12718_7_84|UMGS877|BritoIL_2016__W2_61_ST__bin_23|12718_7_64|21673_4_18|12718_7_28|BackhedF_2015__SID229_12M__bin_34|GCF_000160575.1|13414_6_63|13414_6_47|GCF_001282665.1
metaproteomics_fecal_samples_CD_UC	P41_UCa	242	1208	19	GCF_003481515.1|GCF_009094265.1|GCF_000157935.1|UMGS1409|GCF_003478405.1|14207_7_95|GCF_003467085.1|XieH_2016__YSZC12003_36244__bin_15|BackhedF_2015__SID577_12M__bin_48|21673_4_18|13470_2_64|BritoIL_2016__W1_21_ST__bin_22|13414_6_63|12718_7_65|HMP_2012__SRS049959__bin_39|GCF_000188175.1|12718_7_47|Bengtsson-PalmeJ_2015__TRAVELRES37__bin_58|FerrettiP_2018__CA_C10052IS2909SA_t1M16__bin_2
metaproteomics_fecal_samples_CD_UC	P42_UCa	278	1228	18	13414_6_22|12718_7_20|GCF_003467085.1|13154_4_45|GCF_001517625.2|GCF_000159855.2|14207_7_9|13414_6_47|NielsenHB_2014__V1_UC50_1__bin_4|GCF_009718465.1|BackhedF_2015__SID577_12M__bin_48|12718_7_84|11861_6_59|GCF_009677555.1|Bengtsson-PalmeJ_2015__TRAVELRES37__bin_58|ZellerG_2014__CCIS16383318ST-4-0__bin_27|GCF_001282665.1|GCF_009678865.1
metaproteomics_fecal_samples_CD_UC	P43_IBS	291	1144	23	GCF_003475695.1|13414_6_22|GCF_000155815.1|13414_6_12|LiJ_2017__H3M517925__bin_66|BackhedF_2015__SID130_12M__bin_8|ZellerG_2014__CCIS35100175ST-4-0__bin_46|LeChatelierE_2013__MH0188__bin_81|GCF_000239255.1|13414_6_49|Bengtsson-PalmeJ_2015__TRAVELRES37__bin_58|GCF_003473295.1|GCF_000499785.1|GCF_001282665.1|UMGS1205|13154_4_45|UMGS770|HMP_2012__SRS018443__bin_1|UMGS1311|GCF_009677555.1|UMGS368|HMP…
metaproteomics_fecal_samples_CD_UC	P44_IBS	583	2424	17	ZeeviD_2015__PNP_Main_553_megahit__bin_8|13414_6_47|LiuW_2016__SRR3992978__bin_43|UMGS145|12718_7_84|13414_6_22|GCF_003461825.1|BackhedF_2015__SID544_M__bin_31|GCF_000753455.2|GCF_000154845.1|UMGS143|BritoIL_2016__W3_22_ST__bin_8|14207_7_9|HMP_2012__SRS011098__bin_12|GCF_003467085.1|UMGS1826|GCF_000173355.1
metaproteomics_fecal_samples_CD_UC	P45_IBS	381	2439	16	GCF_003473645.1|GCF_009094265.1|GCF_003435865.1|20298_3_73|13414_6_47|GCF_003465905.1|13414_6_54|12718_7_65|UMGS1522|UMGS1117|13414_6_22|GCF_000381365.1|CosteaPI_2017__SID713A049-11-0-0__bin_55|GCF_001435475.1|14207_6_12|CosteaPI_2017__pluto4-11-0-0__bin_34
metaproteomics_fecal_samples_CD_UC	P46_IBS	467	2032	21	13470_2_80|13414_6_4|GCF_003439225.1|14207_7_95|13470_2_92|12718_7_65|13414_6_10|13414_6_54|14207_7_9|UMGS605|GCF_003481535.1|CosteaPI_2017__SID713A062-11-0-0__bin_5|20287_6_9|ZellerG_2014__CCIS35100175ST-4-0__bin_46|ZellerG_2014__CCMD88272491ST-21-0__bin_3|BackhedF_2015__SID507_4M__bin_11|13414_6_33|HeQ_2017__SZAXPI029573-88__bin_22|GCF_008572225.1|12718_7_59|14207_7_42
metaproteomics_fecal_samples_CD_UC	P47_IBS	536	2580	21	13414_6_32|13670_3_12|12718_7_65|HeQ_2017__SZAXPI029573-88__bin_22|GCF_009094265.1|LiJ_2017__H2M414927__bin_20|13414_6_43|GCF_003475695.1|GCF_003481515.1|14207_7_40|LiSS_2016__FAT_023-22-14-0__bin_49|12718_7_60|GCF_009677555.1|18048_1_70|BritoIL_2016__W2_61_ST__bin_23|11861_6_56|GeversD_2014__SKBSTL011__bin_2|BackhedF_2015__SID507_4M__bin_11|UMGS1444|GCF_001282665.1|HMP_2012__SRS015574__bin_29
metaproteomics_fecal_samples_CD_UC	P48_IBS	457	2701	16	13414_6_22|14207_7_95|12718_7_31|GCF_003475695.1|UMGS666|BackhedF_2015__SID130_12M__bin_8|11861_6_56|ZeeviD_2015__PNP_Main_233_megahit__bin_47|GCF_003467085.1|13414_6_28|ZellerG_2014__CCIS35100175ST-4-0__bin_46|20287_6_36|GCF_000209405.1|GCF_003473295.1|GCF_000499785.1|FerrettiP_2018__CA_C10052IS2909SA_t1M16__bin_2
metaproteomics_fecal_samples_CD_UC	P49_IBS	439	2178	30	13414_6_22|GCF_003433995.1|GCF_001025195.1|13414_6_43|BackhedF_2015__SID577_12M__bin_48|UMGS1408|11861_6_56|13414_6_33|20287_6_65|UMGS786|NielsenHB_2014__V1_CD36_0__bin_10|13154_4_45|UMGS264|20298_3_24|14207_7_33|FengQ_2015__SID530041__bin_41|NielsenHB_2014__V1_CD41_0__bin_29|UMGS287|XieH_2016__YSZC12003_35992__bin_29|LiJ_2017__H2M514903__bin_1|GCF_009677555.1|CosteaPI_2017__pluto4-11-0-0__bin_34…
metaproteomics_fecal_samples_CD_UC	P50_IBS	388	2205	13	13414_6_22|GCF_003464525.1|HeQ_2017__SZAXPI029573-88__bin_22|13154_4_45|13414_6_47|12718_7_20|NielsenHB_2014__V1_CD36_0__bin_10|BackhedF_2015__SID70_4M__bin_5|13414_6_58|12718_7_28|18048_1_70|GCF_009677555.1|Obregon-TitoAJ_2015__SM11__bin_8
metaproteomics_fecal_samples_CD_UC	P51_IBS	541	2526	19	GCF_003465215.1|GCF_003481515.1|LiJ_2017__H2M414927__bin_20|BritoIL_2016__M1_20_ST__bin_15|GCF_003470225.1|UMGS1409|GCF_003473645.1|11861_6_56|GCF_003435685.1|13414_6_47|UMGS1162|12718_7_35|KarlssonFH_2013__S488__bin_63|CosteaPI_2017__SID713B041-11-0-0__bin_34|12718_7_95|FerrettiP_2018__CA_C10052IS2909SA_t1M16__bin_2|GCF_003481535.1|LiJ_2017__H1M511841__bin_9|GCF_000285535.1
metaproteomics_fecal_samples_CD_UC	P52_IBS	502	2897	19	13414_6_22|14207_7_23|UMGS231|ZeeviD_2015__PNP_Main_233_megahit__bin_47|13414_6_52|14207_7_51|GCF_003433995.1|UMGS605|GCF_003481745.1|14207_6_9|13414_6_21|LiJ_2014__V1_FI13__bin_35|GCF_003467085.1|ChengpingW_2017__AS20raw__bin_12|GCF_001282665.1|UMGS1606|UMGS577|HMP_2012__SRS019219__bin_33|YuJ_2015__SZAXPI017589-133__bin_26
metaproteomics_fecal_samples_CD_UC	P53_IBS	445	1933	29	GCF_003481515.1|GCF_003460645.1|12718_7_29|HeQ_2017__SZAXPI029489-87__bin_6|UMGS666|UMGS1276|BackhedF_2015__SID590_12M__bin_28|18391_1_6|GCF_001282665.1|Obregon-TitoAJ_2015__SM01__bin_42|KosticAD_2015__PRJNA231909_3101439__bin_19|LiJ_2017__H3M517925__bin_8|14207_7_95|UMGS838|LiJ_2017__H2M415914__bin_46|HMP_2012__SRS019071__bin_3|GCF_009677555.1|Bengtsson-PalmeJ_2015__TRAVELRES30__bin_61|LoombaR_2…
metaproteomics_fecal_samples_CD_UC	P54_IBS	663	2399	21	UMGS1311|GCF_003460645.1|GCF_009881295.1|GCF_003435635.1|12718_7_35|UMGS1277|GCF_003480775.1|12718_7_29|13414_6_63|14207_7_93|GCF_009677555.1|QinN_2014__LD-35__bin_52|GCF_003436715.1|UMGS42|GCF_001282665.1|SchirmerM_2016__G89027__bin_28|LiJ_2014__MH0261__bin_21|CosteaPI_2017__SID713B040-11-90-0__bin_35|UMGS1162|Bengtsson-PalmeJ_2015__TRAVELRES6__bin_124|XieH_2016__YSZC12003_37206__bin_5
metaproteomics_fecal_samples_CD_UC	P55_IBS	702	2839	19	ZeeviD_2015__PNP_Main_30_megahit__bin_26|GCF_000245775.1|GCF_003475695.1|BackhedF_2015__SID130_12M__bin_8|UMGS493|BritoIL_2016__M1_36_ST__bin_16|GCF_003481515.1|LoombaR_2017__SID1053_bba__bin_19|UMGS1800|UMGS1659|UMGS1311|ZellerG_2014__CCIS35100175ST-4-0__bin_46|GCF_000188175.1|HMP_2012__SRS013542__bin_3|Bengtsson-PalmeJ_2015__TRAVELRES48__bin_41|ChengpingW_2017__AS81raw__bin_9|Bengtsson-PalmeJ_2…
metaproteomics_fecal_samples_CD_UC	P56_CA	602	2578	27	GCF_009718385.1|GCF_003481515.1|13414_6_54|18048_1_70|GCF_003467085.1|BackhedF_2015__SID577_M__bin_61|CosteaPI_2017__SID713A052-11-90-0__bin_86|XieH_2016__YSZC12003_35992__bin_29|14207_7_36|13470_2_64|13414_6_33|11861_6_59|UMGS666|HeQ_2017__SZAXPI029573-88__bin_22|GCF_003433995.1|ZellerG_2014__CCIS81887263ST-4-0__bin_33|13470_2_75|BackhedF_2015__SID229_12M__bin_34|GCF_003479215.1|HMP_2012__SRS019…
metaproteomics_fecal_samples_CD_UC	P57_CA	504	1964	26	GCF_003460645.1|GCF_009881295.1|14207_7_95|GCF_003464525.1|GCF_003467085.1|UMGS1277|Bengtsson-PalmeJ_2015__TRAVELRES4__bin_102|20287_6_9|GCF_003477885.1|13414_6_47|13470_2_75|RampelliS_2015__H14__bin_53|NielsenHB_2014__V1_UC50_1__bin_4|21673_4_43|GCF_000315485.1|HeQ_2017__SZAXPI029573-88__bin_22|11861_6_56|GCF_009677555.1|UMGS287|13414_6_54|14207_7_90|GCF_001282665.1|13414_6_69|Bengtsson-PalmeJ_2…
metaproteomics_fecal_samples_CD_UC	P58_CA	228	759	12	13414_6_22|GCF_003475695.1|13414_6_54|BritoIL_2016__W1_13_ST__bin_13|13414_6_33|Bengtsson-PalmeJ_2015__TRAVELRES4__bin_102|14207_6_13|Bengtsson-PalmeJ_2015__TRAVELRES37__bin_58|UMGS264|ZellerG_2014__CCIS35100175ST-4-0__bin_46|GCF_000209405.1|HMP_2012__SRS013252__bin_14
metaproteomics_fecal_samples_CD_UC	P59_CA	359	1486	17	13470_2_80|20287_6_9|GCF_003467085.1|BackhedF_2015__SID70_4M__bin_5|13414_6_52|CosteaPI_2017__daisy-11-386-0__bin_19|20287_6_44|GCF_003465925.1|HeQ_2017__SZAXPI029573-88__bin_22|20298_2_7|BackhedF_2015__SID507_4M__bin_11|BackhedF_2015__SID345_4M__bin_6|11861_6_59|14670_1_61|GCF_003438995.1|GCF_001282665.1|Bengtsson-PalmeJ_2015__TRAVELRES37__bin_58
metaproteomics_fecal_samples_CD_UC	P60_CA	661	2594	34	GCF_003473645.1|GCF_003478525.1|GCF_003460645.1|13414_6_70|GCF_000155205.1|UMGS666|ChengpingW_2017__AS40raw__bin_27|HMP_2012__SRS049959__bin_39|BackhedF_2015__SID577_12M__bin_48|GCF_003472885.1|BritoIL_2016__W1_26_ST__bin_44|Obregon-TitoAJ_2015__HCO70__bin_8|UMGS830|UMGS490|12718_7_65|LiJ_2014__MH0319__bin_55|XieH_2016__YSZC12003_36695__bin_71|21673_4_77|UMGS264|GCF_009677555.1|GCF_001282665.1|UM…
metaproteomics_fecal_samples_CD_UC	P61_CA	420	1646	40	GCF_003437315.1|14207_7_93|GCF_003464525.1|NielsenHB_2014__V1_CD41_0__bin_29|UMGS1482|14207_7_95|GCF_003481515.1|GCF_000155955.1|GCF_009677555.1|ZeeviD_2015__PNP_Main_578_megahit__bin_22|QinJ_2012__CON-102__bin_13|UMGS1409|FerrettiP_2018__CA_C10031MS2526FE_t0M15__bin_33|GeversD_2014__SKBSTL068__bin_64|GCF_009678865.1|UMGS786|Obregon-TitoAJ_2015__SM01__bin_4|ChengpingW_2017__AS68raw__bin_6|CosteaP…
metaproteomics_fecal_samples_CD_UC	P62_CA	394	1603	24	UMGS183|GCF_003460445.1|14207_6_10|13470_2_80|GCF_003436715.1|GCF_009094265.1|HeQ_2017__SZAXPI029573-88__bin_22|12718_7_53|UMGS877|FengQ_2015__SID532779__bin_88|Bengtsson-PalmeJ_2015__TRAVELRES37__bin_58|UMGS465|QinJ_2012__T2D-075__bin_23|UMGS1064|GCF_009677555.1|UMGS1396|GCF_000157935.1|12718_7_95|18048_1_56|CosteaPI_2017__SID713B041-11-0-0__bin_41|BackhedF_2015__SID105_M__bin_7|Bengtsson-PalmeJ…
metaproteomics_fecal_samples_CD_UC	P63_CA	362	1929	12	GCF_003475695.1|18048_1_62|ZellerG_2014__CCIS35100175ST-4-0__bin_46|GCF_001517625.2|YuJ_2015__SZAXPI017589-133__bin_26|13414_6_22|HMP_2012__SRS016037__bin_31|GCF_009094265.1|LiJ_2014__MH0222__bin_15|BritoIL_2016__W2_54_ST__bin_7|GCF_900095845.1|UMGS1800
metaproteomics_fecal_samples_CD_UC	P64_GCA	573	2110	20	LiJ_2017__H3M517925__bin_66|12718_7_84|13414_6_22|Bengtsson-PalmeJ_2015__TRAVELRES30__bin_100|20298_3_24|18048_1_70|BackhedF_2015__SID238_4M__bin_2|UMGS145|Obregon-TitoAJ_2015__SM01__bin_4|GCF_000188175.1|GCF_000154845.1|13414_6_10|GCF_009680085.1|LoombaR_2017__SID5639_uuc__bin_6|ZeeviD_2015__PNP_Main_237_megahit__bin_35|SchirmerM_2016__G89027__bin_28|UMGS978|HMP_2012__SRS050422__bin_15|VincentC_…
metaproteomics_fecal_samples_CD_UC	P65_GCA	256	1259	20	BackhedF_2015__SID521_B__bin_1|GCF_003464025.1|GCF_003475695.1|CosteaPI_2017__pluto4-11-0-0__bin_34|20298_3_37|ZeeviD_2015__PNP_Main_233_megahit__bin_47|HMP_2012__SRS016095__bin_37|GCF_001487105.1|GCF_003467445.1|GCF_009677555.1|LiuW_2016__SRR3993037__bin_35|20298_2_7|RampelliS_2015__H15__bin_4|GCF_003465905.1|CosteaPI_2017__SID713A009-11-0-0__bin_50|GCF_009718465.1|FerrettiP_2018__CA_C10052IS290…
metaproteomics_fecal_samples_CD_UC	P66_GCA	742	3074	21	GCF_003471795.1|GCF_009716765.1|20298_3_73|GCF_003470145.1|GCF_003475695.1|FerrettiP_2018__CA_C10007MS2099VA_t0M15__bin_2|ZeeviD_2015__PNP_Main_45_megahit__bin_41|GCF_000185845.1|SmitsSA_2017__TZ_65642_megahit__bin_25|12718_7_70|UMGS903|BackhedF_2015__SID385_4M__bin_1|BritoIL_2016__M1_36_ST__bin_16|GCF_003464285.1|QinJ_2012__NOM004__bin_19|UMGS1619|BritoIL_2016__W1_13_ST__bin_13|12718_7_64|FengQ_…
metaproteomics_fecal_samples_CD_UC	P67_GCA	176	906	14	GCF_003474045.1|20287_6_9|DavidLA_2015__LD-Run1-02__bin_2|UMGS666|FerrettiP_2018__CA_C10007MS2099VA_t0M15__bin_2|11861_6_58|12718_7_50|12718_7_84|BackhedF_2015__SID385_4M__bin_1|QinJ_2012__T2D-106__bin_22|GCF_003477995.1|GCF_000411295.1|XieH_2016__YSZC12003_36052__bin_91|14207_7_70
metaproteomics_fecal_samples_CD_UC	P68_GCA	299	1629	5	GCF_008423365.1|20298_3_73|UMGS740|20287_6_65|14207_6_15
metaproteomics_fecal_samples_CD_UC	P69_GCA	494	2054	17	GCF_003462585.1|GCF_003481515.1|GCF_003475695.1|20298_3_73|UMGS1800|BackhedF_2015__SID577_12M__bin_48|13414_6_53|GCF_008572225.1|LiJ_2014__V1_FI13__bin_35|QinN_2014__LD-35__bin_52|ZellerG_2014__CCIS35100175ST-4-0__bin_46|GCF_009677555.1|GCF_000209405.1|KosticAD_2015__PRJNA231909_3101439__bin_19|GCF_001282665.1|GCF_003477885.1|GCF_000753235.2
metaproteomics_fecal_samples_CD_UC	P70_GCA	301	1185	22	GCF_003481515.1|14207_7_95|UMGS1409|12718_7_84|11861_6_59|GCF_003464525.1|UMGS1482|GCF_003436715.1|ChengpingW_2017__AS38raw__bin_12|LiJ_2014__MH0319__bin_55|Bengtsson-PalmeJ_2015__TRAVELRES30__bin_61|KosticAD_2015__PRJNA231909_3101439__bin_19|ZellerG_2014__CCIS35100175ST-4-0__bin_46|13414_6_10|20287_6_34|ZeeviD_2015__PNP_Main_578_megahit__bin_22|12718_7_53|14207_7_93|GCF_009677555.1|13414_6_8|Cos…
metaproteomics_fecal_samples_CD_UC	P71_GCA	452	1534	26	GCF_003473645.1|20298_3_24|GCF_003464525.1|13414_6_22|20298_2_53|GCF_003433995.1|UMGS1482|11861_6_59|GCF_003473295.1|BackhedF_2015__SID544_M__bin_31|BackhedF_2015__SID105_M__bin_7|GCF_000188175.1|12718_7_65|12718_7_53|CosteaPI_2017__SID713B041-11-0-0__bin_41|Bengtsson-PalmeJ_2015__TRAVELRES4__bin_102|GCF_009677555.1|GCF_008572225.1|UMGS991|ZellerG_2014__CCIS35100175ST-4-0__bin_46|CosteaPI_2017__S…
metaproteomics_reveals	HM405CO	39	69	2	20287_6_7|13470_2_58
metaproteomics_reveals	HM405TI	469	1970	4	GCA_009895945.1|GCF_000159855.2|GCF_003462065.1|FerrettiP_2018__CA_C10005IS2070SA_t2M15__bin_3
metaproteomics_reveals	HM406_CO	4	7	2	11861_6_56|12718_7_28
metaproteomics_reveals	HM406_TI	38	77	4	GCA_009896305.1|GCF_000159855.2|12718_7_70|11861_6_66
metaproteomics_reveals	HM417CO	1596	9312	10	GCF_003475695.1|GCF_000169015.1|GCF_003462405.1|GCF_003467625.1|GCA_009020975.1|20287_6_7|GCF_000159855.2|13470_2_94|GCF_900095845.1|12718_7_31
metaproteomics_reveals	HM417TI	1474	7377	11	GCF_000169015.1|GCF_003462585.1|GCF_003475695.1|BackhedF_2015__SID130_12M__bin_8|UMGS90|BackhedF_2015__SID70_4M__bin_5|20287_6_7|13154_4_45|GCF_000159855.2|HMP_2012__SRS020336__bin_1|14207_7_9
metaproteomics_reveals	HM421_CO	2938	18277	28	GCF_003603885.1|GCF_003471795.1|GCF_003470645.1|BackhedF_2015__SID130_12M__bin_8|GCF_000157035.2|18048_1_70|GCF_003475215.1|GCF_003465565.1|GCF_003466385.1|GCF_009094265.1|UMGS333|14207_7_45|GCF_009720045.1|XieH_2016__YSZC12003_36119__bin_29|CosteaPI_2017__SID713B040-11-90-0__bin_35|GCF_003475695.1|ChengpingW_2017__AS84raw__bin_5|11861_6_59|UMGS125|GCF_003479245.1|GCF_003439845.1|UMGS1800|Rampell…
metaproteomics_reveals	HM421_TI	2733	16967	31	18391_1_1|GCF_003471795.1|GCF_003470645.1|BackhedF_2015__SID130_12M__bin_8|GCF_000162275.1|20287_6_15|GCF_003473105.1|18048_1_70|GCF_003466385.1|GCF_003465565.1|GCF_003475695.1|11861_6_59|GCF_009720045.1|14207_7_45|UMGS333|UMGS1056|12718_7_95|UMGS184|UMGS125|11861_6_56|ChengpingW_2017__AS84raw__bin_5|CosteaPI_2017__SID713B040-11-90-0__bin_35|UMGS801|13414_6_21|14207_7_22|13414_6_10|VogtmannE_2016…
metaproteomics_reveals	HM422_CO1	1658	8698	14	20287_6_9|GCF_003435435.1|GCF_000159855.2|GCF_009678215.1|GCF_000010385.1|GCF_003433995.1|GCF_000218465.1|GCF_000763035.1|GCF_000178275.1|14207_7_24|GCF_000155875.1|14207_7_45|QinN_2014__LD-35__bin_52|14207_7_70
metaproteomics_reveals	HM422_TI1	24	62	4	20287_6_9|BackhedF_2015__SID560_B__bin_5|12718_7_31|11861_6_59
metaproteomics_reveals	HM424_CO	699	5281	2	20287_6_7|GCF_000159855.2
metaproteomics_reveals	HM427_CO	1664	8900	22	GCF_003475695.1|GCF_000209405.1|13470_2_80|13470_2_65|LiJ_2017__H2M414927__bin_20|BackhedF_2015__SID130_12M__bin_8|13414_6_17|13414_6_63|20287_6_15|UMGS1139|ChengpingW_2017__AS84raw__bin_5|GCF_003468325.1|LiJ_2017__H2F514910__bin_44|GCF_009720045.1|UMGS618|GCF_000209385.2|11861_6_58|GCF_008416325.1|VincentC_2016__MM041_2_megahit__bin_10|18048_2_78|CosteaPI_2017__pluto4-11-0-0__bin_34|XieH_2016__Y…
metaproteomics_reveals	HM427_TI	1658	9893	20	GCF_003475695.1|GCF_000209405.1|13470_2_65|13470_2_80|ChengpingW_2017__AS84raw__bin_5|LiJ_2017__H2M414927__bin_20|20287_6_15|GCF_003461005.1|GCF_009720045.1|UMGS1139|18048_1_62|BackhedF_2015__SID130_12M__bin_8|BackhedF_2015__SID507_4M__bin_11|13414_6_63|YuJ_2015__SZAXPI017589-133__bin_26|GCF_000169015.1|QinN_2014__LD-35__bin_52|HMP_2012__SRS019071__bin_3|12718_7_41|ZellerG_2014__CCIS35100175ST-4-…
metaproteomics_reveals	HM435CO	2022	10169	19	20287_6_9|BackhedF_2015__SID590_4M__bin_7|UMGS1276|14207_7_7|NielsenHB_2014__V1_UC55_4__bin_92|13414_6_17|14207_7_22|GCF_003433865.1|GCF_000154465.1|13414_6_33|GCF_003439225.1|13414_6_59|13154_4_45|BackhedF_2015__SID130_12M__bin_8|GCF_003467175.1|UMGS1277|UMGS365|13414_6_54|13414_6_63
metaproteomics_reveals	HM435TI	2777	16407	21	20287_6_9|GCF_000159975.2|UMGS1276|NielsenHB_2014__V1_UC55_4__bin_92|GCA_009021875.1|BackhedF_2015__SID133_M__bin_46|13414_6_17|GCF_000154465.1|13414_6_4|GCF_003464525.1|20287_6_15|UMGS666|UMGS365|11861_6_63|QinN_2014__LD-35__bin_52|21673_4_16|13414_6_59|14207_7_45|13470_2_64|GCF_000209405.1|13414_6_54
metaproteomics_reveals	HM440_CO	5	11	2	GeversD_2014__SKBSTL024__bin_3|11861_6_63
metaproteomics_reveals	HM441_CO	1684	10561	17	GCF_003464475.1|13414_6_54|13414_6_59|GCF_009720045.1|GCF_000159855.2|BackhedF_2015__SID70_4M__bin_5|GCF_000163515.2|13470_2_80|GCF_003433995.1|GCF_008421235.1|BackhedF_2015__SID130_12M__bin_8|12718_7_35|UMGS212|GCF_000209405.1|HeQ_2017__RSZAXPI003082-116__bin_42|UMGS637|GCF_003458155.1
metaproteomics_reveals	HM441_TI	2131	12297	19	GCF_000162275.1|GCF_003433995.1|13470_2_80|GCF_008571525.1|GCF_003479575.1|GCF_009720045.1|BackhedF_2015__SID70_4M__bin_5|GCF_000163515.2|GCF_003475025.1|GCF_000159855.2|BackhedF_2015__SID130_12M__bin_8|13414_6_54|GCF_003480775.1|GCF_000209405.1|GCF_008421235.1|LiJ_2017__H2F514910__bin_44|UMGS1213|GCF_000169015.1|12718_7_35
metaproteomics_reveals	HM442CO	2858	16603	17	GCF_003475695.1|14207_7_93|GCF_009718305.1|GCF_003475585.1|GCF_000169015.1|GCF_003478845.1|GCF_003480775.1|GCF_000261265.1|GCF_003467175.1|GCF_000159855.2|UMGS85|LiJ_2017__H2M414927__bin_20|BackhedF_2015__SID130_12M__bin_8|GCF_000218465.1|GCF_003481245.1|GCF_000209405.1|13470_2_89
metaproteomics_reveals	HM442TI	2501	15049	17	GCF_000169015.1|GCF_009718305.1|14207_7_93|GCF_003475695.1|GCF_003475585.1|13154_4_45|GCF_000261265.1|GCF_003478325.1|GCF_003467175.1|GCF_000218465.1|GCF_000159855.2|GCF_003479665.1|LiJ_2017__H2M414927__bin_20|GCF_000209405.1|13470_2_94|QinN_2014__LD-35__bin_52|UMGS1499
metaproteomics_reveals	HM449CO2	2336	15088	13	GCF_003475695.1|LiJ_2017__H2M414927__bin_20|GCF_000169015.1|GCF_000238695.1|11861_6_63|20287_6_15|GCF_003464525.1|UMGS84|GCF_000297775.1|GCF_000154465.1|12718_7_61|GCF_009881245.1|Bengtsson-PalmeJ_2015__TRAVELRES40__bin_109
metaproteomics_reveals	HM449TI	2153	12556	15	GCF_003475695.1|LiJ_2017__H2M414927__bin_20|GCF_000169015.1|GCF_000238695.1|11861_6_63|GCF_000169235.1|GCF_003464525.1|GCF_000154465.1|GCF_003479765.1|FerrettiP_2018__CA_C10023IS2393FE_t2M15__bin_4|GCF_000297775.1|GCF_003469405.1|GCF_009881245.1|13414_6_22|GCF_003479265.1
metaproteomics_reveals	HM450DC	12	23	3	12718_7_20|LiJ_2014__V1_FI13__bin_35|17138_5_74
metaproteomics_reveals	HM450TI	2126	16104	10	GCF_000159855.2|GCF_009720045.1|LiJ_2017__H2M414927__bin_20|18048_2_78|GCF_003435745.1|GCF_000157055.1|13414_6_52|20298_2_28|GCF_000763035.1|UMGS34
metaproteomics_reveals	HM455DC	3379	22815	24	GCF_003475695.1|GCF_003462405.1|GCF_003438025.1|18048_1_59|UMGS90|GCF_000154465.1|BackhedF_2015__SID130_12M__bin_8|GCF_009677355.1|GCF_003465565.1|SchirmerM_2016__G89260__bin_16|Bengtsson-PalmeJ_2015__TRAVELRES10__bin_130|13470_2_58|14207_7_70|GCF_003460445.1|HeQ_2017__SZAXPI029573-88__bin_22|14207_7_22|HeQ_2017__RSZAXPI003105-143__bin_27|GCF_009678215.1|14207_7_36|GCF_000185705.2|GCF_003435675.1…
metaproteomics_reveals	HM458DC	911	2528	15	GCF_000218465.1|GCF_003475695.1|14207_7_82|BackhedF_2015__SID130_12M__bin_8|13414_6_17|GCF_003433995.1|18048_2_78|ZeeviD_2015__PNP_Main_45_megahit__bin_41|GCF_003472565.1|13414_6_22|QinN_2014__LD-35__bin_52|13470_2_87|14207_6_10|UMGS1444|UMGS125
metaproteomics_reveals	HM460DCA	1710	14685	8	GCF_003475695.1|14207_7_24|GCF_003464525.1|BackhedF_2015__SID70_4M__bin_5|14207_7_22|20298_3_73|20298_2_28|GCF_003437345.1
metaproteomics_reveals	HM464_DC	669	3023	10	GCF_000169015.1|LiJ_2017__H2M414927__bin_20|GCF_003475695.1|BackhedF_2015__SID70_4M__bin_5|GCF_003458155.1|12718_7_33|UMGS615|GCF_003464525.1|18048_1_70|Bengtsson-PalmeJ_2015__TRAVELRES37__bin_58
metaproteomics_reveals	HM464_PC	2274	9631	23	GCF_003475695.1|LiJ_2017__H2M414927__bin_20|BackhedF_2015__SID130_12M__bin_8|GCF_000169015.1|GCF_000218465.1|20287_6_15|18048_1_70|13414_6_22|GCF_003468845.1|GCF_008416325.1|12718_7_33|14207_7_85|GCF_003474905.1|GCF_003464525.1|GCF_003479265.1|13414_6_59|LiJ_2017__H2M415914__bin_46|UMGS184|ZeeviD_2015__PNP_Main_387_megahit__bin_24|UMGS797|GCF_003461565.1|13414_6_63|GCF_003458155.1
metaproteomics_reveals	HM465PC	15	37	6	BackhedF_2015__SID560_B__bin_5|12718_7_28|HMP_2012__SRS023604__bin_18|15841_8_88|13470_2_58|GeversD_2014__SKBSTL024__bin_3
metaproteomics_reveals	HM465TI	17	36	3	BackhedF_2015__SID511_M__bin_3|12718_7_28|GeversD_2014__SKBSTL024__bin_3
metaproteomics_reveals	HM466_CO	1480	7091	15	GCF_003475695.1|GCF_009718305.1|13470_2_65|LiJ_2017__H2M414927__bin_20|UMGS797|LiJ_2017__H2M415914__bin_46|GCF_000154845.1|20287_6_15|12718_7_93|GCF_003439065.1|13470_2_67|BackhedF_2015__SID130_12M__bin_8|13414_6_21|QinN_2014__LD-35__bin_52|GCF_009719035.1
metaproteomics_reveals	HM466_TI	1522	5903	22	GCF_003475695.1|GCF_009718305.1|GCF_003439065.1|LiJ_2017__H2M414927__bin_20|UMGS797|LiJ_2017__H2M415914__bin_46|18048_1_92|13470_2_65|12718_7_20|GCF_000154845.1|12718_7_93|BackhedF_2015__SID130_12M__bin_8|13414_6_66|13414_6_59|13470_2_89|ZellerG_2014__CCIS35100175ST-4-0__bin_46|14207_7_37|GCF_009719035.1|UMGS424|GCF_000169015.1|ChengpingW_2017__AS84raw__bin_5|GCF_003478405.1
metaproteomics_reveals	HM467_DC	1523	9536	20	GCF_003475695.1|GCF_003435635.1|GCF_003464525.1|UMGS34|GCF_008423365.1|BackhedF_2015__SID130_12M__bin_8|GCF_000209405.1|14207_7_93|GCF_000159855.2|13414_6_32|14207_7_54|18048_1_92|14207_7_70|BackhedF_2015__SID507_4M__bin_11|GCF_009720045.1|BackhedF_2015__SID240_12M__bin_21|ZeeviD_2015__PNP_Main_387_megahit__bin_24|20287_6_31|GCF_003480315.1|UMGS823
metaproteomics_reveals	HM467_PC	1750	9568	15	GCF_003475695.1|UMGS34|GCF_000209405.1|GCF_000159855.2|BackhedF_2015__SID130_12M__bin_8|GCF_003464525.1|GCF_008423365.1|11861_6_59|GCF_000244855.1|BackhedF_2015__SID240_12M__bin_21|BackhedF_2015__SID507_4M__bin_11|12718_7_95|FerrettiP_2018__CA_C10003IS2040FE_t3M15__bin_3|Bengtsson-PalmeJ_2015__TRAVELRES36__bin_12|HMP_2012__SRS016037__bin_31
metaproteomics_reveals	HM467_TI	1062	5541	14	GCF_003475695.1|UMGS34|GCF_000159855.2|GCF_000209405.1|UMGS615|HMP_2012__SRS020336__bin_1|GCF_003471545.1|GCF_000244855.1|GCF_008423365.1|GCF_003473885.1|BackhedF_2015__SID507_4M__bin_11|SchirmerM_2016__G88909__bin_1|GCF_003460725.1|HMP_2012__SRS016037__bin_31
metaproteomics_reveals	HM472DC	104	474	4	12718_7_32|18048_2_78|GCF_003433995.1|20287_6_65
metaproteomics_reveals	HM482DCA	3068	20773	16	20287_6_9|GCF_008423365.1|GCF_009720045.1|GCF_003470265.1|14207_7_22|GCF_000159055.1|GCF_000154465.1|GCF_003464935.1|12718_7_31|13414_6_59|GCF_000760655.1|GCF_001486665.1|HeQ_2017__RSZAXPI003105-143__bin_27|GCF_000381365.1|GCF_000169015.1|GCF_000763035.1
metaproteomics_reveals	HM483_DCA	3590	19526	24	GCF_003433995.1|GCF_003435615.1|LeChatelierE_2013__MH0411__bin_25|LoombaR_2017__SID1053_bba__bin_19|GCF_003439785.1|GCF_003475695.1|BackhedF_2015__SID130_12M__bin_8|UMGS476|RaymondF_2016__P23C7__bin_34|UMGS857|LeChatelierE_2013__MH0427__bin_45|CosteaPI_2017__SID713A037-11-90-0__bin_24|13414_6_53|13414_6_17|UMGS666|14207_7_44|GCF_003464345.1|UMGS493|18048_1_92|UMGS365|14207_7_93|Bengtsson-PalmeJ_2…
metaproteomics_reveals	HM483_PCA	3414	17116	24	LiJ_2017__H2M414927__bin_20|GCF_003435615.1|UMGS476|LeChatelierE_2013__MH0411__bin_25|GCF_003439785.1|LoombaR_2017__SID1053_bba__bin_19|GCF_003475695.1|RaymondF_2016__P23C7__bin_34|BackhedF_2015__SID130_12M__bin_8|LeChatelierE_2013__MH0427__bin_45|UMGS1117|CosteaPI_2017__SID713A052-11-90-0__bin_86|14207_7_93|13414_6_17|UMGS493|UMGS832|GCF_003465045.1|WenC_2017__RA107__bin_1|GCF_003479265.1|13414_…
metaproteomics_reveals	HM483_TIA	2893	14246	27	GCF_003433995.1|LoombaR_2017__SID1053_bba__bin_19|GCF_003435615.1|LeChatelierE_2013__MH0411__bin_25|ZeeviD_2015__PNP_Main_45_megahit__bin_41|GCF_003465495.1|GCF_003475695.1|RaymondF_2016__P23C7__bin_34|CosteaPI_2017__SID713A052-11-90-0__bin_86|BackhedF_2015__SID130_12M__bin_8|UMGS832|UMGS666|LeChatelierE_2013__MH0427__bin_45|13414_6_17|13414_6_53|GCF_003479265.1|UMGS493|GCA_009875815.1|UMGS857|18…
metaproteomics_reveals	HM494DC	3009	20305	17	LiJ_2017__H2M414927__bin_20|GCF_000169015.1|BackhedF_2015__SID130_12M__bin_8|GCF_003460605.1|GCF_000244855.1|14207_7_70|RaymondF_2016__P5E7__bin_30|GCF_000159855.2|21673_4_5|GCF_000209405.1|GCA_009021515.1|GCF_003603875.1|GCF_000154465.1|GCF_000155815.1|GCF_000191845.1|GCF_003433945.1|20298_2_28
metaproteomics_reveals	HM499_PC	2608	16888	27	20287_6_9|LiJ_2017__H2M414927__bin_20|GCF_003481285.1|GCF_000178275.1|UMGS160|21673_4_33|XieH_2016__YSZC12003_37137__bin_61|13414_6_17|BackhedF_2015__SID507_12M__bin_14|GCF_009020645.1|Bengtsson-PalmeJ_2015__TRAVELRES67__bin_35|GCF_009680085.1|UMGS173|GCF_009718405.1|HeQ_2017__SZAXPI029573-88__bin_22|13470_2_58|HeQ_2017__RSZAXPI003105-143__bin_27|14207_7_59|GCF_000169015.1|LiJ_2017__H2F514910__bi…
metaproteomics_reveals	HM499_TIA	2443	16435	27	20287_6_9|LiJ_2017__H2M414927__bin_20|GCF_003481285.1|GCF_003471545.1|UMGS160|13414_6_17|21673_4_33|XieH_2016__YSZC12003_37137__bin_61|13414_6_13|GCF_000154385.1|GCF_000169015.1|UMGS173|HeQ_2017__SZAXPI029573-88__bin_22|14207_7_70|GCF_003462365.1|13470_2_58|GCF_000159855.2|11861_6_58|GCF_000239295.1|GCF_003469155.1|LeChatelierE_2013__MH0224__bin_23|LiJ_2014__MH0355__bin_69|12718_7_65|14207_7_24|G…
metaproteomics_reveals	HM500_CoAC	3133	19170	27	GCF_003464525.1|GCF_000209405.1|GCF_008423365.1|GCF_009677355.1|UMGS90|XieH_2016__YSZC12003_37137__bin_61|GCF_000154465.1|GCF_003439065.1|HeQ_2017__SZAXPI029489-87__bin_6|BackhedF_2015__SID130_12M__bin_8|CosteaPI_2017__SID713B040-11-90-0__bin_35|GCF_003465565.1|13470_2_67|UMGS737|GCA_009021875.1|18048_1_70|UMGS665|12718_7_35|13470_2_58|HeQ_2017__RSZAXPI003105-143__bin_27|12718_7_46|GCF_000315485.…
metaproteomics_reveals	HM500_CoDC_batch7	3424	24035	29	GCF_003464525.1|XieH_2016__YSZC12003_37137__bin_61|GCF_000157035.2|GCF_003604105.1|HeQ_2017__SZAXPI029489-87__bin_6|GCF_000154465.1|GCF_008423365.1|GCF_000209405.1|CosteaPI_2017__SID713B040-11-90-0__bin_35|GCF_003465565.1|GCA_009021875.1|GCF_003461165.1|HeQ_2017__RSZAXPI003105-143__bin_27|UMGS737|12718_7_35|18048_1_70|GCF_003439065.1|GCF_009720045.1|UMGS665|13470_2_58|BackhedF_2015__SID130_12M__b…
metaproteomics_reveals	HM502_DCN	2682	21605	15	GCF_000157015.1|11861_6_59|GCA_009020975.1|14207_7_85|12718_7_20|GCF_009678215.1|GCF_000821285.2|GCF_009680365.1|12718_7_93|UMGS184|GCA_008566075.1|CosteaPI_2017__SID713B040-11-90-0__bin_35|13470_2_58|AsnicarF_2017__MV_FEI5_t2Q14__bin_2|14207_7_45
metaproteomics_reveals	HM502_PCN_160701070436	2671	22059	15	GCF_000157015.1|11861_6_59|GCA_009020975.1|12718_7_20|14207_7_85|20298_2_28|21673_4_13|GCF_009680365.1|GCF_000154385.1|12718_7_93|GCA_008566075.1|AsnicarF_2017__MV_FEI5_t2Q14__bin_2|13470_2_58|GCF_000159055.1|CosteaPI_2017__SID713B040-11-90-0__bin_35
metaproteomics_reveals	HM502_TIN	2460	19243	18	GCF_000157015.1|11861_6_59|GCA_009020975.1|12718_7_20|14207_7_85|GCF_000760655.1|GCF_000821285.2|GCF_003466795.1|GCF_000154385.1|12718_7_93|GCA_008566075.1|GCF_000159055.1|AsnicarF_2017__MV_FEI5_t2Q14__bin_2|13470_2_58|GCF_000218465.1|CosteaPI_2017__SID713B040-11-90-0__bin_35|UMGS1056|XieH_2016__YSZC12003_37137__bin_61
metaproteomics_reveals	HM504_DCN_160625082421	2700	22406	20	GCF_003475695.1|12718_7_32|GCF_003433995.1|GCF_003464475.1|LeChatelierE_2013__MH0203__bin_97|GCF_008421235.1|GCF_008423365.1|GCF_003464525.1|BackhedF_2015__SID130_12M__bin_8|GCF_003470675.1|CosteaPI_2017__SID713B040-11-90-0__bin_35|SchirmerM_2016__G89260__bin_16|GCA_009020975.1|GCF_009678215.1|GCF_009719035.1|BackhedF_2015__SID70_4M__bin_5|GCF_000297775.1|GCF_003462815.1|12718_7_35|Bengtsson-Palm…
metaproteomics_reveals	HM504_PCA_160625005333	2754	21254	20	GCF_003475695.1|GCF_003433995.1|12718_7_32|GCF_003464475.1|GCF_008423365.1|GCF_000218465.1|GCF_003464525.1|GCF_008421235.1|LeChatelierE_2013__MH0203__bin_97|GCF_009678215.1|GCF_003470675.1|GCA_009020975.1|BackhedF_2015__SID130_12M__bin_8|GCF_000297775.1|UMGS86|GCF_009719035.1|12718_7_35|Bengtsson-PalmeJ_2015__TRAVELRES40__bin_109|UMGS1499|GCF_003462815.1
metaproteomics_reveals	HM504_TIN	1658	11211	19	GCF_003433995.1|12718_7_32|13470_2_80|BackhedF_2015__SID70_4M__bin_5|12718_7_20|GCF_003475695.1|12718_7_35|GCF_000209405.1|GCF_008423365.1|UMGS666|CosteaPI_2017__SID713B040-11-90-0__bin_35|13414_6_50|GCF_003464525.1|14207_7_70|LiJ_2017__H2M414927__bin_20|GCF_000242155.1|QinN_2014__LD-35__bin_52|LeChatelierE_2013__MH0203__bin_97|GCF_003470675.1
metaproteomics_reveals	HM505_DCA	7	14	3	DavidLA_2015__LD-Run1-02__bin_2|17138_5_74|HMP_2012__SRS015574__bin_29
metaproteomics_reveals	HM505_PCA	23	52	5	20298_3_37|20298_3_24|LiJ_2014__MH0362__bin_9|BritoIL_2016__M1_25_SA__bin_1|12718_7_28
metaproteomics_reveals	HM505_TIN	83	184	3	HMP_2012__SRS020336__bin_1|HMP_2012__SRS015154__bin_4|12718_7_49
metaproteomics_reveals	HM513_DCN	2936	19326	29	GCF_003475695.1|GCF_003464525.1|GCF_003433995.1|GCF_003481285.1|GCF_003466205.1|GCF_003461005.1|13414_6_6|14207_7_7|GCF_003470645.1|GCF_000154465.1|GCF_003436545.1|21673_4_5|GCF_008423365.1|GCF_003462285.1|14207_7_51|14207_7_54|14207_7_40|GCF_003468175.1|14207_6_15|13154_4_45|13414_6_4|13414_6_63|ZeeviD_2015__PNP_Main_45_megahit__bin_41|GCF_003469405.1|GCF_003478935.1|13470_2_58|GCF_003461565.1|G…
metaproteomics_reveals	HM513_PCN	3003	17318	23	GCF_003470645.1|GCF_003462285.1|GCF_003461005.1|21673_4_5|GCF_003603005.1|GCF_003464525.1|GCF_008423365.1|12718_7_61|GCF_003436545.1|GCF_003481285.1|GCF_003475695.1|GCF_009718385.1|GCF_000169015.1|GCF_000154465.1|14207_7_54|GCF_003438715.1|GCF_000218465.1|GeversD_2014__SKBSTL008__bin_28|GCF_000154325.1|GCA_009020975.1|AsnicarF_2017__MV_FEI5_t2Q14__bin_2|ZellerG_2014__CCIS35100175ST-4-0__bin_46|UM…
metaproteomics_reveals	HM513_TIN_160704225646	2494	11918	24	GCF_003462285.1|18048_1_59|GCF_003470645.1|11861_6_59|GCF_003604105.1|12718_7_61|GCF_000296465.1|14207_7_54|GCF_003475695.1|12718_7_35|14207_7_22|GCF_000218465.1|GCF_000154525.1|GCF_003462025.1|GCF_003478935.1|UMGS12|CosteaPI_2017__pluto4-11-0-0__bin_34|GCF_003467085.1|14207_7_40|ZellerG_2014__CCIS35100175ST-4-0__bin_46|GCF_000154805.1|GCF_001025135.1|UMGS365|13154_4_45
metaproteomics_reveals	HM514CoN	3260	17624	27	UMGS90|20287_6_9|XieH_2016__YSZC12003_37137__bin_61|GCF_003473495.1|GCF_009720045.1|GCF_003438715.1|HeQ_2017__SZAXPI029573-88__bin_22|GCF_003435675.1|GCF_009680085.1|GCF_000169015.1|UMGS456|UMGS178|GCF_009094265.1|14207_7_40|UMGS86|14207_7_54|GCF_000154465.1|12718_7_20|XieH_2016__YSZC12003_36119__bin_29|GCF_003467175.1|21673_4_5|13414_6_63|ZeeviD_2015__PNP_Main_511_megahit__bin_45|13414_6_59|Asni…
metaproteomics_reveals	HM514TIN	2034	10365	24	20287_6_9|UMGS90|GCF_003473495.1|XieH_2016__YSZC12003_37137__bin_61|GCF_009720045.1|GCF_000169015.1|GCF_003438715.1|13414_6_33|UMGS456|GCF_003467805.1|HeQ_2017__SZAXPI029573-88__bin_22|GCF_009094265.1|UMGS86|18048_1_92|UMGS65|LeChatelierE_2013__MH0411__bin_25|12718_7_61|ZeeviD_2015__PNP_DietIntervention_36_megahit__bin_11|13414_6_58|ChengpingW_2017__AS84raw__bin_5|ZeeviD_2015__PNP_Main_511_megahi…
metaproteomics_reveals	HM518CoN	2345	14723	18	GCF_003475695.1|12718_7_33|GCF_000159855.2|11861_6_59|ChengpingW_2017__AS84raw__bin_5|14207_7_24|LiJ_2017__H2M414927__bin_20|GCF_009678215.1|18048_1_62|LiJ_2017__nHM512806__bin_35|21673_4_29|GCF_009720045.1|GCF_008421235.1|UMGS137|RaymondF_2016__P23C7__bin_34|18048_1_69|GCF_009680085.1|AsnicarF_2017__MV_FEI5_t2Q14__bin_2
metaproteomics_reveals	HM518DCN	2056	11069	26	GCF_003475695.1|UMGS90|GCF_003603885.1|13414_6_51|14207_7_24|18048_1_62|14207_7_8|GCF_000154465.1|GCF_009678215.1|12718_7_33|21673_4_29|GCF_003474045.1|GCF_003480315.1|RampelliS_2015__H14__bin_53|GCF_000159855.2|18048_1_69|GCF_000177015.3|18048_2_67|14207_7_70|ZeeviD_2015__PNP_Main_45_megahit__bin_41|AsnicarF_2017__MV_FEI5_t2Q14__bin_2|BackhedF_2015__SID130_12M__bin_8|GCF_009720045.1|GCF_00031172…
metaproteomics_reveals	HM518TIA	1023	5046	15	GCF_000159855.2|12718_7_33|13414_6_22|GCF_009720045.1|GCF_003475695.1|GCF_001025135.1|12718_7_84|GCF_008421235.1|14207_6_14|13414_6_59|13414_6_33|GCF_001403595.1|GCF_000177015.3|18048_1_62|ChengpingW_2017__AS84raw__bin_5
metaproteomics_reveals	HM520_CoN_160727234845	1956	13067	10	FerrettiP_2018__CA_C10035IS2913FE_t4M16__bin_3|GCA_009021875.1|GCF_000010485.1|BackhedF_2015__SID70_4M__bin_5|14207_7_24|13470_2_82|GCF_003459425.1|13470_2_92|GCF_003433995.1|BackhedF_2015__SID130_12M__bin_8
metaproteomics_reveals	HM520_DCN_160728050345	1950	13708	13	FerrettiP_2018__CA_C10035IS2913FE_t4M16__bin_3|GCA_009021875.1|GCF_000010485.1|GCF_003481285.1|GCF_003475695.1|GCF_003433995.1|13470_2_92|14207_7_24|BackhedF_2015__SID70_4M__bin_5|UMGS615|11861_6_58|GCF_003469405.1|13470_2_58
metaproteomics_reveals	HM523_CoN_160727003355	2955	12793	18	GCF_003475695.1|GCF_003481285.1|13154_4_45|GCF_003471795.1|13414_6_17|LiJ_2017__H2M414927__bin_20|13414_6_59|GCF_003479105.1|SchirmerM_2016__G89260__bin_16|14207_7_40|13414_6_8|18048_1_92|18048_1_70|BackhedF_2015__SID130_12M__bin_8|GCF_000159855.2|13414_6_63|GCF_003433855.1|11861_6_56
metaproteomics_reveals	HM523_DCN_160727054855	2703	15536	22	LiJ_2017__H2M414927__bin_20|GCF_003481285.1|GCF_003475695.1|13414_6_8|11861_6_59|UMGS1160|GCF_003471795.1|13414_6_59|18048_1_70|13154_4_45|13414_6_33|GCF_003465565.1|14207_7_40|18048_1_92|UMGS615|GCF_003472405.1|GCF_003478935.1|UMGS184|LiJ_2017__H2F514910__bin_44|12718_7_20|20298_2_7|GCF_003479245.1
metaproteomics_reveals	HM523_TIN_160727110404	2683	11133	20	GCF_003475695.1|18048_1_59|13414_6_17|13154_4_45|LiJ_2017__H2M414927__bin_20|13414_6_8|GCF_003471795.1|UMGS1160|GCF_003479105.1|13414_6_59|14207_7_40|ZeeviD_2015__PNP_Main_45_megahit__bin_41|BackhedF_2015__SID130_12M__bin_8|18048_1_70|13414_6_63|HMP_2012__SRS020336__bin_1|GCF_000159855.2|UMGS823|QinN_2014__LD-35__bin_52|11861_6_56
metaproteomics_reveals	HM527_CoN	2693	15896	24	GCF_003475695.1|UMGS34|GCF_003468175.1|BackhedF_2015__SID130_12M__bin_8|GCF_009876905.1|13470_2_67|18048_2_78|18048_1_70|14207_7_22|8080_1_69|18391_1_6|GCF_003462585.1|GCF_000154465.1|13470_2_82|14207_7_40|20287_6_9|13470_2_58|BackhedF_2015__SID532_12M__bin_18|GCF_000218465.1|13154_4_45|GCF_000244855.1|QinN_2014__LD-35__bin_52|14207_7_46|12718_7_32
metaproteomics_reveals	HM527_DCN	1488	7488	19	GCF_003475695.1|BackhedF_2015__SID130_12M__bin_8|GCF_003468175.1|UMGS34|18048_1_59|18048_2_78|18048_1_70|13470_2_67|GCF_000169015.1|GCF_003461005.1|GCF_003480775.1|ChengpingW_2017__AS84raw__bin_5|13414_6_33|GCF_000411335.1|GCF_003479245.1|CosteaPI_2017__daisy-11-386-0__bin_19|VincentC_2016__MM041_2_megahit__bin_10|UMGS125|13470_2_58
metaproteomics_reveals	HM527_TIN	2146	12518	24	GCF_003475695.1|UMGS34|GCF_003462745.1|18048_1_59|BackhedF_2015__SID130_12M__bin_8|8080_1_69|GCF_000169015.1|18048_2_78|13470_2_67|13414_6_17|18048_1_70|18391_1_6|13414_6_63|13154_4_45|ChengpingW_2017__AS84raw__bin_5|BackhedF_2015__SID70_4M__bin_5|11861_6_58|20287_6_9|GCF_000411335.1|GCA_009020975.1|UMGS125|14207_7_40|GCF_003465925.1|13470_2_58
metaproteomics_reveals	HM528_CoN	2775	16781	22	GCF_003475695.1|GCF_003466005.1|GCF_000179075.1|GCF_000218465.1|13470_2_65|GCF_003462815.1|18048_2_85|GCF_003470675.1|GCF_000154385.1|GCF_003434385.1|GCF_000154845.1|ChengpingW_2017__AS84raw__bin_5|GCF_003466675.1|BackhedF_2015__SID130_12M__bin_8|UMGS55|GCF_003468085.1|GCF_003480315.1|GCF_003462585.1|12718_7_33|20298_3_81|14207_6_15|YuJ_2015__SZAXPI017460-27__bin_36
metaproteomics_reveals	HM528_DCN	2936	17742	23	GCF_003475695.1|18048_2_85|GCF_000179075.1|FengQ_2015__SID530251__bin_24|GCF_003462815.1|13470_2_65|GCF_003466005.1|GCF_003470675.1|GCF_000154385.1|GCF_000154465.1|LoombaR_2017__SID5208_byt__bin_35|BackhedF_2015__SID130_12M__bin_8|BackhedF_2015__SID70_4M__bin_5|UMGS55|GCF_003466675.1|GCF_009678215.1|GCF_003468085.1|ZellerG_2014__CCMD88272491ST-21-0__bin_3|GCF_000297775.1|GCF_003480315.1|13470_2_5…
metaproteomics_reveals	HM528_TIN	2281	14990	18	GCF_003475695.1|GCF_003475365.1|13470_2_65|GCF_003466005.1|GCF_003462815.1|GCF_000179075.1|GCF_003468175.1|GCF_003470675.1|GCF_000218385.1|GCF_000296465.1|GCF_000154465.1|18048_2_85|GCF_000169015.1|GCF_000154845.1|14207_7_93|20298_3_81|BackhedF_2015__SID546_12M__bin_20|BackhedF_2015__SID507_4M__bin_11
metaproteomics_reveals	HM531CoN	1944	9455	24	BackhedF_2015__SID130_12M__bin_8|GCF_003475695.1|GCF_000154545.1|18048_1_59|14207_7_22|GCF_003433995.1|13414_6_17|13414_6_59|GCF_000159855.2|18048_1_92|14207_7_46|UMGS125|GCF_003436145.1|QinN_2014__LD-35__bin_52|GCF_003473295.1|ChengpingW_2017__AS20raw__bin_12|14207_7_42|BackhedF_2015__SID70_4M__bin_5|12718_7_32|GCF_000311725.1|GCF_003481745.1|LiJ_2014__MH0370__bin_5|XieH_2016__YSZC12003_36033__b…
metaproteomics_reveals	HM531DCN	2204	13899	24	GCF_003475695.1|BackhedF_2015__SID130_12M__bin_8|14207_7_22|BackhedF_2015__SID590_4M__bin_7|LiJ_2017__H2M414927__bin_20|GCF_003460315.1|13414_6_59|GCF_000159855.2|GCF_000154465.1|13470_2_58|12718_7_20|18048_1_92|13414_6_33|11861_6_59|UMGS684|UMGS125|12718_7_31|GCF_003434125.1|QinN_2014__LD-35__bin_52|UMGS1989|AsnicarF_2017__MV_FEI5_t2Q14__bin_2|Bengtsson-PalmeJ_2015__TRAVELRES48__bin_123|Chengpin…
metaproteomics_reveals	HM531TIN	2408	13437	26	BackhedF_2015__SID130_12M__bin_8|GCF_003475695.1|BackhedF_2015__SID590_4M__bin_7|GCF_000154545.1|GCF_000159855.2|LiJ_2017__H2M414927__bin_20|13414_6_17|13414_6_59|13414_6_33|14207_7_22|14207_7_85|UMGS125|GCF_000169235.1|LiJ_2017__nHM512806__bin_35|GCF_003481745.1|QinN_2014__LD-35__bin_52|UMGS684|BritoIL_2016__W2_35_ST__bin_30|14207_7_87|ChengpingW_2017__AS84raw__bin_5|GCF_000752035.1|UMGS823|GCF_…
metaproteomics_reveals	HM533_CoA	1802	10451	18	GCF_003475695.1|GCF_000169015.1|GCF_003467625.1|18048_2_78|LiJ_2017__H2M414927__bin_20|ChengpingW_2017__AS84raw__bin_5|BackhedF_2015__SID130_12M__bin_8|GCF_009720045.1|GCF_003435635.1|12718_7_93|GCF_003479265.1|RaymondF_2016__P23C7__bin_34|13470_2_65|18048_1_92|Bengtsson-PalmeJ_2015__TRAVELRES40__bin_109|13414_6_21|UMGS1499|ZellerG_2014__CCIS35100175ST-4-0__bin_46
metaproteomics_reveals	HM533_DCA	1792	9628	22	GCF_003475695.1|GCF_000169015.1|BackhedF_2015__SID130_12M__bin_8|18048_2_78|LiJ_2017__H2M414927__bin_20|BackhedF_2015__SID70_4M__bin_5|GCF_003435635.1|ChengpingW_2017__AS84raw__bin_5|GCF_009720045.1|GCF_003480315.1|UMGS365|12718_7_93|GCF_003479265.1|13470_2_82|18048_1_92|UMGS1277|12718_7_28|BackhedF_2015__SID507_4M__bin_11|20287_6_37|LiJ_2014__MH0281__bin_21|18048_1_70|13154_4_45
metaproteomics_reveals	HM537DCN_170523180812	3388	19320	25	GCF_000159855.2|LiJ_2017__H2M414927__bin_20|18048_1_59|GCF_003436785.1|13414_6_17|GCF_003464445.1|GCF_003460955.1|13154_4_45|XieH_2016__YSZC12003_37137__bin_61|13414_6_59|14207_7_9|13414_6_54|GeversD_2014__SKBSTL042__bin_65|GCF_008421235.1|Bengtsson-PalmeJ_2015__TRAVELRES10__bin_130|18048_1_70|QinN_2014__LD-35__bin_52|14207_7_90|13414_6_63|12718_7_93|GCF_000242155.1|11861_6_58|20287_6_7|14207_7_9…
metaproteomics_reveals	HM537PCN	3499	19957	26	GCF_000159855.2|18048_1_59|GCF_009679715.1|GCF_003436785.1|13414_6_17|XieH_2016__YSZC12003_37137__bin_61|13414_6_59|GCF_003482095.1|GeversD_2014__SKBSTL042__bin_65|GCF_003478935.1|LiJ_2017__H2M414927__bin_20|GeversD_2014__SKBSTL008__bin_28|14207_7_9|18048_1_70|Bengtsson-PalmeJ_2015__TRAVELRES10__bin_130|12718_7_32|GCF_008421235.1|12718_7_93|GCF_000191845.1|18048_2_82|13414_6_63|20298_2_28|QinN_20…
metaproteomics_reveals	HM537TIN	3414	20939	24	GCF_000159855.2|13470_2_80|LiJ_2017__H2M414927__bin_20|13414_6_17|GCF_003480695.1|GCF_003464445.1|GCF_003436785.1|GeversD_2014__SKBSTL008__bin_28|GCF_003480775.1|GCF_003461565.1|GeversD_2014__SKBSTL042__bin_65|GCF_003478935.1|13414_6_54|13414_6_63|18048_1_70|13414_6_59|12718_7_93|GCF_000191845.1|Bengtsson-PalmeJ_2015__TRAVELRES10__bin_130|GCF_008421235.1|18048_2_82|14207_7_9|18048_2_85|GCF_003467…
metaproteomics_reveals	HM538_DCN	2478	12919	24	GCF_003475695.1|18048_1_60|18048_1_59|GCF_009679715.1|GCA_009020975.1|GCF_000177015.3|BackhedF_2015__SID130_12M__bin_8|ChengpingW_2017__AS84raw__bin_5|GCF_003468175.1|GCF_000297775.1|13470_2_67|18048_1_92|GCF_003479265.1|GCF_003478355.1|14207_6_15|GCF_003468085.1|18048_1_69|14207_7_70|GCF_000159855.2|GCF_000411355.1|HeQ_2017__SZAXPI029573-88__bin_22|14207_7_40|GCF_003479335.1|GCF_003467805.1
metaproteomics_reveals	HM538_PCN_160727182704	2146	10703	16	GCF_003475695.1|18048_1_60|GCA_009020975.1|GCF_000162275.1|GCF_000177015.3|ChengpingW_2017__AS84raw__bin_5|18048_1_59|GCF_000159855.2|GCF_009679715.1|14207_7_70|GCF_003468175.1|GCF_003466005.1|GCF_009678215.1|GCF_003470675.1|GCF_000297775.1|GCF_003479265.1
metaproteomics_reveals	HM539_DCA	1716	8371	18	GCF_003475695.1|8080_1_69|12718_7_41|20298_2_28|GCA_009020975.1|GCF_000218465.1|GCF_000297775.1|20298_3_73|14207_7_70|GCF_003433995.1|14207_7_54|21673_4_46|GCF_001078425.1|ZellerG_2014__CCMD88272491ST-21-0__bin_3|GCF_000238695.1|GCF_000411355.1|Bengtsson-PalmeJ_2015__TRAVELRES40__bin_109|13414_6_24
metaproteomics_reveals	HM539_PCN	1099	4097	17	GCF_000218465.1|GCF_003475695.1|GCF_003433995.1|8080_1_69|GCF_000169015.1|LiJ_2017__H2M415914__bin_46|12718_7_41|GCF_000411355.1|UMGS1480|GCF_000238695.1|QinN_2014__LD-35__bin_52|14207_6_15|GCF_003468175.1|LiJ_2014__V1_CD3-0-PN__bin_5|UMGS413|12718_7_49|BackhedF_2015__SID507_4M__bin_11
metaproteomics_reveals	HM539_TIA_160718180610	27	45	7	13470_2_90|20298_3_24|12718_7_28|BritoIL_2016__M2_48_SA__bin_4|GCF_003479085.1|12718_7_20|13414_6_49
metaproteomics_reveals	HM540CoN	2885	17417	23	GCF_003475695.1|11861_6_59|SchirmerM_2016__G88909__bin_1|14207_7_22|BackhedF_2015__SID240_12M__bin_21|BackhedF_2015__SID130_12M__bin_8|GCF_003435685.1|18048_2_82|20298_3_81|GCF_000381365.1|18048_2_78|13414_6_59|ZeeviD_2015__PNP_Main_454_megahit__bin_89|GCF_003434125.1|12718_7_31|GCF_009678215.1|UMGS34|12718_7_41|ZeeviD_2015__PNP_Main_45_megahit__bin_41|GCA_008416405.1|GCF_000209405.1|GCF_00988305…
metaproteomics_reveals	HM540DCN	2976	19368	24	GCF_003475695.1|GCF_003462585.1|GCF_003468845.1|GCA_009021875.1|SchirmerM_2016__G88909__bin_1|BackhedF_2015__SID130_12M__bin_8|14207_7_54|12718_7_31|ZeeviD_2015__PNP_Main_454_megahit__bin_89|GCF_000760655.1|GCF_000381365.1|GCF_003435685.1|12718_7_41|GCF_003477525.1|18048_2_78|18048_2_85|14207_7_70|GCF_003479575.1|ZeeviD_2015__PNP_DietIntervention_36_megahit__bin_11|XieH_2016__YSZC12003_35739__bin…
metaproteomics_reveals	HM540TIN	2398	14710	24	GCF_003475695.1|LiJ_2017__H2M414927__bin_20|13470_2_80|LiJ_2017__nHM512806__bin_35|14207_7_22|13154_4_45|XieH_2016__YSZC12003_37399__bin_51|VogtmannE_2016__MMRS68630931ST-27-0-0__bin_23|18048_2_78|GCF_003460315.1|13414_6_59|GCF_000154385.1|13414_6_33|LiJ_2014__MH0261__bin_21|BackhedF_2015__SID130_12M__bin_8|18391_1_6|BackhedF_2015__SID577_12M__bin_48|ChengpingW_2017__AS84raw__bin_5|12718_7_53|Bri…
metaproteomics_reveals	HM543DCA	1935	12504	21	GCF_003475695.1|LiJ_2017__H2M414927__bin_20|GCF_000154465.1|14207_7_22|BackhedF_2015__SID130_12M__bin_8|18048_2_82|GCF_000162275.1|12718_7_41|BackhedF_2015__SID70_4M__bin_5|21673_4_60|14207_6_15|GCF_003603875.1|XieH_2016__YSZC12003_37137__bin_61|13414_6_54|GCF_003470775.1|Bengtsson-PalmeJ_2015__TRAVELRES40__bin_109|18048_1_62|RaymondF_2016__P23C7__bin_34|GCF_000191845.1|18048_2_85|IjazUZ_2017__S4…
metaproteomics_reveals	HM543PCA	1632	8913	17	GCF_003475695.1|LiJ_2017__H2M414927__bin_20|GCA_009021875.1|BackhedF_2015__SID130_12M__bin_8|21673_4_19|GCF_000162275.1|GCF_000154465.1|BackhedF_2015__SID70_4M__bin_5|GCF_000876135.1|HeQ_2017__SZAXPI029573-88__bin_22|13414_6_63|GCF_000191845.1|IjazUZ_2017__S45_a_WGS_megahit__bin_8|GCF_000205165.1|14207_6_15|LiJ_2014__MH0281__bin_21|WenC_2017__RA107__bin_1
metaproteomics_reveals	HM543TIN_1	1207	5404	21	GCF_003475695.1|13414_6_63|GCF_003433995.1|BackhedF_2015__SID70_4M__bin_5|BackhedF_2015__SID130_12M__bin_8|GCA_009020975.1|14207_7_82|21673_4_19|GCF_000244855.1|HMP_2012__SRS020336__bin_1|18048_1_70|GCF_003435675.1|GCF_001282625.1|ZeeviD_2015__PNP_Main_45_megahit__bin_41|13414_6_54|ChengpingW_2017__AS20raw__bin_12|UMGS421|GCF_000191845.1|BackhedF_2015__SID507_4M__bin_11|GCF_000403725.1|GCF_003467…
metaproteomics_reveals	HM544DCN	2960	20588	18	GCF_009718305.1|GCF_003475695.1|18391_1_1|UMGS90|GCF_000155415.1|GCF_003477965.1|GCF_003480775.1|BackhedF_2015__SID130_12M__bin_8|GCA_008566005.1|18048_1_69|18048_1_70|LiJ_2017__H2M415914__bin_46|GCF_003435675.1|13470_2_67|GCF_003478935.1|14207_7_40|13470_2_94|ZeeviD_2015__PNP_Main_45_megahit__bin_41
metaproteomics_reveals	HM544PCN	3282	21076	21	GCF_009718305.1|GCF_003475695.1|GCF_003603885.1|GCF_000155415.1|UMGS90|GCF_003479575.1|XieH_2016__YSZC12003_37137__bin_61|GCF_003480775.1|18048_1_70|GCF_003458155.1|14207_7_40|BackhedF_2015__SID130_12M__bin_8|13470_2_67|LiJ_2017__H2M415914__bin_46|GCF_003478935.1|UMGS85|QinN_2014__LD-50__bin_1|18048_1_62|ZeeviD_2015__PNP_Main_45_megahit__bin_41|GCF_003479185.1|SchirmerM_2016__G89260__bin_16
metaproteomics_reveals	HM544TIN	3088	19970	20	GCF_003475695.1|13414_6_17|GCF_003472305.1|GCF_003480285.1|18048_1_70|GCF_003477965.1|GCA_008566005.1|BackhedF_2015__SID130_12M__bin_8|UMGS90|GCF_009720045.1|XieH_2016__YSZC12003_37137__bin_61|GCF_000297775.1|14207_7_1|12718_7_64|GCF_003480775.1|14207_7_40|GCF_003464965.1|GCF_003478935.1|13414_6_19|12718_7_46
metaproteomics_reveals	HM545_DCN	2215	15590	16	GCF_003475695.1|GCF_003462585.1|GCF_003478405.1|14207_7_24|18391_1_1|GCF_009680085.1|13470_2_64|13414_6_67|GCF_000218385.1|LiJ_2017__H2F514910__bin_44|LiJ_2017__H2M415914__bin_46|LiJ_2017__H2M414927__bin_20|UMGS666|RaymondF_2016__P23C7__bin_34|HeQ_2017__RSZAXPI003105-143__bin_33|ZellerG_2014__CCIS35100175ST-4-0__bin_46
metaproteomics_reveals	HM545_TIN	1877	10033	20	GCF_003475695.1|GCF_009679755.1|GCF_003462585.1|LiJ_2017__H2M414927__bin_20|GCF_003635485.1|13414_6_22|Bengtsson-PalmeJ_2015__TRAVELRES60__bin_3|GCF_000297775.1|13414_6_67|13470_2_64|GCF_003467175.1|BritoIL_2016__WL_17_ST__bin_71|RaymondF_2016__P23C7__bin_34|13414_6_54|LeChatelierE_2013__MH0427__bin_45|UMGS1056|QinN_2014__LD-35__bin_52|UMGS90|UMGS424|UMGS954
metaproteomics_reveals	HM550DCA	2773	19734	19	20287_6_9|GCF_009679715.1|GCF_000233515.1|12718_7_90|13414_6_44|13414_6_4|13414_6_22|21673_4_22|18048_1_70|GCF_003464165.1|UMGS12|13470_2_58|18048_1_92|GCF_000154805.1|13414_6_33|20298_3_16|QinN_2014__LD-65__bin_26|GCF_003461565.1|QinN_2014__LD-35__bin_52
metaproteomics_reveals	HM550PCN	2834	19472	20	20287_6_9|GCF_003603345.1|GCF_000233515.1|GCF_003468465.1|13414_6_44|13414_6_4|13414_6_22|13470_2_58|18048_1_70|UMGS12|13414_6_33|GCF_003464165.1|12718_7_65|GCF_009094265.1|18048_1_92|GeversD_2014__SKBSTL021__bin_18|21673_4_29|14207_7_93|GCF_003433945.1|GCF_000763035.1
metaproteomics_reveals	HM557DCN	2705	17618	14	20287_6_9|GCF_003435635.1|GCF_003480885.1|GCF_000169015.1|BackhedF_2015__SID130_12M__bin_8|UMGS90|GCF_000209405.1|GCA_009895945.1|GCF_000411355.1|GCF_000244855.1|GCF_003480775.1|HeQ_2017__SZAXPI029544-123__bin_1|12718_7_32|BackhedF_2015__SID507_4M__bin_11
metaproteomics_reveals	HM557PCN	2766	20241	13	20287_6_9|GCF_000209405.1|GCF_000169015.1|GCA_009895945.1|BackhedF_2015__SID130_12M__bin_8|18048_1_59|13414_6_51|UMGS90|8080_1_69|GCF_000244855.1|12718_7_32|GCF_003433985.1|HeQ_2017__SZAXPI029544-123__bin_1
metaproteomics_reveals	HM557TIA	1517	8408	11	20287_6_9|GCF_003435635.1|BackhedF_2015__SID521_B__bin_1|GCF_000411335.1|HeQ_2017__SZAXPI029544-123__bin_1|GCF_000169015.1|BackhedF_2015__SID130_12M__bin_8|13414_6_22|GCF_000209405.1|GCF_003460645.1|BackhedF_2015__SID507_4M__bin_11
metaproteomics_reveals	HM558DCN	2183	11051	21	GCF_003475695.1|GCF_009718305.1|LiJ_2017__H2M414927__bin_20|GCF_003435685.1|GCF_003439845.1|BackhedF_2015__SID130_12M__bin_8|UMGS649|GCF_009720045.1|13414_6_59|12718_7_33|GCF_003478065.1|GCF_003462815.1|GCF_000218465.1|14207_7_45|14207_7_93|GCF_000157935.1|GCF_000209405.1|14207_7_40|14207_6_15|GCA_008566075.1|18048_1_92
metaproteomics_reveals	HM558PCN	3437	17710	30	GCF_003435685.1|GCF_003462225.1|GCF_003467625.1|UMGS851|BackhedF_2015__SID130_12M__bin_8|GCF_003475695.1|GCF_003481285.1|GCF_009720045.1|GCF_003460515.1|13470_2_65|GCF_003433995.1|GeversD_2014__SKBSTL021__bin_18|GCF_003462815.1|GCF_003461565.1|GCF_003435675.1|GCF_000154465.1|QinN_2014__LD-35__bin_52|UMGS12|HeQ_2017__SZAXPI029573-88__bin_22|13414_6_63|GCF_000209405.1|12718_7_33|GCF_001244495.1|134…
metaproteomics_reveals	HM558TIN	2763	15369	21	GCF_003435685.1|13414_6_17|GCF_009720045.1|GCF_000218465.1|13470_2_65|GCF_003475695.1|UMGS1165|GCF_003433995.1|BackhedF_2015__SID130_12M__bin_8|12718_7_33|GCF_000209405.1|13414_6_59|GCF_003462815.1|ChengpingW_2017__AS84raw__bin_5|14207_7_45|14207_6_15|GCF_000169015.1|GCF_003480105.1|20287_6_33|13414_6_22|ChengpingW_2017__AS28raw__bin_21
metaproteomics_reveals	HM560DCA	3125	19025	18	GCF_003475695.1|LeChatelierE_2013__MH0411__bin_25|GCF_003464525.1|GCF_003435635.1|GCF_003433995.1|LiJ_2017__H2M415914__bin_46|GCF_009677355.1|UMGS695|GCA_009021875.1|BackhedF_2015__SID335_M__bin_15|18048_1_70|SchirmerM_2016__G89260__bin_16|GCF_003459185.1|GCF_003437535.1|BackhedF_2015__SID521_B__bin_1|Bengtsson-PalmeJ_2015__TRAVELRES65__bin_40|GCF_009720045.1|12718_7_35
metaproteomics_reveals	HM560PCA	4193	22165	24	GCF_003475695.1|LeChatelierE_2013__MH0411__bin_25|GCF_003462585.1|LiJ_2017__H2M414927__bin_20|BackhedF_2015__SID532_12M__bin_18|UMGS695|GCF_003435675.1|18048_1_71|LiJ_2017__H2M415914__bin_46|12718_7_35|GCF_000010485.1|18048_1_70|GCA_009021875.1|GCF_003465565.1|UMGS666|BackhedF_2015__SID335_M__bin_15|BackhedF_2015__SID590_4M__bin_7|GCF_003438135.1|GCF_003434135.1|GCF_009720045.1|XieH_2016__YSZC120…
metaproteomics_reveals	HM560TIN	440	1480	9	GCF_003475695.1|GCF_003435635.1|GCF_003602735.1|UMGS262|14207_7_22|BackhedF_2015__SID577_12M__bin_48|13414_6_33|LiJ_2017__H2M415914__bin_46|GCF_000185845.1
metaproteomics_reveals	HM561_DCN	1307	7215	17	GCF_003475695.1|GCF_009718305.1|14207_7_22|12718_7_20|GCF_009678215.1|GCF_003474615.1|GCF_003459325.1|GCF_000154465.1|13470_2_58|GCF_003480105.1|UMGS184|FengQ_2015__SID530251__bin_24|LiJ_2017__H2F514910__bin_44|GCF_003466005.1|12718_7_95|RampelliS_2015__H15__bin_4|18048_2_78
metaproteomics_reveals	HM561_PCN	681	3291	15	GCF_009718305.1|GCF_003475695.1|14207_7_23|12718_7_20|UMGS90|QinN_2014__LD-35__bin_52|14207_6_15|12718_7_53|13470_2_65|13470_2_58|HeQ_2017__RSZAXPI003101-139__bin_16|FengQ_2015__SID530558__bin_71|LeChatelierE_2013__MH0224__bin_23|VincentC_2016__MM041_2_megahit__bin_10|LeChatelierE_2013__MH0188__bin_40
metaproteomics_reveals	HM561_TIN	645	3133	15	GCF_009718305.1|GCF_003475695.1|13470_2_65|12718_7_20|14207_6_15|QinN_2014__LD-35__bin_52|GCF_003478175.1|12718_7_31|12718_7_53|13470_2_58|14207_7_9|ChengpingW_2017__AS84raw__bin_5|GCF_900095845.1|BackhedF_2015__SID507_4M__bin_11|FengQ_2015__SID530251__bin_24
metaproteomics_reveals	HM562DCA	1052	5316	11	GCF_003475695.1|GCF_009679905.1|GCF_000169015.1|GCF_003462585.1|18048_2_78|12718_7_31|18391_1_6|12718_7_92|21673_4_16|GCF_008421235.1|13470_2_87
metaproteomics_reveals	HM562PCN	2326	12784	16	GCF_003475695.1|GCF_009679905.1|GCF_003435635.1|GCF_000169015.1|GCF_000155415.1|13470_2_89|18048_2_78|LiJ_2017__H2M414927__bin_20|BritoIL_2016__M2_52_ST__bin_74|12718_7_31|13470_2_87|18048_1_70|UMGS666|GCF_008421235.1|20287_6_37|BackhedF_2015__SID70_4M__bin_5
metaproteomics_reveals	HM562TIA	1278	5941	15	GCF_003475695.1|GCF_009679905.1|GCF_003462585.1|GCF_000169015.1|GCF_000155415.1|LiJ_2017__H2M414927__bin_20|BackhedF_2015__SID70_4M__bin_5|UMGS1277|18048_1_70|14207_7_36|18048_2_78|BritoIL_2016__M2_52_ST__bin_74|13470_2_80|13470_2_65|13414_6_59
metaproteomics_reveals	HM563DCN	1902	12577	15	20287_6_9|14207_7_22|GeversD_2014__SKBSTL021__bin_18|GCF_003435635.1|GCF_000159855.2|GCF_003433995.1|GCF_003460315.1|GeversD_2014__SKBSTL008__bin_28|BackhedF_2015__SID70_4M__bin_5|13470_2_58|GCF_008421235.1|QinN_2014__LD-35__bin_52|UMGS1139|GCF_003472765.1|13470_2_64
metaproteomics_reveals	HM563PCN	1902	12324	17	20287_6_9|GCF_000159855.2|GCF_003435635.1|20298_2_28|GCF_003433995.1|GCA_009021515.1|GCF_003460315.1|GeversD_2014__SKBSTL008__bin_28|18048_2_78|GCF_008421235.1|13470_2_58|GCF_003480105.1|BackhedF_2015__SID70_4M__bin_5|UMGS1499|13414_6_22|13470_2_67|VincentC_2016__MM041_2_megahit__bin_10
metaproteomics_reveals	HM563TIN	1616	10274	16	20287_6_9|GCF_003462585.1|GCF_000159855.2|GCF_003433995.1|20298_2_28|GCA_009021515.1|BackhedF_2015__SID130_12M__bin_8|GeversD_2014__SKBSTL008__bin_28|GCF_003460315.1|BackhedF_2015__SID70_4M__bin_5|13470_2_58|13414_6_22|18048_2_78|NielsenHB_2014__V1_CD36_0__bin_10|GCF_001403595.1|UMGS212
metaproteomics_reveals	HM564PC	7	16	3	12718_7_3|GeversD_2014__SKBSTL024__bin_3|FengQ_2015__SID530295__bin_60
metaproteomics_reveals	HM564_DC	102	454	1	20298_3_73
metaproteomics_reveals	HM564_TI	5	13	4	GeversD_2014__SKBSTL024__bin_3|GeversD_2014__SKBSTL024__bin_4|14207_7_95|HMP_2012__SRS053917__bin_45
metaproteomics_reveals	HM565_DCN_160623233224	3097	24264	18	GCF_009102085.1|LiJ_2017__H2M414927__bin_20|GCF_003475695.1|GCF_000157035.2|UMGS86|GCF_003465565.1|GCF_003459475.1|GCF_003464525.1|BackhedF_2015__SID130_12M__bin_8|ChengpingW_2017__AS84raw__bin_5|14207_7_54|GCF_000155415.1|GCF_009719035.1|13414_6_22|GCF_003470675.1|UMGS666|GCF_000209405.1|GCA_009020975.1
metaproteomics_reveals	HM565_PCN_160625182251	2252	18935	17	GCF_003475695.1|LiJ_2017__H2M414927__bin_20|GCF_003464525.1|GCF_000163655.1|12718_7_35|GCF_003438965.1|12718_7_32|UMGS86|GCF_000209405.1|20298_3_16|14207_7_54|ChengpingW_2017__AS84raw__bin_5|GCF_003470675.1|GCF_009719035.1|BackhedF_2015__SID70_4M__bin_5|UMGS1499|BackhedF_2015__SID130_12M__bin_8
metaproteomics_reveals	HM565_TIA_160624070507	2394	19473	17	GCF_003475695.1|LiJ_2017__H2M414927__bin_20|GCF_003464525.1|GCF_003470675.1|12718_7_32|GCF_000209405.1|12718_7_35|UMGS86|14207_7_91|GCF_000155415.1|14207_7_54|GCF_009719035.1|GCF_000154465.1|GCF_000218465.1|GCF_003469775.1|UMGS919|GCF_000169015.1
metaproteomics_reveals	HM567_DCA	8	15	5	12718_7_28|HMP_2012__SRS023604__bin_18|GeversD_2014__SKBSTL024__bin_4|CosteaPI_2017__SID713A058-11-90-0__bin_58|13414_6_75
metaproteomics_reveals	HM567_PCA	549	3948	2	GCF_000218365.1|UMGS34
metaproteomics_reveals	HM567_TIN_160710210715	682	3916	4	GCF_000218365.1|UMGS34|14207_6_15|20287_6_7
metaproteomics_reveals	HM568DC	3055	18560	19	GCF_003475695.1|LiJ_2017__H2M414927__bin_20|UMGS797|GCA_009021875.1|GCF_000187895.1|13414_6_17|18391_1_1|GCF_000159855.2|13470_2_87|GCF_003479265.1|GCF_003481145.1|GCF_003480315.1|18048_1_70|11861_6_63|GCF_003433855.1|GCF_003468965.1|14207_7_93|AsnicarF_2017__MV_FEI5_t2Q14__bin_2|RaymondF_2016__P23C7__bin_34
metaproteomics_reveals	HM568PC	2709	14780	18	GCF_000187895.1|LiJ_2017__H2M414927__bin_20|UMGS797|GCA_009021875.1|GCF_003462585.1|GCF_003475695.1|GCF_003473495.1|14207_7_36|GCF_000159855.2|GCF_003434135.1|GCF_003480105.1|GCF_000191845.1|AsnicarF_2017__MV_FEI5_t2Q14__bin_2|13414_6_33|13470_2_67|GCF_003478035.1|RaymondF_2016__P23C7__bin_34|13470_2_87
metaproteomics_reveals	HM568TI	21	42	6	12718_7_31|12718_7_70|GCF_001282665.1|11861_6_66|QinJ_2012__T2D-092__bin_16|11861_6_56
metaproteomics_reveals	HM569_DCA	2462	14451	16	GCF_003433995.1|GCF_003475695.1|GCA_009021565.1|13470_2_89|LeChatelierE_2013__MH0411__bin_25|GCF_000159855.2|GCA_009896305.1|18048_2_78|11861_6_59|GCF_003436875.1|GCF_003480315.1|GCF_003479265.1|11861_6_63|BackhedF_2015__SID590_4M__bin_7|GCF_000188175.1|20287_6_9
metaproteomics_reveals	HM569_PCA	1503	7679	12	GCF_003475695.1|GCF_003433995.1|GCA_009021565.1|GCF_000159855.2|11861_6_59|11861_6_63|20298_3_73|UMGS178|12718_7_92|18048_2_78|20287_6_9|12718_7_61
metaproteomics_reveals	HM569_TIA	341	1314	8	20287_6_9|GCF_003433995.1|13470_2_65|LiJ_2017__nHM512806__bin_35|18048_2_78|HMP_2012__SRS063932__bin_49|GCF_000159855.2|12718_7_49
metaproteomics_reveals	HM572DCN	2069	12874	23	GCF_003475695.1|GCF_009680105.1|GCF_003468175.1|14207_7_7|GCA_009021515.1|GCF_003460725.1|GCF_003479635.1|LiJ_2017__nHM512806__bin_35|GCF_000159855.2|GCF_009094265.1|GCF_003433995.1|13414_6_63|21673_4_29|BackhedF_2015__SID70_4M__bin_5|UMGS12|18048_1_70|GCF_000154385.1|GCF_003479105.1|13154_4_45|GCF_003439225.1|Bengtsson-PalmeJ_2015__TRAVELRES40__bin_109|GCF_000169235.1|14207_7_54
metaproteomics_reveals	HM572PCN_161223190829	1890	11115	18	GCF_003475695.1|GCF_003468175.1|GCF_003475365.1|13414_6_4|GCA_009021515.1|GCF_003479635.1|GCF_003468745.1|GCF_000159855.2|11861_6_59|HeQ_2017__RSZAXPI003093-124__bin_12|GCF_000154385.1|GCF_003478765.1|12718_7_31|QinN_2014__LD-35__bin_52|14207_7_54|Bengtsson-PalmeJ_2015__TRAVELRES40__bin_109|GCF_009094265.1|UMGS212
metaproteomics_reveals	HM572TIN	838	4096	17	GCF_003475695.1|GCA_009021515.1|GCF_000218465.1|GCF_009680105.1|21673_4_46|21673_4_5|13414_6_32|GCF_003462585.1|GCF_000159855.2|HeQ_2017__RSZAXPI003093-124__bin_12|GCF_001403595.1|13154_4_45|12718_7_53|ZellerG_2014__CCIS35100175ST-4-0__bin_46|HMP_2012__SRS022536__bin_50|QinN_2014__LD-35__bin_52|YuJ_2015__SZAXPI017589-133__bin_26
metaproteomics_reveals	HM573_DCA_160726084753	307	1302	2	20298_3_37|LiJ_2014__V1_UC38-4__bin_38
metaproteomics_reveals	HM573_PCA	262	1194	2	20298_3_37|LiJ_2014__V1_UC38-4__bin_38
metaproteomics_reveals	HM573_TIN	257	999	3	20298_3_37|20298_3_4|LiJ_2014__V1_UC38-4__bin_38
metaproteomics_reveals	HM574_DCA	268	1044	2	GCA_009889205.1|20287_6_9
metaproteomics_reveals	HM574_PCN	1584	8154	10	20287_6_9|BackhedF_2015__SID521_B__bin_1|BackhedF_2015__SID70_4M__bin_5|14207_7_22|UMGS318|LiJ_2017__H2M414927__bin_20|GCF_003435635.1|21673_4_29|GCF_003461685.1|14207_7_37
metaproteomics_reveals	HM574_TIA	81	349	4	20287_6_9|GCA_009896305.1|13470_2_65|BackhedF_2015__SID70_4M__bin_5
metaproteomics_reveals	HM576_DCN	1986	12797	21	GCF_003475695.1|GCF_000411335.1|12718_7_41|21673_4_46|BackhedF_2015__SID70_4M__bin_5|GCF_000154465.1|BackhedF_2015__SID130_12M__bin_8|8080_1_69|GCF_000245775.1|GCF_000297775.1|GCF_009876225.1|14207_6_15|GCA_009020975.1|13414_6_22|BackhedF_2015__SID532_4M__bin_26|Bengtsson-PalmeJ_2015__TRAVELRES17__bin_75|GCF_003477965.1|GCF_008421235.1|QinN_2014__LD-35__bin_52|LiJ_2017__H2F514910__bin_44|13470_2_…
metaproteomics_reveals	HM576_PCN	1578	9255	18	BackhedF_2015__SID590_12M__bin_28|GCF_003475695.1|GCF_000218465.1|UMGS666|GCF_000411335.1|GCF_003468175.1|12718_7_41|21673_4_29|GCF_000297775.1|UMGS615|ChengpingW_2017__AS84raw__bin_5|14207_7_22|13470_2_82|QinN_2014__LD-35__bin_52|LiJ_2017__H2F514910__bin_44|LiJ_2014__V1_CD3-0-PN__bin_5|14207_7_54|UMGS496
metaproteomics_reveals	HM576_TI	870	4499	14	GCF_000218465.1|GCF_003475695.1|8080_1_69|GCF_000411335.1|GCF_003468175.1|UMGS1480|12718_7_41|LiJ_2017__H2M415914__bin_46|21673_4_29|12718_7_32|13414_6_22|GCF_003461845.1|13470_2_91|ChengpingW_2017__AS84raw__bin_5
metaproteomics_reveals	HM579DCA	2399	17111	9	GCF_003475695.1|11861_6_59|LiJ_2017__H2M414927__bin_20|GCF_003462285.1|UMGS797|GCF_000381365.1|13470_2_65|12718_7_61|FengQ_2015__SID31129__bin_39
metaproteomics_reveals	HM579PCA	2312	15165	8	GCF_003475695.1|11861_6_59|LiJ_2017__H2M414927__bin_20|GCF_003462285.1|13470_2_65|UMGS797|GCF_000381365.1|FerrettiP_2018__CA_C10023IS2393FE_t2M15__bin_4
metaproteomics_reveals	HM579TIA_170530082836	1299	7177	6	GCF_003475695.1|GCF_003435635.1|LiJ_2017__H2M414927__bin_20|GCF_003462285.1|GCF_000381365.1|GCF_003478355.1
metaproteomics_reveals	HM580DC	2781	16945	24	GCF_003475695.1|GCF_003434135.1|GCF_000169015.1|GCF_003475365.1|Bengtsson-PalmeJ_2015__TRAVELRES40__bin_109|UMGS12|ZeeviD_2015__PNP_Main_45_megahit__bin_41|21673_4_5|SchirmerM_2016__G89260__bin_16|GCF_000159855.2|LiJ_2017__H2M414927__bin_20|HeQ_2017__SZAXPI029598-166__bin_7|12718_7_35|GCF_003480775.1|GCF_009678215.1|UMGS368|12718_7_31|GCF_000209405.1|GCF_003478765.1|GCF_003478355.1|12718_7_61|GCF…
metaproteomics_reveals	HM580PC	2864	17128	20	GCF_003475695.1|GCF_003467805.1|GCF_000169015.1|BackhedF_2015__SID70_4M__bin_5|Bengtsson-PalmeJ_2015__TRAVELRES40__bin_109|GCF_003468625.1|12718_7_35|GCF_000144975.1|GCF_003479635.1|GCF_000159855.2|GCF_000209405.1|LiJ_2017__H2M414927__bin_20|BackhedF_2015__SID590_4M__bin_7|UMGS877|14207_7_9|11861_6_63|GCF_000162215.1|13414_6_6|GCF_000155415.1|GCF_003478355.1
metaproteomics_reveals	HM580TI	1930	9945	23	GCF_003475695.1|GCF_009679905.1|GCF_009718305.1|GCF_000159855.2|GCF_003436545.1|13470_2_82|GCF_003468625.1|LiJ_2017__H2M414927__bin_20|GCF_003480775.1|UMGS877|Bengtsson-PalmeJ_2015__TRAVELRES40__bin_109|ZeeviD_2015__PNP_Main_45_megahit__bin_41|UMGS12|QinN_2014__LD-35__bin_52|GCF_000169015.1|GCF_000209405.1|14207_7_24|GCF_003479245.1|13414_6_54|18391_1_6|13414_6_58|13414_6_33|BackhedF_2015__SID70_…
metaproteomics_reveals	HM581DCN	1970	9709	29	GCF_003475695.1|GCF_003604105.1|14207_7_80|GCF_003480315.1|CosteaPI_2017__pluto4-11-0-0__bin_34|Obregon-TitoAJ_2015__SM41__bin_27|GCF_000159855.2|14207_7_36|UMGS456|14207_7_7|BackhedF_2015__SID130_12M__bin_8|GCF_003433995.1|ChengpingW_2017__AS84raw__bin_5|20298_2_28|13414_6_33|HeQ_2017__SZAXPI029573-88__bin_22|12718_7_93|GCF_001025195.1|21673_4_5|GCF_000169015.1|13414_6_63|13470_2_58|GCF_00348218…
metaproteomics_reveals	HM581PCN	3908	21218	25	GCF_003475695.1|GCF_003603345.1|GCF_000218465.1|GCF_008423365.1|GCF_000169015.1|GCF_000154465.1|GCF_003473495.1|GCF_000159855.2|Bengtsson-PalmeJ_2015__TRAVELRES40__bin_109|GCF_003479635.1|BackhedF_2015__SID130_12M__bin_8|11861_6_59|HeQ_2017__SZAXPI029573-88__bin_22|11861_6_56|GCF_003479575.1|13470_2_58|14207_7_93|12718_7_20|GCF_003475215.1|13154_4_45|GCF_003439225.1|AsnicarF_2017__MV_FEI5_t2Q14__…
metaproteomics_reveals	HM581TI	2588	13265	19	GCF_000169015.1|GCF_008423365.1|GCF_000218465.1|GCF_003475695.1|GCF_003603345.1|GCF_000154465.1|GCF_003479635.1|GCF_003473495.1|GCF_000159855.2|11861_6_59|13470_2_58|13414_6_59|UMGS615|GCF_003469405.1|GCF_003475555.1|AsnicarF_2017__MV_FEI5_t2Q14__bin_2|GCF_009678215.1|12718_7_31|HeQ_2017__SZAXPI029573-88__bin_22
metaproteomics_reveals	HM582_DCA	1613	9947	14	GCF_003475695.1|LiJ_2017__H2M414927__bin_20|BackhedF_2015__SID590_4M__bin_7|14207_7_22|GCF_003479635.1|GCF_009678215.1|GCF_003464525.1|LiJ_2017__H2M415914__bin_46|11861_6_59|14207_7_24|GCF_000169015.1|BackhedF_2015__SID130_12M__bin_8|GCF_008421235.1|UMGS90
metaproteomics_reveals	HM582_PCN	1854	11279	19	GCF_003475695.1|LiJ_2017__H2M414927__bin_20|BackhedF_2015__SID590_4M__bin_7|GCF_000169015.1|GCF_003479635.1|11861_6_59|GCF_009678215.1|GCF_003464525.1|BackhedF_2015__SID130_12M__bin_8|12718_7_20|GCF_000297775.1|GCF_008421235.1|GCA_009020975.1|GCF_003478355.1|FengQ_2015__SID530251__bin_24|UMGS90|14207_7_7|GCF_000154845.1|GCF_000191845.1
metaproteomics_reveals	HM582_TIN	986	5040	21	GCF_000169015.1|LiJ_2017__H2M414927__bin_20|13470_2_82|GCF_003475695.1|11861_6_59|GCF_003479635.1|BackhedF_2015__SID130_12M__bin_8|14207_6_15|13470_2_65|LiJ_2017__H2M415914__bin_46|GCF_003438665.1|FengQ_2015__SID530251__bin_24|ZeeviD_2015__PNP_Main_45_megahit__bin_41|13154_4_45|14207_7_70|12718_7_84|GCF_001403595.1|FerrettiP_2018__CA_C10006IS2088SA_t2M15__bin_3|GCF_003480105.1|GCF_001282665.1|134…
metaproteomics_reveals	HM588DCN	875	4824	5	GCF_003475695.1|GCF_003475585.1|14207_7_22|BackhedF_2015__SID532_4M__bin_26|GCF_000185705.2
metaproteomics_reveals	HM588PCN	367	1644	5	GCA_009895945.1|GCF_003475695.1|BackhedF_2015__SID532_4M__bin_26|13470_2_65|14207_7_70
metaproteomics_reveals	HM588TIA	563	3458	2	BackhedF_2015__SID521_B__bin_1|GCF_003475695.1
metaproteomics_reveals	HM590_DCN	2470	15316	17	GCF_003475695.1|GCF_009718305.1|GCF_000169015.1|UMGS353|14672_4_1|LiJ_2017__H2M414927__bin_20|GCF_009720045.1|BackhedF_2015__SID130_12M__bin_8|GCA_009021515.1|GCF_000209405.1|LiJ_2017__H2M415914__bin_46|GCF_003479635.1|ChengpingW_2017__AS84raw__bin_5|14207_7_85|20287_6_9|20298_3_81|LiJ_2017__H2F514910__bin_44
metaproteomics_reveals	HM590_PCN	2281	13037	17	GCF_003475695.1|GCF_003435635.1|GCA_009021875.1|14672_4_1|GCF_009720045.1|GCF_000154385.1|LiJ_2017__nHM512806__bin_35|GCF_000209405.1|GCF_003479635.1|GCF_000154465.1|LiJ_2017__H2M415914__bin_46|20287_6_9|GCF_000169015.1|BackhedF_2015__SID130_12M__bin_8|LiJ_2017__H2F514910__bin_44|18048_1_70|GCF_003469155.1
metaproteomics_reveals	HM590_TIN_160707215925	800	3545	11	GCF_003475695.1|GCF_003435635.1|GCF_000169015.1|GCA_009895945.1|GCF_003480315.1|GCF_000209405.1|HMP_2012__SRS018978__bin_1|GCF_003473295.1|LiJ_2017__H2F514910__bin_44|14207_7_36|ChengpingW_2017__AS122raw__bin_11
metaproteomics_reveals	HM594_DCN	2442	14736	16	GCF_003471795.1|GCF_003603345.1|GCF_003458805.1|GCF_003438965.1|GCF_009720045.1|12718_7_95|GCF_003472405.1|13414_6_17|GCF_003463545.1|GCF_003479185.1|12718_7_61|BackhedF_2015__SID53_12M__bin_26|14207_7_40|12718_7_35|UMGS12|13470_2_82
metaproteomics_reveals	HM594_PCN	2438	14207	16	GCF_003471795.1|GCF_009094265.1|GCF_003603345.1|GCF_003438965.1|GCF_009720045.1|BackhedF_2015__SID590_4M__bin_7|GCF_000155415.1|14207_6_10|13414_6_17|GCF_003468085.1|13414_6_33|GCF_000157035.2|12718_7_35|AsnicarF_2017__MV_FEI5_t2Q14__bin_2|14207_7_40|UMGS797
metaproteomics_reveals	HM594_TIN	2310	13396	16	GCF_003471795.1|GCF_009094265.1|GCF_003438965.1|GCF_009679715.1|GCF_009720045.1|12718_7_95|GCF_003437455.1|UMGS1165|14207_6_10|13414_6_17|GCF_003479105.1|12718_7_35|14207_7_40|18048_1_59|12718_7_61|GCF_009680105.1
metaproteomics_reveals	HM599PCN	2919	16410	26	GCF_003475695.1|GCF_003433995.1|13470_2_65|13414_6_32|14207_7_70|13470_2_67|GCF_000209405.1|18048_2_78|14207_7_93|18048_1_69|UMGS1139|CosteaPI_2017__SID713B035-11-0-0__bin_37|ChengpingW_2017__AS84raw__bin_5|GCF_003479575.1|GCF_003481145.1|21673_4_20|13414_6_33|GCF_000169235.1|18048_2_58|GCF_009719035.1|QinN_2014__LD-35__bin_52|GCF_003460645.1|21673_4_18|BritoIL_2016__M1_35_ST__bin_39|BackhedF_201…
metaproteomics_reveals	HM599TIN	2186	9941	30	GCF_003475695.1|GCF_003433995.1|GCF_003480885.1|GCF_008416325.1|GCF_003480245.1|13470_2_65|GCF_000209405.1|GCF_003434135.1|14207_7_70|18048_2_78|13414_6_64|13470_2_67|UMGS1139|GCF_900095845.1|18048_1_69|13414_6_70|GCF_003460645.1|14207_7_23|QinN_2014__LD-35__bin_52|BackhedF_2015__SID635_M__bin_31|GCF_000154465.1|CosteaPI_2017__SID713B035-11-0-0__bin_37|13414_6_59|GCF_003479765.1|GCF_003473885.1|1…
metaproteomics_reveals	HM601TIA_160805073135	3	7	2	13470_2_58|HMP_2012__SRS016331__bin_15
metaproteomics_reveals	HM601_DCN_160805021637	69	220	2	GCA_009896305.1|12718_7_28
metaproteomics_reveals	HM601_PCA_160803133134	7	16	3	GCF_000163955.1|GCF_001486665.1|GeversD_2014__SKBSTL024__bin_3
metaproteomics_reveals	HM602TIN	42	131	18	HMP_2012__SRS013711__bin_3|BritoIL_2016__W2_43_SA__bin_10|20298_3_24|GCF_900018785.1|GCF_001403595.1|BackhedF_2015__SID397_4M__bin_4|KarlssonFH_2013__S249__bin_5|LiJ_2014__MH0358__bin_56|BackhedF_2015__SID367_4M__bin_21|BackhedF_2015__SID582_B__bin_4|HMP_2012__SRS053630__bin_16|GCF_001457815.1|12718_7_46|UMGS774|HMP_2012__SRS013533__bin_16|BackhedF_2015__SID507_4M__bin_11|UMGS1307|BritoIL_2016__W…
metaproteomics_reveals	HM602_DCA	3	8	2	GeversD_2014__SKBSTL024__bin_4|HMP_2012__SRS014470__bin_82
metaproteomics_reveals	HM602_PCA	8	22	3	OlmMR_2017__S2_005_006G1__bin_1|21673_4_55|14670_1_61
metaproteomics_reveals	HM607_DCN	1267	8968	20	20287_6_9|GCF_009678215.1|GCF_003433765.1|GCF_003457665.1|XieH_2016__YSZC12003_35512__bin_34|GCF_000154465.1|14207_7_48|GCF_000163515.2|GCF_000159855.2|GCF_000209405.1|18048_1_56|LiJ_2014__MH0382__bin_33|LiJ_2017__H2F514910__bin_44|GCF_000185705.2|UMGS852|HeQ_2017__RSZAXPI003097-131__bin_9|XieH_2016__YSZC12003_35739__bin_8|UMGS361|12718_7_84|13414_6_19
metaproteomics_reveals	HM607_PCN	1003	5714	21	20287_6_9|GCF_000209405.1|GCF_009678215.1|GCF_003433765.1|GCF_009679715.1|GCF_000163515.2|GCF_000159855.2|14207_7_48|XieH_2016__YSZC12003_37182R1__bin_76|GCF_000191845.1|HeQ_2017__SZAXPI029573-88__bin_22|ChengpingW_2017__AS84raw__bin_5|20298_3_81|14207_7_23|18048_1_56|LiJ_2017__H2F514910__bin_44|UMGS361|GCF_001282665.1|13414_6_19|GCF_000185705.2|QinJ_2012__T2D-101__bin_17
metaproteomics_reveals	HM607_TIN	781	3814	26	GCF_000209405.1|20287_6_9|GCF_009678215.1|GCF_000163515.2|GCF_003433765.1|13414_6_54|GCF_000159855.2|20298_3_81|GCF_000191845.1|HeQ_2017__SZAXPI029573-88__bin_22|13414_6_19|ChengpingW_2017__AS84raw__bin_5|UMGS362|QinN_2014__LD-35__bin_52|LiJ_2017__H2F514910__bin_44|GCF_000185705.2|BackhedF_2015__SID507_M__bin_47|HMP_2012__SRS019221__bin_3|GCF_003465925.1|HeQ_2017__RSZAXPI003093-124__bin_12|LiJ_20…
metaproteomics_reveals	HM609DCN	2466	17991	17	20287_6_9|GCF_003433995.1|GCF_003462405.1|GCA_008566075.1|12718_7_61|14207_7_46|12718_7_41|18048_2_78|GCF_003471545.1|GCF_009679715.1|GCF_003467625.1|GeversD_2014__SKBSTL008__bin_28|GCF_009094265.1|20298_2_28|13414_6_4|HeQ_2017__RSZAXPI003105-143__bin_33|13470_2_64
metaproteomics_reveals	HM609PCN	2691	18131	17	20287_6_9|GCF_003433995.1|GCF_003435435.1|GCA_008566075.1|12718_7_61|GCF_003480245.1|12718_7_41|GeversD_2014__SKBSTL008__bin_28|GCF_003464525.1|13414_6_54|GCF_000218465.1|18048_2_78|GCF_009094265.1|18048_1_70|14207_6_15|Bengtsson-PalmeJ_2015__TRAVELRES40__bin_109|12718_7_84
metaproteomics_reveals	HM610_DCA_160630084020	2987	19357	35	GCF_003464525.1|LiJ_2017__H2M414927__bin_20|GCF_008423365.1|GCF_000154465.1|UMGS797|GCF_003439065.1|GCF_009720045.1|HeQ_2017__SZAXPI029573-88__bin_22|GCF_003478525.1|GCF_003433905.1|UMGS1482|HeQ_2017__RSZAXPI003105-143__bin_27|GCF_003461145.1|GCA_009020975.1|13470_2_58|UMGS488|UMGS90|UMGS665|18048_1_69|14207_7_51|12718_7_20|XieH_2016__YSZC12003_37292__bin_96|CosteaPI_2017__SID713B040-11-90-0__bin…
metaproteomics_reveals	HM610_PCN	3090	20133	30	GCF_003439065.1|LiJ_2017__H2M414927__bin_20|GCF_008423365.1|UMGS797|13470_2_67|GCF_000154465.1|GCF_003467505.1|GCF_003481285.1|GCF_003433905.1|UMGS666|GCF_000155205.1|GCA_009020975.1|GCF_003466005.1|HeQ_2017__SZAXPI029573-88__bin_22|GCF_003461145.1|12718_7_61|UMGS90|13414_6_59|XieH_2016__YSZC12003_37137__bin_61|13470_2_58|GCF_003436235.1|12718_7_28|UMGS665|HeQ_2017__RSZAXPI003105-143__bin_27|GCF_…
metaproteomics_reveals	HM610_TIN	2060	10884	30	GCF_003439065.1|LiJ_2017__H2M414927__bin_20|GCF_008423365.1|GCF_000154465.1|GCF_003478355.1|GCF_009720045.1|GCF_003602735.1|UMGS1277|GCF_000155205.1|GCF_003433905.1|13470_2_82|GCA_009021875.1|HeQ_2017__SZAXPI029573-88__bin_22|GCF_003479335.1|GCF_000244855.1|UMGS90|GCF_003461565.1|13470_2_58|12718_7_37|CosteaPI_2017__SID713B040-11-90-0__bin_35|12718_7_28|12718_7_20|GCF_009876825.1|HeQ_2017__RSZAXP…
metaproteomics_reveals	HM611_DCA_160703232257	170	593	7	GCF_000169015.1|GCF_003475695.1|GCF_003433995.1|BackhedF_2015__SID70_4M__bin_5|HMP_2012__SRS015762__bin_93|ChengpingW_2017__AS28raw__bin_21|12718_7_28
metaproteomics_reveals	HM611_PCN_160703170515	2622	13497	23	GCF_003475695.1|14207_7_80|GCF_009680105.1|GCF_000169015.1|BackhedF_2015__SID130_12M__bin_8|BackhedF_2015__SID70_4M__bin_5|18048_1_70|BackhedF_2015__SID240_12M__bin_21|GCF_003479635.1|GCF_003437395.1|GCF_000159855.2|GCF_000297775.1|13414_6_59|WenC_2017__RA107__bin_1|GCF_000876135.1|GCF_009719035.1|ChengpingW_2017__AS84raw__bin_5|QinN_2014__LD-35__bin_52|GCA_009020975.1|GCF_000154285.1|18391_1_6|1…
metaproteomics_reveals	HM611_TIN	1881	9191	20	GCF_000169015.1|GCF_000218465.1|GCF_009680105.1|GCF_003475695.1|BackhedF_2015__SID590_4M__bin_7|BackhedF_2015__SID130_12M__bin_8|18048_1_70|13414_6_59|GCF_003468845.1|20287_6_15|12718_7_33|14207_7_82|LiJ_2017__H2M415914__bin_46|LiJ_2017__H2M414927__bin_20|GCF_000159855.2|GCF_009719035.1|18391_1_6|QinN_2014__LD-35__bin_52|14207_7_85|LiJ_2014__MH0303__bin_35
metaproteomics_reveals	HM614_DCA	1433	7210	18	20287_6_9|GCF_003433995.1|GCF_003435635.1|GCF_000169015.1|GCF_009883045.1|UMGS615|GCF_003435685.1|13414_6_33|LiJ_2017__H2M415914__bin_46|8080_1_69|UMGS1139|18048_1_70|GCF_003463545.1|ChengpingW_2017__AS84raw__bin_5|18391_1_6|13470_2_64|GCF_000411355.1|14207_6_15
metaproteomics_reveals	HM614_PCN	2145	12205	17	20287_6_9|GCF_003433995.1|BackhedF_2015__SID590_12M__bin_28|GCF_000169015.1|GCF_003462285.1|BackhedF_2015__SID130_12M__bin_8|UMGS1160|GCF_003460725.1|13470_2_67|GCF_000159855.2|18048_1_70|GCF_003439785.1|GCF_003458155.1|14207_7_93|HeQ_2017__RSZAXPI003101-139__bin_16|GCF_000411355.1|14207_6_15
metaproteomics_reveals	HM614_TIA	154	582	10	GCF_003435685.1|8080_1_69|GCF_000169015.1|12718_7_84|20287_6_65|UMGS481|14207_7_70|UMGS1833|11861_6_59|HMP_2012__SRS016037__bin_31
metaproteomics_reveals	HM615_DCN	2117	12174	12	20287_6_9|LiJ_2017__H2M414927__bin_20|GCF_000209405.1|GCA_009021565.1|GCF_000159855.2|GCF_009678215.1|GCF_003436875.1|13470_2_89|GCF_000296465.1|11861_6_63|GCF_003435435.1|GCF_000225745.1
metaproteomics_reveals	HM615_PCN	813	2869	11	20287_6_9|GCF_000209405.1|GCF_000159855.2|LiJ_2017__H2M414927__bin_20|GCF_003461005.1|GCA_009021565.1|GCF_003479575.1|20298_3_81|12718_7_20|UMGS70|8080_1_69
metaproteomics_reveals	HM615_TIA_160717082451	318	989	9	GCF_003475695.1|GCF_000209405.1|GCF_000159855.2|LiJ_2017__H2M414927__bin_20|11861_6_59|13470_2_65|HeQ_2017__RSZAXPI003105-143__bin_33|Bengtsson-PalmeJ_2015__TRAVELRES60__bin_102|GCF_003465925.1
metaproteomics_reveals	HM616_DCA	6	13	5	12718_7_3|BackhedF_2015__SID105_M__bin_7|LiJ_2014__MH0382__bin_54|LiJ_2014__MH0314__bin_61|UMGS1449
metaproteomics_reveals	HM616_PCA	193	478	3	20298_3_73|GCF_000411475.1|GCF_000159855.2
metaproteomics_reveals	HM617DCA	4	8	3	GeversD_2014__SKBSTL024__bin_3|LiSS_2016__FAT_010-22-42-0__bin_71|LeChatelierE_2013__MH0189__bin_39
metaproteomics_reveals	HM617PCA	128	290	4	14672_4_1|20287_6_65|20298_3_18|BackhedF_2015__SID560_B__bin_5
metaproteomics_reveals	HM617TIN	129	250	4	20298_3_73|HMP_2012__SRS020336__bin_1|HeQ_2017__RSZAXPI003097-131__bin_9|BackhedF_2015__SID70_4M__bin_5
metaproteomics_reveals	HM620DCA	2564	15570	22	GCF_003475695.1|GCF_003433995.1|GCF_003466325.1|GCF_003481285.1|GCF_000169015.1|18048_2_78|BackhedF_2015__SID130_12M__bin_8|GCF_003460315.1|11861_6_63|12718_7_61|GCF_003467085.1|UMGS1139|UMGS184|21673_4_5|18391_1_6|GCF_003462815.1|13414_6_33|GCF_009719035.1|GCF_003469405.1|14207_6_15|GCF_003478035.1|GCF_003467805.1
metaproteomics_reveals	HM620PCA	2266	12604	21	GCF_003475695.1|GCF_003433995.1|GCF_003466325.1|14207_7_85|18048_2_78|UMGS184|12718_7_20|GCF_000169015.1|BackhedF_2015__SID130_12M__bin_8|11861_6_63|GCF_003478325.1|GCF_003436785.1|GCF_003474905.1|GCF_003469405.1|LoombaR_2017__SID0005_aaf__bin_31|20287_6_37|UMGS666|GCF_003462815.1|21673_4_5|GCF_003467805.1|13414_6_19
metaproteomics_reveals	HM620TIN	1509	8065	22	GCF_003475695.1|GCF_003433995.1|GCF_003466325.1|GCF_003460315.1|18048_2_78|GCF_003478325.1|UMGS184|GCF_000169015.1|11861_6_63|12718_7_20|12718_7_53|UMGS1341|18391_1_6|BackhedF_2015__SID130_12M__bin_8|LoombaR_2017__SID0005_aaf__bin_31|GCF_000155205.1|GCF_009679755.1|ChengpingW_2017__AS20raw__bin_12|HeQ_2017__SZAXPI029499-101__bin_35|20287_6_37|12718_7_33|13414_6_33
metaproteomics_reveals	HM621_DCA_160621192528	30	67	2	20287_6_7|GCF_003475695.1
metaproteomics_reveals	HM621_PCA_160621144203	1421	8796	4	GCF_003475695.1|20298_3_73|GCA_009021875.1|GCF_000218465.1
metaproteomics_reveals	HM621_TIN	1812	13009	5	GCF_003475695.1|20298_3_73|GCA_009020975.1|GCF_000218465.1|WenC_2017__RA107__bin_1
widespread_protein_lysine_acetylation	Xu_20180317_IBDmicrobiome_acK_HM626DCN_unenrich	2552	13052	20	GCF_009883045.1|20287_6_9|12718_7_53|BackhedF_2015__SID70_4M__bin_5|HeQ_2017__SZAXPI029573-88__bin_22|GCF_003464525.1|GCF_000244855.1|GCF_003468625.1|12718_7_32|HeQ_2017__SZAXPI029489-87__bin_6|GCF_003433945.1|Obregon-TitoAJ_2015__NO21__bin_23|14207_7_24|BackhedF_2015__SID507_4M__bin_11|14207_7_61|20287_6_88|20298_3_8|GCF_003467325.1|HMP_2012__SRS015278__bin_26|18048_1_84
widespread_protein_lysine_acetylation	Xu_20180317_IBDmicrobiome_acK_HM645DCA_unenrich	2083	9147	18	20287_6_9|LiJ_2017__H2M414927__bin_20|13470_2_80|12718_7_33|GCF_003462585.1|UMGS137|13470_2_65|14207_7_40|14207_7_93|UMGS1139|QinN_2014__LD-35__bin_52|21673_4_19|GCF_003469405.1|BackhedF_2015__SID577_12M__bin_48|14207_7_36|13414_6_52|13414_6_75|GCF_003463785.1
widespread_protein_lysine_acetylation	Xu_20180317_IBDmicrobiome_acK_HM647DCN_unenrich	3077	12810	30	LiJ_2017__H2M414927__bin_20|18048_1_59|GCF_003475695.1|BackhedF_2015__SID130_12M__bin_8|UMGS156|21673_4_12|GCF_003437315.1|UMGS748|GCF_003433905.1|GCF_003481595.1|ZeeviD_2015__PNP_Main_45_megahit__bin_41|UMGS160|GCF_003480315.1|LiJ_2017__H2M415914__bin_46|13470_2_64|BritoIL_2016__WL_12_ST__bin_7|11861_6_58|GCF_003458705.1|GCF_003477465.1|GCF_003478935.1|GCF_003479265.1|UMGS90|GCF_003435685.1|1271…
widespread_protein_lysine_acetylation	Xu_20180317_IBDmicrobiome_acK_HM658DCN_unenrich	1835	10273	26	GCF_003475695.1|LiJ_2017__H2M414927__bin_20|18048_1_59|18048_2_58|GCF_003474905.1|14207_7_22|GCF_000154845.1|14207_7_91|18048_2_78|GCF_009876115.1|11861_6_59|UMGS184|GCF_003478935.1|13470_2_67|13470_2_92|13414_6_59|ZeeviD_2015__PNP_Main_45_megahit__bin_41|13414_6_8|13414_6_52|GCF_003478705.1|GCF_003464525.1|UMGS1202|ZellerG_2014__CCIS35100175ST-4-0__bin_46|ChengpingW_2017__AS84raw__bin_5|11861_6_…
widespread_protein_lysine_acetylation	Xu_20180317_IBDmicrobiome_acK_HM664DCN_unenrich	1864	12202	13	20287_6_9|18048_1_59|GCF_000169015.1|GCF_000154465.1|13414_6_17|LiJ_2017__H2M414927__bin_20|18048_1_92|GCF_003464525.1|13470_2_67|GCF_008421235.1|21673_4_19|13414_6_52|13470_2_64
widespread_protein_lysine_acetylation	Xu_20180317_IBDmicrobiome_acK_HM677DCN_unenrich	2352	12471	15	GCF_003475695.1|GCF_003465565.1|GCF_009679905.1|18048_2_78|GCF_003480315.1|GCF_000169015.1|GCF_000155415.1|18048_1_60|21673_4_5|13414_6_22|LiJ_2017__H2M414927__bin_20|GCF_003464965.1|HeQ_2017__SZAXPI029573-88__bin_22|GCF_003480775.1|12718_7_61
widespread_protein_lysine_acetylation	Xu_20180317_IBDmicrobiome_acK_HM680DCN_unenrich	2451	11313	20	GCF_003475695.1|GCF_009718305.1|GCF_003468175.1|GCF_003433995.1|BackhedF_2015__SID130_12M__bin_8|18048_1_59|12718_7_35|13154_4_45|UMGS1139|12718_7_33|LiJ_2017__H2M415914__bin_46|11861_6_56|13470_2_65|13414_6_33|18048_2_82|ZeeviD_2015__PNP_Main_45_megahit__bin_41|12718_7_93|ChengpingW_2017__AS84raw__bin_5|18048_1_70|13470_2_64
widespread_protein_lysine_acetylation	Xu_20180317_IBDmicrobiome_acK_HM683DCN_unenrich	2625	12988	22	GCF_003475695.1|BackhedF_2015__SID130_12M__bin_8|GCF_000159855.2|GCF_003603345.1|GCF_003460315.1|18048_1_59|GCF_000297775.1|13470_2_58|GCF_003437315.1|GCA_009020975.1|GCF_003459965.1|Obregon-TitoAJ_2015__SM41__bin_27|GCF_003466385.1|GCF_003461745.1|HeQ_2017__SZAXPI029474-42__bin_11|14207_7_93|14207_6_15|14207_7_70|14207_7_9|CosteaPI_2017__SID713B040-11-90-0__bin_35|BackhedF_2015__SID70_4M__bin_5|…
widespread_protein_lysine_acetylation	Xu_20180317_IBDmicrobiome_acK_HM691DCN_unenrich	2563	12744	17	20287_6_9|BackhedF_2015__SID130_12M__bin_8|GCA_009020975.1|18048_2_78|GCF_003434135.1|20298_3_16|GCF_000162215.1|GCF_003465565.1|ChengpingW_2017__AS84raw__bin_5|12718_7_81|18048_1_69|ZeeviD_2015__PNP_Main_45_megahit__bin_41|GCF_000159855.2|18048_1_70|UMGS125|13470_2_58|UMGS1606
widespread_protein_lysine_acetylation	Xu_20180317_IBDmicrobiome_acK_HM696DCN_unenrich	3190	14650	23	GCF_003471795.1|BackhedF_2015__SID130_12M__bin_8|GCF_003433995.1|GCF_003464525.1|12718_7_53|GCF_009720045.1|GCF_000154465.1|18391_1_1|UMGS446|GCF_003475695.1|GCF_003439315.1|GCF_003460315.1|13414_6_17|LiJ_2017__H2M415914__bin_46|13414_6_4|GCF_000169015.1|GCF_000162175.1|14207_7_46|UMGS125|12718_7_47|14207_7_40|UMGS333|GCF_003481145.1
widespread_protein_lysine_acetylation	Xu_20180317_IBDmicrobiome_acK_HM697DCN_unenrich	2053	11498	16	GCF_003475695.1|14207_7_22|GCF_003461005.1|UMGS365|UMGS1480|Bengtsson-PalmeJ_2015__TRAVELRES40__bin_109|GCF_003433995.1|GCF_003435455.1|GCF_008421235.1|GCF_003466245.1|GCF_003435685.1|ChengpingW_2017__AS28raw__bin_21|GCF_003472765.1|GCF_003433945.1|14207_6_15|13470_2_64
widespread_protein_lysine_acetylation	Xu_20180317_IBDmicrobiome_acK_HM698DCA_unenrich	2164	11578	15	GCF_003435685.1|UMGS90|18048_1_62|GCF_000297775.1|21673_4_19|GCF_003469405.1|13470_2_65|CosteaPI_2017__pluto4-11-0-0__bin_34|BackhedF_2015__SID130_12M__bin_8|LiJ_2017__H2M414927__bin_20|GCF_003475695.1|20287_6_7|GCF_009680085.1|GCF_003459965.1|GCF_003479265.1
widespread_protein_lysine_acetylation	Xu_20180317_IBDmicrobiome_acK_HM700DCA_unenrich	2035	12148	9	20287_6_9|8080_1_69|GCA_009021515.1|GCF_001078425.1|GCF_003434385.1|GCF_000760655.1|12718_7_32|GCA_009895945.1|14207_7_36
widespread_protein_lysine_acetylation	Xu_20180317_IBDmicrobiome_acK_HM702DCN_unenrich	2107	12154	13	GCF_003475695.1|GCF_003434135.1|GCF_000157035.2|GCF_003468625.1|GCA_008566005.1|UMGS666|18048_2_78|UMGS476|13414_6_33|GCF_003435435.1|LiJ_2017__H2M414927__bin_20|20298_2_7|18048_1_92
widespread_protein_lysine_acetylation	Xu_20180317_IBDmicrobiome_acK_HM709DCA_unenrich	2296	11793	12	14207_7_22|GCF_003475695.1|GCF_000218465.1|GCF_009679755.1|GCF_003459965.1|20298_2_28|18048_2_85|GCF_000159855.2|GCF_009020405.1|GCF_000763035.1|12718_7_33|GCF_000209405.1
widespread_protein_lysine_acetylation	Xu_20180317_IBDmicrobiome_acK_HM715DCN_unenrich	1812	8701	9	20287_6_9|GCF_003467625.1|18048_1_59|GCF_003435255.1|GCF_003467805.1|GCF_003473565.1|GCA_009895945.1|11861_6_59|8080_1_69
widespread_protein_lysine_acetylation	Xu_20180317_IBDmicrobiome_acK_HM734DCN_unenrich	2730	13262	21	GCF_003475695.1|18048_1_59|GCF_009679715.1|GCF_003468175.1|ChengpingW_2017__AS81raw__bin_9|GCF_003460685.1|21673_4_29|GCF_003435435.1|GCF_003437315.1|UMGS1139|GCF_003434015.1|GCF_003467085.1|GCA_009020975.1|BackhedF_2015__SID130_12M__bin_8|18048_1_70|GCF_003470375.1|14207_7_42|14207_7_36|13470_2_92|14207_7_40|ZellerG_2014__CCIS35100175ST-4-0__bin_46
widespread_protein_lysine_acetylation	Xu_20180317_IBDmicrobiome_acK_HM737DCA_unenrich	1858	12192	10	13470_2_65|GCF_009720045.1|BackhedF_2015__SID130_12M__bin_8|GCF_003467365.1|GCA_008565905.1|GCF_003473785.1|GCF_000169015.1|RaymondF_2016__P23C7__bin_34|GCF_003477935.1|GCF_003433995.1
widespread_protein_lysine_acetylation	Xu_20180323_IBDmicrobiome_acK_enriched_HM626DCN	258	930	35	GCF_003438965.1|XieH_2016__YSZC12003_36033__bin_83|20287_6_9|13470_2_80|12718_7_81|BackhedF_2015__SID507_4M__bin_11|GCF_000612625.1|HeQ_2017__SZAXPI029573-88__bin_22|LiJ_2014__V1_UC59-0__bin_52|UMGS877|GCF_001487105.1|BritoIL_2016__M1_16_ST__bin_73|VincentC_2016__MM070_2_megahit__bin_18|14207_7_50|GCF_000499785.1|UMGS1788|HMP_2012__SRS015937__bin_3|BackhedF_2015__SID507_12M__bin_29|Obregon-TitoAJ…
widespread_protein_lysine_acetylation	Xu_20180323_IBDmicrobiome_acK_enriched_HM645DCA	118	402	17	ZeeviD_2015__PNP_Main_86_megahit__bin_28|13414_6_24|GCF_003433995.1|12718_7_20|XieH_2016__YSZC12003_36033__bin_83|21673_4_60|12718_7_33|12718_7_39|20287_6_4|FerrettiP_2018__CA_C10005IS2066FE_t1M15__bin_2|12718_7_28|20298_3_59|BackhedF_2015__SID507_4M__bin_11|LeChatelierE_2013__MH0415__bin_58|LeChatelierE_2013__MH0436__bin_8|LeChatelierE_2013__MH0318__bin_105|LiJ_2014__MH0369__bin_67
widespread_protein_lysine_acetylation	Xu_20180323_IBDmicrobiome_acK_enriched_HM647DCN	447	1628	48	12718_7_95|GCF_003433995.1|20287_6_65|DavidLA_2015__LD-Run1-11__bin_7|13414_6_67|UMGS877|YuJ_2015__SZAXPI017595-169__bin_30|GCF_003473645.1|GCF_000311725.1|LiJ_2014__V1_UC59-0__bin_52|11861_6_58|ChengpingW_2017__AS34raw__bin_12|GCF_009719035.1|12718_7_84|CosteaPI_2017__SID713A002-11-90-0__bin_43|GCF_000233495.1|GCF_000398925.1|GCF_003469155.1|ZeeviD_2015__PNP_Main_20_megahit__bin_46|14207_7_51|GC…
widespread_protein_lysine_acetylation	Xu_20180323_IBDmicrobiome_acK_enriched_HM658DCN	84	287	14	ZeeviD_2015__PNP_Main_86_megahit__bin_28|20287_6_65|XieH_2016__YSZC12003_36033__bin_83|12718_7_84|12718_7_35|LiJ_2014__MH0385__bin_43|18048_2_78|BritoIL_2016__W1_11_ST__bin_39|UMGS1729|LiJ_2017__H2F514910__bin_44|13414_6_63|13470_2_58|14207_7_54|18048_1_70
widespread_protein_lysine_acetylation	Xu_20180323_IBDmicrobiome_acK_enriched_HM664DCN	143	538	15	20287_6_65|12718_7_95|12718_7_29|12718_7_84|GCF_000403725.1|ChengpingW_2017__AS84raw__bin_5|13470_2_65|UMGS1788|11861_6_59|20298_3_59|12718_7_20|HMP_2012__SRS022725__bin_23|KarlssonFH_2013__S312__bin_119|RaymondF_2016__P21E90__bin_33|GCF_003477525.1
widespread_protein_lysine_acetylation	Xu_20180323_IBDmicrobiome_acK_enriched_HM677DCN	127	309	14	ZeeviD_2015__PNP_Main_86_megahit__bin_28|GCF_003435685.1|DavidLA_2015__LD-Run1-11__bin_7|UMGS877|GCF_003433995.1|ZellerG_2014__CCMD46947453ST-21-0__bin_36|LiJ_2014__V1_UC59-0__bin_52|GCF_000213555.1|12718_7_21|13414_6_49|14207_7_50|GCF_000210095.1|GCF_000499785.1|18048_2_78
widespread_protein_lysine_acetylation	Xu_20180323_IBDmicrobiome_acK_enriched_HM680DCN	229	1039	23	12718_7_95|20287_6_65|12718_7_84|12718_7_32|12718_7_35|11861_6_59|15841_8_88|BritoIL_2016__W2_35_ST__bin_30|ChengpingW_2017__AS81raw__bin_21|11861_6_56|GCF_003472765.1|UMGS615|BritoIL_2016__M2_3_ST__bin_71|LiJ_2014__MH0298__bin_47|14207_7_54|12718_7_33|UMGS1449|BritoIL_2016__M2_48_SA__bin_4|12718_7_28|HMP_2012__SRS049389__bin_7|HeQ_2017__RSZAXPI003082-116__bin_54|HMP_2012__SRS011084__bin_15|Bengt…
widespread_protein_lysine_acetylation	Xu_20180323_IBDmicrobiome_acK_enriched_HM683DCN	208	713	24	GCF_000159855.2|13414_6_64|FerrettiP_2018__CA_C10009IS2141FE_t2M15__bin_6|14207_7_93|GCF_000969845.1|UMGS1788|13414_6_59|14207_7_36|VincentC_2016__MM057_7_megahit__bin_2|IjazUZ_2017__S101_a_WGS_megahit__bin_12|13470_2_65|18048_2_78|20287_6_65|14207_7_7|ZellerG_2014__CCIS38765456ST-20-0__bin_10|HMP_2012__SRS018791__bin_25|GCF_000285535.1|BackhedF_2015__SID615_M__bin_56|LiJ_2014__V1_FI17__bin_55|Ra…
widespread_protein_lysine_acetylation	Xu_20180323_IBDmicrobiome_acK_enriched_HM691DCN	266	916	23	GCF_003458155.1|BackhedF_2015__SID130_12M__bin_8|20298_3_16|GCF_003437005.1|14207_7_93|18048_2_78|15841_8_88|GCF_003472765.1|12718_7_81|14207_7_70|13470_2_62|18048_1_69|14207_7_51|GCF_003435685.1|ChengpingW_2017__AS81raw__bin_21|VincentC_2016__MM002_1_megahit__bin_29|GCF_000499785.1|BackhedF_2015__SID532_4M__bin_26|RaymondF_2016__P14E90__bin_59|LiJ_2014__O2_UC9-1__bin_40|FerrettiP_2018__CA_C10051…
widespread_protein_lysine_acetylation	Xu_20180323_IBDmicrobiome_acK_enriched_HM696DCN	247	1014	34	BackhedF_2015__SID130_12M__bin_8|12718_7_29|GCF_003433995.1|GCF_003437315.1|DavidLA_2015__LD-Run1-11__bin_7|13470_2_67|FerrettiP_2018__CA_C10024IS2415FE_t3M15__bin_7|BritoIL_2016__W2_35_ST__bin_30|13414_6_63|GCF_000245775.1|XieH_2016__YSZC12003_37583__bin_94|ChengpingW_2017__AS84raw__bin_5|GCF_003436145.1|WenC_2017__N010__bin_27|LiJ_2014__O2_UC9-1__bin_40|GCF_009677585.1|12718_7_31|GCF_000321185.…
widespread_protein_lysine_acetylation	Xu_20180323_IBDmicrobiome_acK_enriched_HM697DCN	229	1026	18	GCF_003475695.1|11861_6_59|13470_2_65|LiJ_2014__V1_UC59-0__bin_52|XieH_2016__YSZC12003_36033__bin_83|UMGS666|12718_7_84|12718_7_92|14207_6_15|Bengtsson-PalmeJ_2015__TRAVELRES40__bin_109|LeChatelierE_2013__MH0135__bin_12|UMGS1408|GCF_000499785.1|BackhedF_2015__SID507_4M__bin_11|BackhedF_2015__SID615_M__bin_56|UMGS368|LiJ_2014__MH0398__bin_77|GCF_000466385.1
widespread_protein_lysine_acetylation	Xu_20180323_IBDmicrobiome_acK_enriched_HM698DCA	318	1637	24	GCF_003435685.1|13414_6_4|GCA_009020975.1|12718_7_92|18048_1_62|CosteaPI_2017__pluto4-11-0-0__bin_34|Bengtsson-PalmeJ_2015__TRAVELRES40__bin_109|XieH_2016__YSZC12003_36033__bin_83|12718_7_20|20287_6_7|GCF_000145315.2|BackhedF_2015__SID507_4M__bin_11|BritoIL_2016__M1_29_ST__bin_57|GCF_000213555.1|CosteaPI_2017__SID713A009-11-0-0__bin_50|UMGS1073|21673_4_19|14207_7_93|GCF_003433995.1|UMGS1317|Zelle…
widespread_protein_lysine_acetylation	Xu_20180323_IBDmicrobiome_acK_enriched_HM700DCA	191	540	26	8080_1_69|12718_7_28|XieH_2016__YSZC12003_36033__bin_83|20287_6_65|GCF_000238695.1|UMGS1788|14207_6_14|XieH_2016__YSZC12003_37182R1__bin_76|LiJ_2014__V1_UC59-0__bin_52|ChengpingW_2017__AS133raw__bin_36|KosticAD_2015__PRJNA231909_3110090__bin_24|GCF_000499785.1|14207_7_45|BritoIL_2016__M1_48_ST__bin_112|GCF_900095845.1|UMGS261|12718_7_21|ChengpingW_2017__AS42raw__bin_87|LiJ_2014__V1_FI17__bin_55|1…
widespread_protein_lysine_acetylation	Xu_20180323_IBDmicrobiome_acK_enriched_HM702DCN	152	582	18	20287_6_65|ZeeviD_2015__PNP_Main_86_megahit__bin_28|UMGS877|XieH_2016__YSZC12003_36033__bin_83|GCF_003433995.1|12718_7_20|QinN_2014__LD-50__bin_1|18048_2_78|GCF_000382465.1|LiuW_2016__SRR3993002__bin_87|HeQ_2017__RSZAXPI003082-116__bin_54|BritoIL_2016__M2_49_ST__bin_22|ZellerG_2014__CCIS38765456ST-20-0__bin_10|VincentC_2016__MM002_1_megahit__bin_29|Bengtsson-PalmeJ_2015__TRAVELRES39__bin_116|Beng…
widespread_protein_lysine_acetylation	Xu_20180323_IBDmicrobiome_acK_enriched_HM709DCA	435	1488	24	14207_7_22|BackhedF_2015__SID70_4M__bin_5|20287_6_65|12718_7_20|14207_7_93|DavidLA_2015__LD-Run1-11__bin_7|GCF_000159855.2|UMGS877|GCF_000213555.1|13414_6_75|14207_6_15|GCF_000466385.1|GCF_000499785.1|FerrettiP_2018__CA_C10024IS2415FE_t3M15__bin_18|ChengpingW_2017__AS20raw__bin_12|BackhedF_2015__SID615_M__bin_56|HMP_2012__SRS011086__bin_16|BackhedF_2015__SID507_4M__bin_11|CosteaPI_2017__SID713A04…
widespread_protein_lysine_acetylation	Xu_20180323_IBDmicrobiome_acK_enriched_HM715DCN	288	818	30	20287_6_9|8080_1_69|XieH_2016__YSZC12003_36033__bin_83|LiJ_2014__V1_UC59-0__bin_52|21673_4_77|12718_7_84|GCF_000499785.1|12718_7_3|GCF_003438995.1|13470_2_62|FengQ_2015__SID530251__bin_24|XieH_2016__YSZC12003_36118__bin_32|QinN_2014__LD-22__bin_30|BritoIL_2016__W1_13_ST__bin_68|LeChatelierE_2013__MH0411__bin_31|UMGS1433|SmitsSA_2017__TZ_65642_megahit__bin_25|UMGS2|13470_2_64|BritoIL_2016__W1_9_ST…
widespread_protein_lysine_acetylation	Xu_20180323_IBDmicrobiome_acK_enriched_HM734DCN	130	296	23	12718_7_95|12718_7_84|12718_7_31|XieH_2016__YSZC12003_36033__bin_83|12718_7_20|UMGS1788|BritoIL_2016__M1_64_ST__bin_10|LiJ_2014__MH0308__bin_65|LeChatelierE_2013__MH0436__bin_8|20298_3_59|VincentC_2016__MM002_1_megahit__bin_29|13414_6_63|14207_7_45|14670_1_61|18048_1_70|Bengtsson-PalmeJ_2015__TRAVELRES1__bin_76|BritoIL_2016__M1_15_ST__bin_83|GCF_000210095.1|GCF_000398925.1|GCF_003478355.1|HMP_201…
widespread_protein_lysine_acetylation	Xu_20180323_IBDmicrobiome_acK_enriched_HM737DCA	243	1172	16	GCF_003439845.1|BackhedF_2015__SID130_12M__bin_8|LiJ_2014__V1_UC59-0__bin_52|12718_7_28|XieH_2016__YSZC12003_36033__bin_83|UMGS1788|ChengpingW_2017__AS20raw__bin_12|GCF_000285535.1|Bengtsson-PalmeJ_2015__TRAVELRES46__bin_79|GCF_000499785.1|UMGS963|FengQ_2015__SID31749__bin_19|VincentC_2016__MM070_2_megahit__bin_18|BackhedF_2015__SID180_12M__bin_10|GCF_000213555.1|HMP_2012__SRS019267__bin_7
widespread_protein_lysine_acetylation	Xu_20190515_fecal_microbiome_V43_total_lysate_200ng_2hr	3362	21197	31	UMGS145|GCF_003434125.1|20287_6_9|GCF_003459185.1|GCF_003460195.1|Bengtsson-PalmeJ_2015__TRAVELRES16__bin_54|GCF_003480765.1|GCF_003464525.1|GCF_003438345.1|GCF_003433995.1|GCF_003435435.1|AsnicarF_2017__MV_FEI5_t2Q14__bin_2|GCF_003435675.1|UMGS173|GCF_003462815.1|12718_7_61|GCF_009719035.1|QinN_2014__LD-35__bin_52|UMGS1207|GCF_003480225.1|UMGS183|UMGS488|GCF_000876135.1|13414_6_58|18048_1_62|HeQ…
widespread_protein_lysine_acetylation	Xu_20190515_fecal_microbiome_V44_total_lysate_200ng_2hr	1855	14169	22	GCF_003471795.1|GCF_003465005.1|GCF_003478405.1|13470_2_80|ChengpingW_2017__AS81raw__bin_9|GCF_003462585.1|GCF_003458565.1|BackhedF_2015__SID130_12M__bin_8|BackhedF_2015__SID128_M__bin_40|UMGS666|LoombaR_2017__SID0005_aaf__bin_31|GCF_003436785.1|LiJ_2014__MH0265__bin_20|GCF_003481745.1|GCF_003473935.1|QinN_2014__LD-35__bin_52|UMGS183|GCF_003460195.1|GCA_009875815.1|GCF_000499785.1|13414_6_33|Vinc…
widespread_protein_lysine_acetylation	Xu_20190521_FecalMicrobiome_PTMenrichment_Kac_V43	790	4699	70	GCF_003434165.1|GCF_003438965.1|20287_6_65|UMGS145|13470_2_94|GCF_003438345.1|Bengtsson-PalmeJ_2015__TRAVELRES16__bin_54|LeChatelierE_2013__MH0188__bin_81|GCF_003433995.1|GCF_000821085.1|GCF_003478445.1|GCA_008566005.1|GCF_001282625.1|ChengpingW_2017__AS34raw__bin_12|HMP_2012__SRS049318__bin_31|CosteaPI_2017__SID713A002-11-90-0__bin_62|UMGS424|13470_2_87|LeChatelierE_2013__MH0318__bin_105|ZellerG…
widespread_protein_lysine_acetylation	Xu_20190521_FecalMicrobiome_PTMenrichment_Kac_V44	423	2509	71	GCF_003465495.1|13414_6_22|14207_7_93|GCF_000245775.1|QinJ_2012__CON-067__bin_26|11861_6_59|GCF_000821085.1|ZeeviD_2015__PNP_Main_481_megahit__bin_9|ZellerG_2014__CCIS16383318ST-4-0__bin_27|GCF_003481535.1|13470_2_67|UMGS1269|13470_2_65|DavidLA_2015__LD-Run1-02__bin_2|ZellerG_2014__CCIS38765456ST-20-0__bin_10|HeQ_2017__SZAXPI029554-33__bin_64|VincentC_2016__MM041_2_megahit__bin_10|ZellerG_2014__C…
widespread_protein_lysine_acetylation	Xu_20190729_FecalMicrobiome_V42_Kac	337	1648	60	20298_3_81|GCF_003435685.1|ZellerG_2014__CCMD46947453ST-21-0__bin_36|GCF_000821325.1|LiuW_2016__SRR3993005__bin_43|NielsenHB_2014__O2_UC58_2__bin_4|UMGS1268|HeQ_2017__SZAXPI029552-169__bin_43|UMGS1269|ZellerG_2014__CCIS06260551ST-3-0__bin_21|GCF_003603875.1|LiJ_2014__MH0372__bin_21|Bengtsson-PalmeJ_2015__TRAVELRES1__bin_8|XieH_2016__YSZC12003_37584__bin_26|RaymondF_2016__P12E90__bin_14|Bengtsson-…
widespread_protein_lysine_acetylation	Xu_20190729_FecalMicrobiome_V42_total_lysate	3380	24106	54	GCF_003475695.1|GCF_003480505.1|UMGS183|GCF_003458705.1|UMGS618|14207_7_61|13414_6_33|HeQ_2017__SZAXPI029598-166__bin_7|UMGS1117|18048_2_87|HeQ_2017__SZAXPI029573-88__bin_22|GCF_003435685.1|GCF_003602825.1|GCF_003433995.1|21673_4_19|BackhedF_2015__SID326_12M__bin_31|RaymondF_2016__P23C7__bin_34|CosteaPI_2017__SID713B035-11-0-0__bin_37|GCF_003460315.1|13414_6_59|13414_6_32|14207_7_93|Bengtsson-Pal…
widespread_protein_lysine_acetylation	Xu_20190729_FecalMicrobiome_V45_Kac	329	1889	47	GCF_003438965.1|GCF_000154845.1|UMGS183|GCF_003478355.1|GCF_009075935.1|GCF_003435435.1|CosteaPI_2017__SID713A002-11-90-0__bin_62|13154_4_45|ZellerG_2014__CCIS16383318ST-4-0__bin_27|UMGS1269|LeChatelierE_2013__MH0181__bin_59|GCF_000285535.1|18048_1_70|XieH_2016__YSZC12003_37584__bin_26|20298_3_59|ChengpingW_2017__AS84raw__bin_5|DavidLA_2015__LD-Run1-02__bin_2|GCF_003603875.1|LiJ_2017__H2F514910__…
widespread_protein_lysine_acetylation	Xu_20190729_FecalMicrobiome_V45_total_lysate	2928	23970	26	GCF_003466795.1|LoombaR_2017__SID5208_byt__bin_35|GCF_003434175.1|GCF_003437825.1|GCF_003478845.1|GCF_003474905.1|GCF_003475695.1|GCF_000876135.1|GCF_003462585.1|GCF_003477965.1|UMGS1207|GCF_003434135.1|18048_1_62|13414_6_33|GCF_003478355.1|18048_1_70|HeQ_2017__SZAXPI029499-101__bin_35|LiJ_2017__H2M414927__bin_20|11861_6_56|GCF_003481745.1|ChengpingW_2017__AS122raw__bin_11|13414_6_19|13414_6_63|1…
widespread_protein_lysine_acetylation	Xu_20190729_FecalMicrobiome_V46_total_lysate	3242	21438	50	14207_7_7|GCF_003434165.1|13470_2_82|HeQ_2017__SZAXPI029489-87__bin_6|GCF_003464525.1|18048_1_70|GCF_003460195.1|GCF_003462205.1|GCF_003468025.1|GCF_003435635.1|GCF_003470375.1|14207_7_90|UMGS666|13414_6_47|GCF_003434135.1|21673_4_19|13414_6_8|GCF_003438725.1|GCF_003435685.1|GCF_003473655.1|LiJ_2017__H2M415914__bin_46|Bengtsson-PalmeJ_2015__TRAVELRES16__bin_54|12718_7_64|12718_7_20|ZeeviD_2015__P…
widespread_protein_lysine_acetylation	Xu_20190729_FecalMicrobiome_V47_Kac	548	4088	51	GCF_003478175.1|GCF_003464525.1|GCF_003438965.1|20298_3_59|GCF_003475695.1|HMP_2012__SRS022719__bin_43|11861_6_59|NielsenHB_2014__O2_UC58_2__bin_4|18048_1_70|WenC_2017__RA120__bin_52|GCF_003478355.1|13470_2_58|18048_1_62|GCF_000821085.1|GCF_003473295.1|HeQ_2017__RSZAXPI003093-124__bin_12|GeversD_2014__SKBSTL024__bin_4|13414_6_24|Bengtsson-PalmeJ_2015__TRAVELRES36__bin_12|DavidLA_2015__LD-Run1-02_…
widespread_protein_lysine_acetylation	Xu_20190729_FecalMicrobiome_V47_total_lysate	2926	23745	37	GCF_003475695.1|GCF_003434125.1|12718_7_53|GCF_000155815.1|UMGS39|GCF_003462005.1|GCF_003480555.1|GCF_003433995.1|14207_7_13|14207_7_95|UMGS360|GCF_003435685.1|HeQ_2017__RSZAXPI003093-124__bin_12|12718_7_35|GCF_000876135.1|GCF_003464525.1|13470_2_80|ChengpingW_2017__AS84raw__bin_5|GCF_003481145.1|GCF_003602825.1|XieH_2016__YSZC12003_37137__bin_61|GCA_009875815.1|14207_7_93|UMGS1117|12718_7_92|Bac…
widespread_protein_lysine_acetylation	Xu_20190813_FecalMicrobiome_V46_Kac_12ulOfRemaining	411	2016	76	GCF_003474775.1|13470_2_81|GCF_009680105.1|GCF_003435685.1|HeQ_2017__RSZAXPI003082-116__bin_2|18048_1_70|12718_7_65|GCF_000411295.1|IjazUZ_2017__S101_a_WGS_megahit__bin_12|GCF_003603875.1|LeChatelierE_2013__MH0188__bin_81|FengQ_2015__SID532779__bin_39|ZeeviD_2015__PNP_Main_20_megahit__bin_46|GCF_000398925.1|ZellerG_2014__CCIS16383318ST-4-0__bin_27|Bengtsson-PalmeJ_2015__TRAVELRES16__bin_54|UMGS12…
MP_IQ	HM403	2983	14323	15	GCF_000218365.1|WenC_2017__RA107__bin_1|14207_7_46|GCF_000244855.1|GCF_000218465.1|13470_2_80|GCF_003478935.1|GCF_000209405.1|GCF_003464165.1|GCF_000191845.1|GCF_003480315.1|UMGS86|GCF_003475215.1|LiJ_2017__H2M414927__bin_20|GCF_003461685.1
MP_IQ	HM415	2343	13058	18	GCF_000159855.2|GCF_003462065.1|20287_6_9|LiJ_2017__H2M414927__bin_20|ChengpingW_2017__AS84raw__bin_5|GCF_000218465.1|GCF_003635485.1|GCF_003468625.1|GCA_008566175.1|20298_2_28|GCF_000155205.1|GeversD_2014__SKBSTL008__bin_28|18391_1_6|BritoIL_2016__WL_44_ST__bin_38|18048_1_70|GCF_009875595.1|GCF_003466325.1|14207_7_93
MP_IQ	HM454	3355	18340	19	GCF_003475695.1|GCF_003462585.1|GCF_009720045.1|LiJ_2017__H2M414927__bin_20|13470_2_65|GCF_000218465.1|GCF_003465495.1|LiJ_2017__H2M415914__bin_46|14207_7_80|GCF_000154465.1|BackhedF_2015__SID130_12M__bin_8|UMGS1139|GCF_008571525.1|GCF_003460765.1|GCF_009680085.1|12718_7_33|GCF_003468175.1|GCF_003467175.1|12718_7_94
MP_IQ	HM455	2788	21402	25	GCF_003475695.1|GCF_003468175.1|21673_4_75|GCF_003462065.1|GCF_000154465.1|18391_1_1|UMGS90|14207_7_7|14207_7_70|14207_7_22|GCF_009718385.1|HeQ_2017__RSZAXPI003105-143__bin_27|UMGS666|13470_2_58|Bengtsson-PalmeJ_2015__TRAVELRES10__bin_130|12718_7_33|14207_7_36|HeQ_2017__SZAXPI029573-88__bin_22|14207_6_15|14207_7_45|HeQ_2017__RSZAXPI003097-131__bin_9|BackhedF_2015__SID130_12M__bin_8|HeQ_2017__RSZA…
MP_IQ	HM466	2802	14190	22	GCF_003475695.1|13414_6_51|GCF_003439065.1|LiJ_2017__H2M414927__bin_20|LiJ_2017__H2M415914__bin_46|GCF_003478355.1|GCF_000154845.1|12718_7_93|GCF_000169015.1|GCF_003467175.1|12718_7_61|BackhedF_2015__SID130_12M__bin_8|13414_6_59|GCF_003478765.1|13470_2_65|ChengpingW_2017__AS84raw__bin_5|20298_3_73|GCF_009719035.1|GCF_003473525.1|UMGS424|ChengpingW_2017__AS20raw__bin_12|GeversD_2014__SKSTL0003__bi…
MP_IQ	HM467	2853	16349	20	GCF_003475695.1|UMGS34|GCF_000159855.2|GCF_000209405.1|BackhedF_2015__SID130_12M__bin_8|GCF_003462225.1|GCF_003464525.1|CosteaPI_2017__SID713A004-11-0-0__bin_33|GCF_000244855.1|BackhedF_2015__SID240_12M__bin_21|GCF_001078425.1|GCF_000218465.1|20287_6_15|XieH_2016__YSZC12003_35739__bin_8|GCF_003479145.1|14207_7_70|HMP_2012__SRS020336__bin_1|GCA_008566505.1|GCF_009876905.1|14207_7_42
MP_IQ	HM494	4007	22147	20	BackhedF_2015__SID130_12M__bin_8|LiJ_2017__H2M414927__bin_20|GCF_000169015.1|GCF_003460605.1|GCF_000244855.1|GCF_000209405.1|21673_4_5|14207_7_22|GCF_003457595.1|14207_7_70|RaymondF_2016__P5E7__bin_30|GCF_000159855.2|GCF_003478935.1|UMGS125|GCF_003603875.1|GCF_003480105.1|GCF_009875595.1|UMGS90|GCF_003480775.1|GCF_003433945.1
MP_IQ	HM503	3926	26397	17	GCA_008566075.1|GCF_000218465.1|GCF_003458595.1|GCF_000209405.1|GCF_000244855.1|GCF_003475695.1|21673_4_5|GCF_000177015.3|GCF_003479335.1|GCF_000162215.1|GCF_003603875.1|FengQ_2015__SID530251__bin_24|GCF_000159855.2|13470_2_58|GCF_001486665.1|GCF_000242175.1|20298_2_28
multi_omics_of_gut_microbial	150728-U54-1-101595	474	4878	22	21673_4_46|20298_3_81|GCF_003475695.1|GCF_009720045.1|18048_2_67|13414_6_51|13470_2_58|GCA_008566005.1|14207_6_14|UMGS100|GCF_003464025.1|ChengpingW_2017__AS84raw__bin_5|BritoIL_2016__M2_3_ST__bin_71|12718_7_20|13414_6_54|20298_3_16|GCF_003462365.1|20298_2_28|12718_7_31|GCF_000209425.1|BackhedF_2015__SID70_4M__bin_5|GCF_000159055.1
multi_omics_of_gut_microbial	150728-U54-2-101304	247	2527	4	20298_3_73|20287_6_9|BackhedF_2015__SID70_4M__bin_5|GCF_000411355.1
multi_omics_of_gut_microbial	150728-U54-3-LA-1-050115	974	9291	16	GCF_003464295.1|GCF_009094265.1|UMGS666|GCF_003468745.1|GCF_003480885.1|XieH_2016__YSZC12003_35992__bin_29|13414_6_33|CosteaPI_2017__SID713B035-11-0-0__bin_37|HeQ_2017__SZAXPI029552-169__bin_43|GCF_003478935.1|20287_6_9|XieH_2016__YSZC12003_37393__bin_75|LiJ_2017__H2F514910__bin_44|CosteaPI_2017__SID713A063-11-0-0__bin_4|ZellerG_2014__CCIS27927933ST-4-0__bin_9|13470_2_94
multi_omics_of_gut_microbial	150728-U54-4-LA-2-050115	603	8023	10	GCF_003464295.1|GCF_003463765.1|GCF_003475695.1|UMGS87|GCF_000411335.1|18048_1_62|HeQ_2017__SZAXPI029573-88__bin_22|11861_6_58|XieH_2016__YSZC12003_37393__bin_75|VincentC_2016__MM064_1_megahit__bin_9
multi_omics_of_gut_microbial	151114-UCLA-PRISM-D-1-101595	455	5031	23	GCF_003475695.1|20298_3_81|GCF_000154525.1|18048_2_67|GCF_009720045.1|13414_6_51|13154_4_45|13470_2_58|FerrettiP_2018__CA_C10003IS2040FE_t3M15__bin_3|20298_2_28|12718_7_31|GCF_003462365.1|13470_2_80|12718_7_20|13414_6_54|GCF_000209425.1|BackhedF_2015__SID70_4M__bin_5|LeChatelierE_2013__MH0411__bin_25|14207_7_23|20298_3_16|GCF_000159055.1|ChengpingW_2017__AS84raw__bin_5|14207_7_27
multi_omics_of_gut_microbial	151114-UCLA-PRISM-D-10-101568	102	2200	15	20287_6_9|GCF_000209425.1|UMGS617|FerrettiP_2018__CA_C10003IS2040FE_t3M15__bin_3|UMGS669|14207_6_15|12718_7_32|12718_7_46|UMGS362|GCF_009678865.1|BritoIL_2016__W3_22_ST__bin_91|LiJ_2014__V1_FI13__bin_35|GCF_003433945.1|CosteaPI_2017__SID713A026-11-0-0__bin_49|AsnicarF_2017__MV_FEI5_t2Q14__bin_2
multi_omics_of_gut_microbial	151114-UCLA-PRISM-D-11-101598	169	899	14	20287_6_9|13470_2_80|WenC_2017__RA107__bin_1|20287_6_7|13470_2_94|12718_7_20|GCF_003477935.1|18048_1_62|BritoIL_2016__W1_11_ST__bin_35|BackhedF_2015__SID566_M__bin_14|GCA_008566005.1|12718_7_39|14207_7_42|13414_6_24
multi_omics_of_gut_microbial	151114-UCLA-PRISM-D-12-200535	138	2637	7	13470_2_80|13470_2_92|VogtmannE_2016__MMRS40913371ST-27-0-0__bin_18|14207_7_87|13414_6_8|Bengtsson-PalmeJ_2015__TRAVELRES36__bin_12|GCF_000209385.2
multi_omics_of_gut_microbial	151114-UCLA-PRISM-D-13-101507	14	531	5	20287_6_65|13414_6_41|HMP_2012__SRS014107__bin_4|UMGS560|UMGS1205
multi_omics_of_gut_microbial	151114-UCLA-PRISM-D-14-101501	7	8	4	20427_4_22|HMP_2012__SRS049389__bin_7|20298_3_39|KarlssonFH_2013__S249__bin_5
multi_omics_of_gut_microbial	151114-UCLA-PRISM-D-14-b-101501	11	19	6	20427_4_22|FengQ_2015__SID532796__bin_10|20298_3_24|UMGS1643|LeChatelierE_2013__MH0419__bin_28|HMP_2012__SRS015215__bin_6
multi_omics_of_gut_microbial	151114-UCLA-PRISM-D-15-b-200341	139	2499	13	20287_6_9|BackhedF_2015__SID70_4M__bin_5|13470_2_80|Obregon-TitoAJ_2015__NO01__bin_16|12718_7_32|QinN_2014__LD-35__bin_52|FerrettiP_2018__CA_C10049IS2861FE_t3M16__bin_6|BackhedF_2015__SID137_M__bin_52|UMGS335|12718_7_3|LeChatelierE_2013__MH0203__bin_97|HeQ_2017__RSZAXPI003105-143__bin_33|NielsenHB_2014__O2_UC40_2__bin_23
multi_omics_of_gut_microbial	151114-UCLA-PRISM-D-2-101304	248	2641	4	20298_3_73|20287_6_9|BackhedF_2015__SID70_4M__bin_5|GCF_000411355.1
multi_omics_of_gut_microbial	151114-UCLA-PRISM-D-3-223984	22	278	4	20427_4_22|20298_2_44|GCF_003464285.1|14672_4_1
multi_omics_of_gut_microbial	151114-UCLA-PRISM-D-4-200498	114	470	2	20298_3_73|13414_6_73
multi_omics_of_gut_microbial	151114-UCLA-PRISM-D-5-101625	111	3037	11	GCF_003475695.1|13414_6_63|14207_7_7|13154_4_45|QinN_2014__LD-35__bin_52|GCF_000499785.1|14207_7_93|XieH_2016__YSZC12003_35739__bin_8|12718_7_31|UMGS1162|BritoIL_2016__M1_64_ST__bin_10
multi_omics_of_gut_microbial	151114-UCLA-PRISM-D-6-101589	213	2000	11	UMGS34|GCF_000209425.1|8080_1_78|18391_1_2|12718_7_73|GCF_000244855.1|HMP_2012__SRS047634__bin_59|LiJ_2014__V1_FI04__bin_38|18048_1_56|20298_2_28|GCF_001282665.1
multi_omics_of_gut_microbial	151114-UCLA-PRISM-D-7-200393	190	4461	12	18048_1_62|GCF_003475695.1|13414_6_22|GCF_003436715.1|GCF_000209405.1|12718_7_20|GCF_001517625.2|GCA_009020975.1|ZeeviD_2015__PNP_Main_237_megahit__bin_35|FengQ_2015__SID531352__bin_19|HMP_2012__SRS011084__bin_15|GCF_009719035.1
multi_omics_of_gut_microbial	151114-UCLA-PRISM-D-8-101360	73	627	6	BackhedF_2015__SID70_4M__bin_5|20287_6_7|GCF_003475695.1|8080_1_75|14207_7_75|HeQ_2017__RSZAXPI003105-143__bin_33
multi_omics_of_gut_microbial	151114-UCLA-PRISM-D-9-101530	251	2337	20	GCF_009679715.1|UMGS96|GCF_003475695.1|13414_6_22|18048_1_70|14207_7_95|XieH_2016__YSZC12003_37179__bin_40|GCF_003433945.1|12718_7_46|12718_7_20|21673_4_77|12718_7_28|12718_7_95|UMGS65|GCF_000173815.1|XieH_2016__YSZC12003_36050__bin_45|Bengtsson-PalmeJ_2015__TRAVELRES30__bin_30|LeChatelierE_2013__MH0187__bin_18|UMGS1205|14207_7_9
multi_omics_of_gut_microbial	151216-LA-PRISM-D-8-101360	168	674	12	BackhedF_2015__SID70_4M__bin_5|GCF_003475695.1|14672_4_1|12718_7_39|14207_7_75|BackhedF_2015__SID238_4M__bin_4|13470_2_65|KarlssonFH_2013__S330__bin_3|8080_1_72|HeQ_2017__RSZAXPI003105-143__bin_33|LiJ_2014__MH0385__bin_43|13470_2_90
multi_omics_of_gut_microbial	151223-LA-PRISM-D-11-101598	201	1158	14	20287_6_9|13470_2_80|WenC_2017__RA107__bin_1|20298_3_73|12718_7_20|GCF_000188175.1|13470_2_94|GCF_000169015.1|GCF_003480315.1|12718_7_31|14207_7_42|GCF_001185345.1|UMGS1205|12718_7_39
multi_omics_of_gut_microbial	151223-LA-PRISM-D-6-101589	205	1686	11	UMGS34|GCF_000209425.1|GCF_000234155.1|8080_1_78|LoombaR_2017__SID5447_cka__bin_17|GCF_000244855.1|14207_6_15|12718_7_73|QinN_2014__LD-35__bin_52|BackhedF_2015__SID507_4M__bin_11|21673_4_77
multi_omics_of_gut_microbial	151223-LA-PRISM-D-8-101360	148	725	8	BackhedF_2015__SID70_4M__bin_5|GCF_003475695.1|GCA_009896305.1|12718_7_39|14207_7_75|13470_2_65|BackhedF_2015__SID238_4M__bin_4|ZeeviD_2015__PNP_Main_387_megahit__bin_24
multi_omics_of_gut_microbial	151223-LA-PRISM-Mplex-10-101568	386	3863	21	BackhedF_2015__SID70_4M__bin_5|UMGS1409|GCF_003473645.1|GCF_001078425.1|HeQ_2017__RSZAXPI003099-133__bin_50|LiJ_2014__V1_CD54-0__bin_4|FengQ_2015__SID530558__bin_71|UMGS617|20287_6_65|GCF_003458885.1|UMGS1549|GCF_900095855.1|GCF_003472765.1|GCF_001282665.1|BritoIL_2016__WL_35_ST__bin_44|BackhedF_2015__SID137_M__bin_52|18048_1_56|14207_6_15|XieH_2016__YSZC12003_35739__bin_8|UMGS1807|LiJ_2017__H2F5…
multi_omics_of_gut_microbial	151223-LA-PRISM-Mplex-11-101598	377	1343	11	GCF_003479065.1|20287_6_9|20298_3_73|WenC_2017__RA107__bin_1|GCF_000244855.1|GCF_003480315.1|13470_2_94|14207_6_10|12718_7_39|CosteaPI_2017__SID713A084-11-90-0__bin_9|GCF_000169235.1
multi_omics_of_gut_microbial	151223-LA-PRISM-Mplex-12-200535	858	3776	21	GCF_003478845.1|GCF_009093315.1|VogtmannE_2016__MMRS40913371ST-27-0-0__bin_18|18048_2_87|BackhedF_2015__SID70_4M__bin_5|14207_7_87|GCF_000163515.2|GCF_000411335.1|UMGS529|14207_6_14|GCF_000244855.1|LoombaR_2017__SID5639_uuc__bin_6|ChengpingW_2017__AS81raw__bin_9|BackhedF_2015__SID544_M__bin_31|GCF_003480545.1|GCF_000876135.1|ZellerG_2014__CCIS90166425ST-4-0__bin_49|LiJ_2017__H2F514910__bin_44|UMG…
multi_omics_of_gut_microbial	151223-LA-PRISM-Mplex-13-101507	94	397	8	20298_3_73|20287_6_9|BackhedF_2015__SID70_4M__bin_5|GCF_000411355.1|13470_2_94|ChengpingW_2017__AS132raw__bin_48|ZeeviD_2015__PNP_Main_511_megahit__bin_2|BackhedF_2015__SID137_M__bin_52
multi_omics_of_gut_microbial	151223-LA-PRISM-Mplex-14-101501	60	181	3	20298_3_24|20427_4_22|BritoIL_2016__M2_38_ST__bin_53
multi_omics_of_gut_microbial	151223-LA-PRISM-Mplex-15-200341	606	3467	28	13470_2_80|20287_6_9|BackhedF_2015__SID70_4M__bin_5|Obregon-TitoAJ_2015__NO01__bin_16|14672_4_1|18048_2_85|14207_7_85|12718_7_41|UMGS668|GCF_003461565.1|12718_7_32|GCF_000244855.1|13414_6_37|14207_7_82|GCF_003463685.1|ZeeviD_2015__PNP_Main_710_megahit__bin_14|QinN_2014__LD-50__bin_1|ZeeviD_2015__PNP_Main_438_megahit__bin_14|18391_1_6|BackhedF_2015__SID507_4M__bin_11|UMGS1369|12718_7_31|GCF_000209…
multi_omics_of_gut_microbial	151223-LA-PRISM-Mplex-2-101304	760	3515	5	20298_3_73|20287_6_9|BackhedF_2015__SID70_4M__bin_5|GCF_000411355.1|20298_3_37
multi_omics_of_gut_microbial	151223-LA-PRISM-Mplex-3-223984	19	100	2	FerrettiP_2018__CA_C10007MS2099VA_t0M15__bin_2|20298_2_44
multi_omics_of_gut_microbial	151223-LA-PRISM-Mplex-5-101625	554	3550	20	GCF_003475695.1|14207_7_7|14207_7_82|GCF_003480785.1|21673_4_16|13414_6_54|GCF_001517625.2|SchirmerM_2016__G89260__bin_16|18048_1_62|GCF_003463685.1|14207_7_9|14207_7_95|13414_6_17|14207_7_87|18391_1_6|UMGS832|13414_6_19|GCF_003481745.1|13414_6_3|ChengpingW_2017__AS20raw__bin_12
multi_omics_of_gut_microbial	151223-LA-PRISM-Mplex-6-101589	1235	5383	26	GCF_003434565.1|GCF_000234155.1|UMGS34|8080_1_78|GeversD_2014__SKBSTL008__bin_28|12718_7_73|20298_2_28|LiJ_2014__V1_CD54-0__bin_4|14207_7_27|8080_1_69|20298_3_17|BackhedF_2015__SID532_4M__bin_26|GCF_000242175.1|GCF_000244855.1|13414_6_63|GCF_003478165.1|18048_2_55|11861_6_59|20287_6_34|Bengtsson-PalmeJ_2015__TRAVELRES36__bin_12|13414_6_3|GCF_001282665.1|12718_7_65|FerrettiP_2018__CA_C10031MS2526F…
multi_omics_of_gut_microbial	151223-LA-PRISM-Mplex-7-200393	1100	4473	30	13414_6_22|GCF_003475695.1|GCF_000209405.1|11861_6_56|20298_3_81|GeversD_2014__SKSTL0003__bin_14|GCF_003436715.1|18048_1_62|GCF_001517625.2|14207_7_52|BackhedF_2015__SID70_4M__bin_5|BackhedF_2015__SID240_12M__bin_21|Obregon-TitoAJ_2015__NO21__bin_23|12718_7_20|ZeeviD_2015__PNP_Main_331_megahit__bin_49|14207_7_48|20298_2_28|FengQ_2015__SID530890__bin_31|FengQ_2015__SID531352__bin_19|GCF_009719035.…
multi_omics_of_gut_microbial	151223-LA-PRISM-Mplex-8-101360	479	1433	19	20298_3_73|GCF_003467625.1|12718_7_39|14207_7_75|18391_1_6|14207_7_22|20287_6_9|GCF_003438185.1|BackhedF_2015__SID265_B__bin_7|14207_7_27|GCF_003472625.1|BritoIL_2016__M2_48_SA__bin_4|GCF_000185705.2|13414_6_44|14207_7_9|8080_1_72|12718_7_70|GCF_003464285.1|12718_7_20
multi_omics_of_gut_microbial	151225-LA-Broad8573-Snyder	88	2858	10	GCF_003437315.1|12718_7_84|GCF_003475695.1|13414_6_19|HMP_2012__SRS018443__bin_1|XieH_2016__YSZC12003_37399__bin_51|12718_7_3|UMGS1320|14207_7_43|12718_7_95
multi_omics_of_gut_microbial	151225-LA-Broad8573-direct	69	1724	4	GCF_003472885.1|GCF_009680105.1|12718_7_53|GCF_003473645.1
multi_omics_of_gut_microbial	151225-LA-Broad8573-indirect	303	2677	8	13414_6_64|GCF_000157935.1|UMGS1409|20287_6_9|14672_4_1|ZeeviD_2015__PNP_Main_233_megahit__bin_47|20298_3_16|13154_4_45
multi_omics_of_gut_microbial	151225-LA-JTS-Snyder	118	3228	9	GCF_003437315.1|GCF_003434125.1|13414_6_19|GCF_003475695.1|14207_7_9|HMP_2012__SRS018443__bin_1|CosteaPI_2017__SID713A077-11-90-0__bin_22|HMP_2012__SRS015057__bin_52|11861_6_59
multi_omics_of_gut_microbial	151225-LA-JTS-direct	363	4950	16	GCF_009679715.1|GCF_003472885.1|20287_6_9|HeQ_2017__SZAXPI029573-88__bin_22|14207_7_40|GCF_003434125.1|GCF_009094265.1|GCF_003439225.1|ZeeviD_2015__PNP_Main_237_megahit__bin_35|14207_7_9|14207_7_7|BritoIL_2016__W1_13_ST__bin_13|12718_7_65|BackhedF_2015__SID577_12M__bin_48|HMP_2012__SRS015574__bin_29|14207_7_93
multi_omics_of_gut_microbial	151225-LA-JTS-indirect	1014	4925	15	GCF_003465215.1|20287_6_9|14207_7_95|UMGS183|GCF_003478325.1|GCF_003460985.1|20298_3_16|14207_7_7|HeQ_2017__SZAXPI029489-87__bin_6|HeQ_2017__SZAXPI029573-88__bin_22|12718_7_31|GCF_009094265.1|UMGS1311|11861_6_59|GCF_003477465.1
multi_omics_of_gut_microbial	160127-PRISM-D-10	107	2268	17	20287_6_9|GCF_000209425.1|GCF_003437315.1|14207_6_15|12718_7_46|18048_2_85|AsnicarF_2017__MV_FEI5_t2Q14__bin_2|BackhedF_2015__SID590_12M__bin_28|14207_6_14|GCF_003479145.1|ZeeviD_2015__PNP_Main_387_megahit__bin_24|GCF_000209385.2|UMGS1320|12718_7_29|CosteaPI_2017__SID713A026-11-0-0__bin_49|GCF_003433945.1|ZeeviD_2015__PNP_Main_511_megahit__bin_2
multi_omics_of_gut_microbial	160127-PRISM-D-15	147	2917	13	20287_6_9|BackhedF_2015__SID70_4M__bin_5|Obregon-TitoAJ_2015__NO01__bin_16|QinN_2014__LD-35__bin_52|YuJ_2015__SZAXPI003415-12__bin_34|20298_2_23|GCF_000209405.1|LeChatelierE_2013__MH0203__bin_97|20287_6_7|FerrettiP_2018__CA_C10049IS2861FE_t3M16__bin_6|ZeeviD_2015__PNP_Main_511_megahit__bin_2|LiuW_2016__SRR3992987__bin_58|CosteaPI_2017__SID713A055-11-0-0__bin_79
multi_omics_of_gut_microbial	160127-PRISM-D-2	306	3033	4	GCA_009895945.1|20287_6_9|BackhedF_2015__SID70_4M__bin_5|GCF_000411355.1
multi_omics_of_gut_microbial	160127-PRISM-D-5	137	3498	12	GCF_003475695.1|14207_7_7|20298_3_65|CosteaPI_2017__daisy-11-386-0__bin_19|18048_1_62|QinN_2014__LD-35__bin_52|13154_4_45|12718_7_95|Bengtsson-PalmeJ_2015__TRAVELRES35__bin_80|GCF_000209385.2|GCF_003473295.1|XieH_2016__YSZC12003_35739__bin_8
multi_omics_of_gut_microbial	160127-PRISM-D-6	298	2425	15	GCF_000234155.1|GCF_000209425.1|UMGS34|8080_1_78|12718_7_73|20298_2_28|GCF_000244855.1|8080_1_69|Bengtsson-PalmeJ_2015__TRAVELRES10__bin_16|14672_4_1|BackhedF_2015__SID507_4M__bin_11|14207_7_27|KarlssonFH_2013__S249__bin_5|UMGS1659|QinN_2014__LD-35__bin_52
multi_omics_of_gut_microbial	160127-PRISM-Mplex-10	390	3616	17	HeQ_2017__RSZAXPI003099-133__bin_50|GCF_003473645.1|UMGS1409|GCF_001078425.1|BackhedF_2015__SID70_4M__bin_5|13414_6_24|FengQ_2015__SID530558__bin_71|LiJ_2014__V1_CD54-0__bin_4|UMGS617|18048_1_56|LiJ_2017__H2F514910__bin_44|GCF_900095855.1|UMGS362|NielsenHB_2014__V1_CD36_0__bin_10|GCF_000499785.1|20298_2_29|14207_6_15
multi_omics_of_gut_microbial	160127-PRISM-Mplex-15	582	3707	25	13470_2_80|20287_6_9|BackhedF_2015__SID70_4M__bin_5|Obregon-TitoAJ_2015__NO01__bin_16|20298_3_73|14207_7_85|GCF_003461565.1|Obregon-TitoAJ_2015__NO10__bin_10|CosteaPI_2017__SID713A012-11-0-0__bin_47|12718_7_32|GCF_000244855.1|12718_7_41|14207_7_7|GCF_003472765.1|Bengtsson-PalmeJ_2015__TRAVELRES65__bin_40|13414_6_37|18391_1_6|14207_7_31|GCF_000209405.1|18048_2_78|12718_7_31|21673_4_80|13414_6_28|N…
multi_omics_of_gut_microbial	160127-PRISM-Mplex-2	781	4090	5	20298_3_73|BackhedF_2015__SID70_4M__bin_5|20287_6_9|GCF_000411355.1|20298_3_37
multi_omics_of_gut_microbial	160127-PRISM-Mplex-5	546	3506	23	GCF_003465565.1|GCF_003475695.1|GCF_003461705.1|13414_6_63|13414_6_54|12718_7_32|SchirmerM_2016__G89260__bin_16|18048_1_62|GCF_003477465.1|HeQ_2017__RSZAXPI003105-143__bin_27|GCF_000411355.1|14207_7_95|UMGS97|11861_6_56|13470_2_62|ZellerG_2014__CCIS35100175ST-4-0__bin_46|LiJ_2017__H2F514910__bin_44|LeChatelierE_2013__MH0431__bin_70|13414_6_22|21673_4_77|ZellerG_2014__CCIS27927933ST-4-0__bin_9|LiJ…
multi_omics_of_gut_microbial	160127-PRISM-Mplex-6	1408	6523	21	GCF_000209425.1|GCF_000234155.1|UMGS34|NielsenHB_2014__V1_UC14_1__bin_35|12718_7_73|GCF_000244855.1|20298_2_28|LiJ_2014__V1_CD54-0__bin_4|8080_1_69|20298_3_17|14207_7_2|GCF_003433985.1|GeversD_2014__SKBSTL008__bin_28|GCF_000233515.1|13414_6_63|GCF_003478165.1|18048_2_55|HMP_2012__SRS077730__bin_27|GCF_003434055.1|Obregon-TitoAJ_2015__SM41__bin_27|GCF_003479335.1
multi_omics_of_gut_microbial	160329-M-Direct-1-A	348	6253	33	GCF_003465215.1|13414_6_47|GCF_000245775.1|XieH_2016__YSZC12003_35707__bin_25|GCF_000154385.1|GCF_003438305.1|ZeeviD_2015__PNP_Main_45_megahit__bin_41|GCF_003436715.1|UMGS954|GCF_000242435.1|13414_6_10|12718_7_53|BritoIL_2016__M1_36_ST__bin_16|UMGS1482|QinN_2014__LD-35__bin_52|ZeeviD_2015__PNP_Main_20_megahit__bin_46|LiJ_2017__H2F514910__bin_44|FerrettiP_2018__CA_C10049IS2861FE_t3M16__bin_6|UMGS1…
multi_omics_of_gut_microbial	160329-M-Direct-1-AA	385	6185	29	GCF_003463005.1|13414_6_47|GCF_000245775.1|XieH_2016__YSZC12003_35707__bin_25|GCF_003433995.1|GCF_000242435.1|LiJ_2017__H3M517925__bin_66|GCF_000154845.1|13414_6_10|13414_6_28|CosteaPI_2017__SID713B072-11-90-0__bin_94|UMGS1444|CosteaPI_2017__SID713A030-11-0-0__bin_42|14207_7_9|LiJ_2017__H2F514910__bin_44|GCF_009677555.1|13414_6_70|18048_1_70|ZeeviD_2015__PNP_Main_20_megahit__bin_46|UMGS362|Ferret…
multi_omics_of_gut_microbial	160329-M-Mplex-1-A	2016	10898	52	GCF_003465215.1|13414_6_47|13414_6_4|BritoIL_2016__M1_20_ST__bin_15|ZeeviD_2015__PNP_Main_45_megahit__bin_41|GCF_000242435.1|GCF_000245775.1|14207_7_46|GCF_003462185.1|UMGS476|UMGS954|13470_2_82|UMGS1482|18048_1_70|CosteaPI_2017__SID713A030-11-0-0__bin_42|XieH_2016__YSZC12003_35707__bin_25|11861_6_56|20298_3_20|GCF_003478935.1|12718_7_53|QinN_2014__LD-35__bin_52|SchirmerM_2016__G89260__bin_16|UMG…
multi_omics_of_gut_microbial	160329-M-Mplex-1-AA	1994	10705	57	GCF_003465215.1|13414_6_47|GCF_003434125.1|ZeeviD_2015__PNP_Main_45_megahit__bin_41|BritoIL_2016__M1_20_ST__bin_15|GCF_000242435.1|GCF_000245775.1|13470_2_82|UMGS954|GCF_003435955.1|UMGS476|UMGS666|CosteaPI_2017__SID713A030-11-0-0__bin_42|13414_6_33|XieH_2016__YSZC12003_35707__bin_25|18048_1_70|20298_3_20|11861_6_56|12718_7_53|14207_7_90|GCF_003481145.1|12718_7_47|UMGS1659|BackhedF_2015__SID577_1…
multi_omics_of_gut_microbial	160405-F-direct-1-A	1325	9009	55	20287_6_9|GCF_003465215.1|UMGS183|GCF_003462365.1|20298_3_37|ZeeviD_2015__PNP_Main_45_megahit__bin_41|CosteaPI_2017__SID713B035-11-0-0__bin_37|GCF_003458705.1|12718_7_31|LiJ_2014__MH0298__bin_47|14207_7_94|GCF_003458765.1|14207_7_90|HeQ_2017__SZAXPI029573-88__bin_22|ChengpingW_2017__AS84raw__bin_5|UMGS1603|GCF_003477525.1|ChengpingW_2017__AS20raw__bin_12|Bengtsson-PalmeJ_2015__TRAVELRES60__bin_3|…
multi_omics_of_gut_microbial	160405-F-direct-2-A	561	8731	33	GCF_003465215.1|20287_6_9|GCF_003433905.1|20298_3_37|13414_6_47|CosteaPI_2017__SID713B035-11-0-0__bin_37|UMGS1603|13470_2_94|LiJ_2014__MH0298__bin_47|14207_7_90|LiJ_2014__MH0303__bin_35|20298_2_7|GCF_003461775.1|12718_7_72|12718_7_93|13414_6_54|14207_7_9|BritoIL_2016__WL_44_ST__bin_38|Bengtsson-PalmeJ_2015__TRAVELRES5__bin_91|12718_7_95|ChengpingW_2017__AS20raw__bin_12|CosteaPI_2017__pluto3-11-7-…
multi_omics_of_gut_microbial	160405-F-direct-3-A	609	6723	39	GCF_003465215.1|20287_6_9|GCF_009680085.1|20298_3_37|GCF_009718405.1|ZeeviD_2015__PNP_Main_45_megahit__bin_41|CosteaPI_2017__SID713B035-11-0-0__bin_37|GCF_003458705.1|XieH_2016__YSZC12003_35992__bin_29|12718_7_65|LiJ_2014__MH0298__bin_47|GeversD_2014__SKBSTL068__bin_76|UMGS1408|ChengpingW_2017__AS20raw__bin_12|12718_7_31|13414_6_70|GCF_003478765.1|XieH_2016__YSZC12003_35723__bin_77|HeQ_2017__SZAX…
multi_omics_of_gut_microbial	160405-F-mplex-1-A	1937	10321	52	GCF_003465215.1|GCF_003482185.1|20298_3_37|20287_6_9|13414_6_47|GCF_003461775.1|ZeeviD_2015__PNP_Main_45_megahit__bin_41|CosteaPI_2017__SID713B035-11-0-0__bin_37|LiJ_2014__MH0298__bin_47|GCF_003458705.1|GCF_003478935.1|LoombaR_2017__SID0005_aaf__bin_31|GCF_003464525.1|12718_7_93|Bengtsson-PalmeJ_2015__TRAVELRES60__bin_3|12718_7_64|13414_6_28|LiJ_2017__H2M414927__bin_20|Bengtsson-PalmeJ_2015__TRAV…
multi_omics_of_gut_microbial	160405-F-mplex-2-A	2152	11634	48	GCF_003465215.1|14207_7_93|20287_6_9|20298_3_37|13414_6_47|GCF_003461775.1|13470_2_94|CosteaPI_2017__SID713B035-11-0-0__bin_37|12718_7_93|LiJ_2014__MH0298__bin_47|ZeeviD_2015__PNP_Main_255_megahit__bin_6|12718_7_95|12718_7_90|HeQ_2017__SZAXPI029573-88__bin_22|14207_7_46|GCF_009680105.1|UMGS1482|GCF_003467725.1|GCF_000205165.1|12718_7_47|Bengtsson-PalmeJ_2015__TRAVELRES12__bin_99|GCF_003460445.1|G…
multi_omics_of_gut_microbial	160405-F-mplex-3-A	1859	11110	48	20287_6_9|GCF_003465215.1|GCF_003482185.1|20298_3_37|13414_6_47|GCF_003461775.1|CosteaPI_2017__SID713B035-11-0-0__bin_37|13470_2_94|LiJ_2014__MH0298__bin_47|GCF_003478935.1|12718_7_95|HeQ_2017__SZAXPI029573-88__bin_22|GCF_003464525.1|12718_7_64|LiJ_2017__H2M414927__bin_20|12718_7_93|UMGS1603|FengQ_2015__SID530227__bin_30|ChengpingW_2017__AS20raw__bin_12|UMGS666|GCF_003479145.1|14207_7_95|CosteaPI…
multi_omics_of_gut_microbial	160405-M-direct-1-A2	390	6447	30	GCF_003465215.1|13414_6_47|GCF_000245775.1|XieH_2016__YSZC12003_35707__bin_25|GCF_003478405.1|UMGS954|GCF_000242435.1|GCF_003436715.1|GCF_003478765.1|UMGS1409|13414_6_10|14207_7_9|LiJ_2017__H2F514910__bin_44|ZeeviD_2015__PNP_Validation_18_megahit__bin_43|BritoIL_2016__W2_33_ST__bin_45|BritoIL_2016__M1_36_ST__bin_16|14207_7_95|18048_1_70|20298_3_20|CosteaPI_2017__SID713A026-11-0-0__bin_49|BritoIL_…
multi_omics_of_gut_microbial	160405-M-direct-2-A	326	6885	22	GCF_003463005.1|XieH_2016__YSZC12003_35707__bin_25|12718_7_95|GCF_000245775.1|GCF_000242435.1|UMGS183|UMGS476|UMGS954|13414_6_47|13414_6_10|LeChatelierE_2013__MH0164__bin_6|12718_7_20|14207_7_9|CosteaPI_2017__SID713B003-11-90-0__bin_21|FerrettiP_2018__CA_C10049IS2861FE_t3M16__bin_6|UMGS852|13414_6_70|QinN_2014__LD-35__bin_52|LiJ_2017__H2F514910__bin_44|LiJ_2014__V1_CD6-0-PT__bin_41|LiJ_2017__nHM5…
multi_omics_of_gut_microbial	160405-M-direct-3-A	126	5185	17	GCF_003465215.1|13414_6_47|GCF_000154385.1|UMGS55|UMGS476|LiJ_2017__H2F514910__bin_44|13414_6_10|XieH_2016__YSZC12003_35707__bin_25|CosteaPI_2017__SID713A023-11-0-0__bin_37|UMGS1390|UMGS1320|XieH_2016__YSZC12003_36794__bin_6|Bengtsson-PalmeJ_2015__TRAVELRES35__bin_80|BackhedF_2015__SID180_12M__bin_10|14207_7_10|UMGS799|GCF_009678865.1
multi_omics_of_gut_microbial	160405-M-mplex-1-A2	1958	10541	55	GCF_003465215.1|GCF_009718405.1|13414_6_4|ZeeviD_2015__PNP_Main_45_megahit__bin_41|GCF_000242435.1|BritoIL_2016__M1_20_ST__bin_15|UMGS1482|GCF_000245775.1|GCF_003460445.1|13470_2_82|UMGS954|UMGS476|13414_6_33|18048_1_70|CosteaPI_2017__SID713A030-11-0-0__bin_42|XieH_2016__YSZC12003_35707__bin_25|20298_3_20|12718_7_64|11861_6_56|14207_7_91|QinN_2014__LD-35__bin_52|SchirmerM_2016__G89260__bin_16|Lou…
multi_omics_of_gut_microbial	160405-M-mplex-2-A	1616	10852	44	GCF_003465215.1|21673_4_84|GCF_003434125.1|GCF_000242435.1|BritoIL_2016__M1_20_ST__bin_15|ZeeviD_2015__PNP_Main_45_megahit__bin_41|GCF_000245775.1|UMGS954|UMGS476|XieH_2016__YSZC12003_35707__bin_25|UMGS160|UMGS1482|CosteaPI_2017__SID713A030-11-0-0__bin_42|QinN_2014__LD-35__bin_52|18048_1_70|14207_7_9|13414_6_22|CosteaPI_2017__pluto3-11-7-0__bin_48|VincentC_2016__MM083_3_megahit__bin_4|13414_6_33|…
multi_omics_of_gut_microbial	160405-M-mplex-3-A	1365	9615	43	GCF_003465215.1|13414_6_47|13414_6_53|GCF_000242435.1|GCF_000245775.1|BritoIL_2016__M1_20_ST__bin_15|UMGS476|ZeeviD_2015__PNP_Main_45_megahit__bin_41|UMGS954|UMGS737|BritoIL_2016__M1_36_ST__bin_16|GCF_003460445.1|XieH_2016__YSZC12003_35707__bin_25|QinN_2014__LD-35__bin_52|18048_1_70|12718_7_53|UMGS1409|14207_7_9|13414_6_22|UMGS183|VincentC_2016__MM083_3_megahit__bin_4|13414_6_33|UMGS245|12718_7_2…
multi_omics_of_gut_microbial	160405-pool-A	951	6392	46	GCF_003465215.1|UMGS183|20287_6_9|GCF_003462365.1|20298_3_37|20298_3_81|13470_2_94|18048_1_70|GCF_000242435.1|BritoIL_2016__WL_44_ST__bin_38|LiJ_2014__MH0298__bin_47|LiJ_2014__MH0261__bin_21|14207_7_94|UMGS1311|XieH_2016__YSZC12003_37182R1__bin_76|Bengtsson-PalmeJ_2015__TRAVELRES60__bin_3|UMGS1906|14207_7_95|GCF_003477465.1|13414_6_10|CosteaPI_2017__SID713B035-11-0-0__bin_37|14207_7_90|GCF_000245…
multi_omics_of_gut_microbial	160407-F-direct-1-B	1358	9471	54	20287_6_9|GCF_003465215.1|UMGS183|20298_3_37|GCF_003462365.1|CosteaPI_2017__SID713B035-11-0-0__bin_37|ZeeviD_2015__PNP_Main_45_megahit__bin_41|13470_2_94|12718_7_31|12718_7_65|GCF_003458765.1|LiJ_2014__MH0298__bin_47|14207_7_90|HeQ_2017__SZAXPI029573-88__bin_22|XieH_2016__YSZC12003_35992__bin_29|ChengpingW_2017__AS84raw__bin_5|13414_6_33|18048_2_87|13414_6_22|UMGS709|ChengpingW_2017__AS20raw__bin…
multi_omics_of_gut_microbial	160407-F-direct-2-B	644	8787	38	GCF_003465215.1|20287_6_9|20298_3_37|GCF_003478405.1|13414_6_47|CosteaPI_2017__SID713B035-11-0-0__bin_37|12718_7_65|13470_2_94|14207_7_90|LiJ_2014__MH0298__bin_47|ZeeviD_2015__PNP_Main_45_megahit__bin_41|XieH_2016__YSZC12003_35992__bin_29|14207_6_9|BritoIL_2016__WL_44_ST__bin_38|IjazUZ_2017__S154_a_WGS_megahit__bin_4|14207_7_46|13414_6_54|Bengtsson-PalmeJ_2015__TRAVELRES5__bin_91|UMGS795|GCF_0034…
multi_omics_of_gut_microbial	160407-F-direct-3-B	639	6610	42	20287_6_9|GCF_003465215.1|UMGS183|20298_3_37|13414_6_47|14207_7_9|CosteaPI_2017__SID713B035-11-0-0__bin_37|13470_2_80|UMGS1056|Bengtsson-PalmeJ_2015__TRAVELRES5__bin_91|Bengtsson-PalmeJ_2015__TRAVELRES60__bin_3|ChengpingW_2017__AS20raw__bin_12|LiJ_2014__MH0298__bin_47|12718_7_64|12718_7_65|QinN_2014__LD-35__bin_52|GCF_003478175.1|LiJ_2014__MH0303__bin_35|FengQ_2015__SID530450__bin_40|13470_2_94|1…
multi_omics_of_gut_microbial	160407-F-direct-3-B2	674	6882	42	GCF_003465215.1|20287_6_9|GCF_003478405.1|20298_3_37|GCF_009718405.1|14207_7_9|LiJ_2014__MH0298__bin_47|12718_7_95|CosteaPI_2017__SID713B035-11-0-0__bin_37|12718_7_65|12718_7_72|Bengtsson-PalmeJ_2015__TRAVELRES5__bin_91|12718_7_31|QinN_2014__LD-35__bin_52|BritoIL_2016__WL_44_ST__bin_38|ChengpingW_2017__AS20raw__bin_12|14207_7_90|13414_6_54|LiJ_2014__MH0303__bin_35|FengQ_2015__SID530227__bin_30|Xi…
multi_omics_of_gut_microbial	160407-F-mplex-1-B	2035	11105	54	GCF_003465215.1|UMGS183|20287_6_9|13414_6_47|20298_3_37|GCF_003461775.1|LiJ_2014__MH0298__bin_47|CosteaPI_2017__SID713B035-11-0-0__bin_37|ZeeviD_2015__PNP_Main_45_megahit__bin_41|13470_2_94|LoombaR_2017__SID0005_aaf__bin_31|GCF_003478935.1|GCF_003464525.1|12718_7_93|Bengtsson-PalmeJ_2015__TRAVELRES19__bin_26|GCF_003458765.1|ChengpingW_2017__AS20raw__bin_12|GCF_003460445.1|13414_6_22|GCF_003467805…
multi_omics_of_gut_microbial	160407-F-mplex-2-B	2189	12512	57	GCF_003465215.1|20298_3_37|20287_6_9|14207_7_93|GCF_003462365.1|GCF_003461775.1|CosteaPI_2017__SID713B035-11-0-0__bin_37|13470_2_94|LiJ_2014__MH0298__bin_47|12718_7_93|13414_6_22|14207_7_90|14207_7_65|HeQ_2017__SZAXPI029573-88__bin_22|GCF_009680105.1|13414_6_33|Bengtsson-PalmeJ_2015__TRAVELRES19__bin_26|HeQ_2017__SZAXPI029489-87__bin_6|GCF_003467725.1|CosteaPI_2017__SID713A052-11-90-0__bin_86|Ray…
multi_omics_of_gut_microbial	160407-F-mplex-3-B	1866	11337	52	20287_6_9|GCF_003465215.1|UMGS90|20298_3_37|GCF_003462365.1|CosteaPI_2017__SID713B035-11-0-0__bin_37|GCF_003461775.1|LiJ_2014__MH0298__bin_47|13470_2_94|14207_7_90|12718_7_93|GCF_003439225.1|18048_1_70|13470_2_80|Bengtsson-PalmeJ_2015__TRAVELRES60__bin_3|13414_6_33|GCF_009680085.1|FengQ_2015__SID530227__bin_30|12718_7_64|GCF_003463685.1|GCF_000242435.1|XieH_2016__YSZC12003_35992__bin_29|Chengping…
multi_omics_of_gut_microbial	160407-M-direct-1-B	381	6487	31	GCF_003465445.1|13414_6_47|GCF_003478405.1|GCF_000245775.1|XieH_2016__YSZC12003_35707__bin_25|SmitsSA_2017__TZ_65642_megahit__bin_25|UMGS61|UMGS954|UMGS1776|LiJ_2017__H3M517925__bin_66|UMGS1482|ZeeviD_2015__PNP_Main_710_megahit__bin_14|QinN_2014__LD-35__bin_52|RaymondF_2016__P13E90__bin_87|FerrettiP_2018__CA_C10049IS2861FE_t3M16__bin_6|LiJ_2017__H2F514910__bin_44|BritoIL_2016__WL_44_ST__bin_38|18…
multi_omics_of_gut_microbial	160407-M-direct-2-B	369	6960	28	GCF_003465215.1|13414_6_47|GCF_000245775.1|XieH_2016__YSZC12003_35707__bin_25|UMGS183|UMGS954|LiJ_2017__H3M517925__bin_66|GCF_000242435.1|13414_6_10|GCF_003478765.1|12718_7_82|Bengtsson-PalmeJ_2015__TRAVELRES60__bin_3|BritoIL_2016__M1_36_ST__bin_16|RaymondF_2016__P13E90__bin_87|CosteaPI_2017__SID713A055-11-0-0__bin_57|LiJ_2014__MH0308__bin_65|LiuW_2016__SRR3993005__bin_43|FerrettiP_2018__CA_C1004…
multi_omics_of_gut_microbial	160407-M-direct-3-B	140	5096	17	GCF_003465215.1|13414_6_47|GCF_003436715.1|UMGS183|UMGS287|14207_7_40|GCF_000245775.1|BritoIL_2016__WL_35_ST__bin_44|13414_6_10|GCF_003458705.1|UMGS1390|Bengtsson-PalmeJ_2015__TRAVELRES49__bin_46|CosteaPI_2017__SID713B035-11-0-0__bin_37|LiJ_2017__H2F514910__bin_44|Bengtsson-PalmeJ_2015__TRAVELRES35__bin_80|LeChatelierE_2013__MH0193__bin_18|13470_2_67
multi_omics_of_gut_microbial	160407-M-mplex-1-B	2131	12062	59	GCF_003465215.1|13414_6_47|13414_6_4|13414_6_22|GCF_000242435.1|BritoIL_2016__M1_20_ST__bin_15|GCF_000245775.1|ZeeviD_2015__PNP_Main_45_megahit__bin_41|GCF_003435865.1|UMGS954|UMGS476|GCF_003435675.1|UMGS1117|20298_3_20|CosteaPI_2017__SID713A030-11-0-0__bin_42|XieH_2016__YSZC12003_35707__bin_25|11861_6_56|18048_1_70|14207_7_83|LouisS_2016__AS66_12__bin_35|QinN_2014__LD-35__bin_52|13414_6_8|Backhe…
multi_omics_of_gut_microbial	160407-M-mplex-1-B2	2094	11935	58	GCF_003465445.1|13414_6_47|UMGS183|BritoIL_2016__M1_20_ST__bin_15|13470_2_82|GCF_000242435.1|GCF_000245775.1|UMGS1117|GCF_003460445.1|UMGS954|ZeeviD_2015__PNP_Main_45_megahit__bin_41|14207_7_46|18048_1_70|XieH_2016__YSZC12003_35707__bin_25|UMGS476|CosteaPI_2017__SID713A030-11-0-0__bin_42|20298_3_20|14207_7_9|12718_7_64|CosteaPI_2017__pluto3-11-7-0__bin_48|14207_7_7|11861_6_56|QinN_2014__LD-35__bi…
multi_omics_of_gut_microbial	160407-M-mplex-2-B	1561	10614	40	GCF_003465215.1|21673_4_84|13414_6_4|GCF_000242435.1|BritoIL_2016__M1_20_ST__bin_15|UMGS476|UMGS954|GCF_000245775.1|ZeeviD_2015__PNP_Main_45_megahit__bin_41|HeQ_2017__SZAXPI029489-87__bin_6|XieH_2016__YSZC12003_35707__bin_25|UMGS1482|CosteaPI_2017__SID713A030-11-0-0__bin_42|18048_1_70|13414_6_63|CosteaPI_2017__pluto3-11-7-0__bin_48|14207_7_9|12718_7_64|HeQ_2017__RSZAXPI003082-116__bin_1|UMGS1162|…
multi_omics_of_gut_microbial	160407-M-mplex-3-B	1471	10203	41	GCF_003465445.1|13414_6_47|GCF_003433865.1|GCF_000242435.1|BritoIL_2016__M1_20_ST__bin_15|UMGS476|GCF_000245775.1|UMGS954|ZeeviD_2015__PNP_Main_45_megahit__bin_41|UMGS160|CosteaPI_2017__SID713A030-11-0-0__bin_42|UMGS1482|XieH_2016__YSZC12003_35707__bin_25|14207_7_46|18048_1_70|GCF_003477525.1|14207_7_9|12718_7_53|UMGS1162|XieH_2016__YSZC12003_36703__bin_38|UMGS245|UMGS183|QinN_2014__LD-35__bin_52…
multi_omics_of_gut_microbial	160407-pool-B	996	6640	51	GCF_003465215.1|UMGS183|GCF_003462365.1|20287_6_9|20298_3_37|20298_3_81|13470_2_94|XieH_2016__YSZC12003_37182R1__bin_76|UMGS333|14207_7_94|CosteaPI_2017__SID713B035-11-0-0__bin_37|18048_1_70|CosteaPI_2017__SID713A077-11-90-0__bin_22|GCF_000242435.1|14207_7_90|VogtmannE_2016__MMRS92544445ST-27-0-0__bin_54|ZeeviD_2015__PNP_Main_45_megahit__bin_41|Bengtsson-PalmeJ_2015__TRAVELRES19__bin_26|BritoIL_2…
multi_omics_of_gut_microbial	160421-MLI-CP1-01	49	271	10	12718_7_95|GCF_000154385.1|20287_6_34|UMGS666|NielsenHB_2014__O2_UC24_2__bin_54|12718_7_64|18048_1_70|UMGS544|GCF_003473935.1|BritoIL_2016__M2_3_ST__bin_71
multi_omics_of_gut_microbial	160421-MLI-CP2-02	35	335	8	GCF_000209405.1|GCF_003461705.1|12718_7_84|20287_6_65|Bengtsson-PalmeJ_2015__TRAVELRES37__bin_58|UMGS1409|HMP_2012__SRS052668__bin_5|HMP_2012__SRS011086__bin_16
multi_omics_of_gut_microbial	160421-MLI-CP3-03	406	2507	17	13470_2_80|20287_6_48|GCF_003480775.1|GCF_003478935.1|18048_1_70|13414_6_33|12718_7_64|UMGS1409|20298_3_35|HeQ_2017__SZAXPI029573-88__bin_22|13414_6_59|HMP_2012__SRS064276__bin_18|GCF_003479245.1|13414_6_47|GCF_003469155.1|14207_7_87|12718_7_84
multi_omics_of_gut_microbial	160421-MLI-CS1-04	6	12	4	XieH_2016__YSZC12003_37287__bin_47|CosteaPI_2017__SID713B063-11-90-0__bin_22|GCF_003435415.1|HMP_2012__SRS015574__bin_29
multi_omics_of_gut_microbial	160421-MLI-CS1zip-25	4	20	3	12718_7_28|GCF_000155495.1|FerrettiP_2018__CA_C10031IS2530FE_t1M15__bin_7
multi_omics_of_gut_microbial	160421-MLI-CS2-05	10	12	8	XieH_2016__YSZC12003_37287__bin_47|GCF_003477885.1|ZeeviD_2015__PNP_Validation_10_megahit__bin_8|BritoIL_2016__W2_43_SA__bin_10|VogtmannE_2016__MMRS51307502ST-27-0-0__bin_68|GCF_003438715.1|BritoIL_2016__W1_51_ST__bin_59|21673_4_77
multi_omics_of_gut_microbial	160421-MLI-CS3-06	95	876	3	GCA_009020975.1|GCF_008421235.1|GCF_001282625.1
multi_omics_of_gut_microbial	160421-MLI-CS3zip-26	81	910	3	14207_7_22|14207_7_70|13414_6_22
multi_omics_of_gut_microbial	160421-MLI-SP1-08	205	1287	21	UMGS529|GCF_000154385.1|GCF_009094265.1|HeQ_2017__SZAXPI029573-88__bin_22|13154_4_45|GCF_003436715.1|ZeeviD_2015__PNP_Main_45_megahit__bin_41|UMGS1409|13414_6_19|UMGS1051|13470_2_94|ZeeviD_2015__PNP_Main_443_megahit__bin_16|LiJ_2017__H1M613825__bin_27|HeQ_2017__RSZAXPI003082-116__bin_1|ZeeviD_2015__PNP_Main_710_megahit__bin_14|CosteaPI_2017__daisy-11-386-0__bin_19|14207_7_95|12718_7_64|UMGS838|HM…
multi_omics_of_gut_microbial	160421-MLI-SP2-09	6	8	3	14207_7_42|13470_2_94|LeChatelierE_2013__MH0224__bin_20
multi_omics_of_gut_microbial	160421-MLI-SP3-10	64	474	8	13470_2_80|18048_1_70|20287_6_48|14207_7_90|13414_6_52|12718_7_95|HeQ_2017__SZAXPI029573-88__bin_22|UMGS666
multi_omics_of_gut_microbial	160421-MLI-SS1-11	5	7	3	XieH_2016__YSZC12003_37287__bin_47|UMGS1517|LeChatelierE_2013__MH0146__bin_25
multi_omics_of_gut_microbial	160421-MLI-SS1zip-29	10	11	7	XieH_2016__YSZC12003_37287__bin_47|KarlssonFH_2013__S488__bin_63|ZeeviD_2015__PNP_Validation_10_megahit__bin_8|RampelliS_2015__H21__bin_31|Bengtsson-PalmeJ_2015__TRAVELRES59__bin_63|GCF_003435385.1|21673_4_77
multi_omics_of_gut_microbial	160421-MLI-SS2-12	4	17	3	XieH_2016__YSZC12003_37287__bin_47|13470_2_62|QinJ_2012__T2D-103__bin_24
multi_omics_of_gut_microbial	160421-MLI-SS3-13	155	1293	3	14207_7_22|13414_6_22|21673_4_13
multi_omics_of_gut_microbial	160421-MLI-SS3-13-4hydrophobic	290	2737	9	14207_7_22|13414_6_22|GCF_003435745.1|11861_6_58|GCF_000154385.1|GCF_008421235.1|21673_4_60|QinN_2014__LD-50__bin_1|GCF_001282625.1
multi_omics_of_gut_microbial	160421-MLI-SS3-14	59	982	3	14207_7_22|13414_6_22|14207_7_70
multi_omics_of_gut_microbial	160421-MLI-SS3-14b	53	950	3	14207_7_22|13414_6_22|14207_7_70
multi_omics_of_gut_microbial	160421-MLI-SS3zip-30	111	1164	3	GCA_009021875.1|13414_6_22|14207_7_70
multi_omics_of_gut_microbial	160513-SM-A1C8J-5	23	665	4	13414_6_54|ChengpingW_2017__AS42raw__bin_87|12718_7_53|GCF_000157935.1
multi_omics_of_gut_microbial	160513-SM-A3J7P-4	6	44	5	12718_7_53|UMGS250|13414_6_49|14207_6_12|XieH_2016__YSZC12003_35989__bin_35
multi_omics_of_gut_microbial	160513-SM-A7J26-15	36	1298	4	12718_7_90|12718_7_29|14207_7_23|Bengtsson-PalmeJ_2015__TRAVELRES37__bin_58
multi_omics_of_gut_microbial	160513-SM-ADDG1-3	257	4932	14	GCF_003460445.1|13414_6_33|GCF_003464525.1|LiSS_2016__FAT_023-22-42-0__bin_42|12718_7_53|18391_1_6|KosticAD_2015__PRJNA231909_3101439__bin_19|12718_7_84|HeQ_2017__RSZAXPI003082-116__bin_42|UMGS368|NielsenHB_2014__V1_UC26_0__bin_55|XieH_2016__YSZC12003_37172__bin_63|LiJ_2017__H2F514910__bin_44|13414_6_22
multi_omics_of_gut_microbial	160513-SM-ADIDF-9	7	763	2	12718_7_20|17138_5_74
multi_omics_of_gut_microbial	160513-SM-AF6NZ-6	14	922	4	20287_6_65|12718_7_84|HMP_2012__SRS014107__bin_4|HeQ_2017__SZAXPI029494-94__bin_5
multi_omics_of_gut_microbial	160513-SM-AHYMJ-14	19	735	4	GCF_003435685.1|GeversD_2014__SKBSTL024__bin_3|HeQ_2017__SZAXPI029552-169__bin_43|12718_7_53
multi_omics_of_gut_microbial	160513-pool-1	122	2028	6	13414_6_45|GCF_003471795.1|12718_7_84|GCF_003475695.1|11861_6_59|20298_3_37
multi_omics_of_gut_microbial	160513-pool-2	155	1827	8	GCF_000157935.1|12718_7_29|12718_7_84|XieH_2016__YSZC12003_37182R1__bin_76|20298_3_37|20287_6_65|GCF_009719035.1|LeChatelierE_2013__MH0411__bin_25
multi_omics_of_gut_microbial	160513-pool-3	215	2792	11	GCF_003465495.1|GCF_003475695.1|GCF_003460645.1|QinN_2014__LD-35__bin_52|GCA_008566005.1|LeChatelierE_2013__MH0411__bin_25|Bengtsson-PalmeJ_2015__TRAVELRES11__bin_144|20287_6_7|14207_7_93|14207_7_95|ZellerG_2014__CCIS35100175ST-4-0__bin_46
multi_omics_of_gut_microbial	160524-SM-A5A2C-18	880	5000	14	GCF_003437315.1|GCF_003475695.1|GCF_003433905.1|GCF_003464525.1|LeChatelierE_2013__MH0411__bin_25|QinN_2014__LD-35__bin_52|GCF_009680105.1|VogtmannE_2016__MMRS25211151ST-27-0-0__bin_31|13470_2_65|UMGS470|Bengtsson-PalmeJ_2015__TRAVELRES48__bin_123|GCF_000209405.1|GCF_003481145.1|GCF_000185705.2
multi_omics_of_gut_microbial	160524-SM-A8GT9-17	170	4813	6	GCF_003475695.1|13414_6_22|GCF_000010485.1|12718_7_20|GCF_000178275.1|GCF_003435685.1
multi_omics_of_gut_microbial	160524-SM-A9F7T-1	24	443	3	12718_7_31|12718_7_84|ChengpingW_2017__AS81raw__bin_9
multi_omics_of_gut_microbial	160524-SM-A9F7T-1b	49	846	6	20287_6_65|12718_7_84|12718_7_31|HeQ_2017__SZAXPI029573-88__bin_22|12718_7_64|14207_6_13
multi_omics_of_gut_microbial	160524-SM-A9JA6-7	4	19	3	GCF_001282665.1|HMP_2012__SRS014107__bin_4|UMGS135
multi_omics_of_gut_microbial	160524-SM-A9U2Q-10	12	54	3	20287_6_65|12718_7_84|LiJ_2017__nHM611708__bin_59
multi_omics_of_gut_microbial	160524-SM-A9VSM-16	119	940	14	13414_6_47|20298_3_73|LeChatelierE_2013__MH0411__bin_55|12718_7_84|UMGS1112|HeQ_2017__SZAXPI029494-94__bin_15|20287_6_65|UMGS786|14207_7_36|BritoIL_2016__W1_13_ST__bin_13|BritoIL_2016__W2_8_ST__bin_70|14207_7_95|HeQ_2017__SZAXPI029573-88__bin_22|12718_7_65
multi_omics_of_gut_microbial	160524-SM-AADLW-2	55	1506	5	20287_6_9|12718_7_84|18048_1_70|12718_7_93|12718_7_49
multi_omics_of_gut_microbial	160524-SM-ADIDD-8	394	4603	11	GCF_003465495.1|GCF_003464525.1|QinN_2014__LD-35__bin_52|14207_7_93|14672_4_1|UMGS178|GCF_003475695.1|20287_6_34|GCF_003458155.1|GCF_003481145.1|HeQ_2017__SZAXPI029489-87__bin_6
multi_omics_of_gut_microbial	160524-SM-ADIDL-13	48	1840	3	GCF_003471795.1|CosteaPI_2017__daisy-11-386-0__bin_19|UMGS1320
multi_omics_of_gut_microbial	160524-SM-AE3SF-11	200	2834	6	20287_6_9|GCF_003433995.1|LeChatelierE_2013__MH0193__bin_18|13470_2_65|12718_7_50|CosteaPI_2017__pluto4-11-0-0__bin_34
multi_omics_of_gut_microbial	160524-SM-AF6O8-12	215	2126	12	GCF_003433995.1|14207_6_9|14207_7_9|20287_6_9|LiJ_2014__MH0303__bin_35|Bengtsson-PalmeJ_2015__TRAVELRES10__bin_8|UMGS173|14207_7_51|13414_6_24|12718_7_84|ZeeviD_2015__PNP_Main_387_megahit__bin_24|13470_2_92
multi_omics_of_gut_microbial	160524-pool-1	115	1604	6	20287_6_65|GCF_000157935.1|14207_7_93|11861_6_59|LeChatelierE_2013__MH0411__bin_25|20298_3_4
multi_omics_of_gut_microbial	160524-pool-2	145	1666	10	GCF_000157935.1|12718_7_84|20287_6_65|QinN_2014__LD-35__bin_52|GCF_003464525.1|LeChatelierE_2013__MH0411__bin_25|UMGS1320|QinJ_2012__CON-067__bin_26|VogtmannE_2016__MMRS25211151ST-27-0-0__bin_31|UMGS737
multi_omics_of_gut_microbial	160616-SM-A1ZVV-24	8	118	4	13470_2_94|12718_7_84|13470_2_62|CosteaPI_2017__SID713A039-11-0-0__bin_12
multi_omics_of_gut_microbial	160616-SM-A1ZVX-36	24	511	7	12718_7_29|20298_3_4|12718_7_84|GCF_009677555.1|XieH_2016__YSZC12003_35739__bin_78|GCF_003467445.1|BackhedF_2015__SID532_4M__bin_18
multi_omics_of_gut_microbial	160616-SM-A1ZW6-33	147	2008	10	13414_6_54|GCA_003439045.1|14207_7_9|12718_7_53|13414_6_22|11861_6_56|13470_2_94|QinN_2014__LD-50__bin_1|12718_7_84|14207_6_15
multi_omics_of_gut_microbial	160616-SM-A2HZ5-42	184	2654	13	GCF_003475695.1|13414_6_54|13414_6_47|GCF_003472565.1|13414_6_70|13470_2_77|14207_7_82|CosteaPI_2017__SID713B056-11-0-0__bin_47|13414_6_8|QinN_2014__LD-50__bin_1|HMP_2012__SRS049318__bin_31|8080_1_83|14207_7_10
multi_omics_of_gut_microbial	160616-SM-A374M-20	27	1432	3	14207_7_93|20287_6_65|CosteaPI_2017__daisy-11-386-0__bin_19
multi_omics_of_gut_microbial	160616-SM-A4UW6-64	1515	9944	38	GCF_003471795.1|14207_7_9|GCF_003433995.1|GCF_003475695.1|13414_6_47|13414_6_13|GCF_003438135.1|ZeeviD_2015__PNP_Main_45_megahit__bin_41|LiJ_2014__MH0366__bin_26|GCF_000154465.1|UMGS618|Bengtsson-PalmeJ_2015__TRAVELRES38__bin_41|UMGS748|18048_1_70|GCF_003462815.1|LiJ_2017__H2M415914__bin_46|GCF_003438725.1|GCF_003434135.1|BackhedF_2015__SID130_12M__bin_8|GCF_003435685.1|12718_7_53|14207_7_94|Raym…
multi_omics_of_gut_microbial	160616-SM-A5A28-68	1008	9053	32	13414_6_53|GCF_003475695.1|GCF_009680365.1|GCF_000155815.1|HeQ_2017__SZAXPI029573-88__bin_22|14207_7_9|13414_6_76|GCF_003481285.1|14207_7_90|13414_6_47|BritoIL_2016__W3_22_ST__bin_8|13414_6_33|13470_2_67|UMGS184|ChengpingW_2017__AS84raw__bin_5|BackhedF_2015__SID577_12M__bin_48|12718_7_47|HeQ_2017__SZAXPI029489-87__bin_6|18048_1_70|Bengtsson-PalmeJ_2015__TRAVELRES38__bin_41|GCF_000876135.1|UMGS116…
multi_omics_of_gut_microbial	160616-SM-A5A2A-19	258	5667	15	GCF_003470005.1|20287_6_65|CosteaPI_2017__daisy-11-386-0__bin_19|12718_7_53|13470_2_65|14207_7_95|SchirmerM_2016__G89260__bin_16|12718_7_95|ChengpingW_2017__AS84raw__bin_5|HMP_2012__SRS014979__bin_45|GCF_003468325.1|XieH_2016__YSZC12003_35739__bin_8|XieH_2016__YSZC12003_35739__bin_78|Bengtsson-PalmeJ_2015__TRAVELRES6__bin_43|12718_7_35
multi_omics_of_gut_microbial	160616-SM-AAHYU-39	143	4614	17	20287_6_65|13414_6_54|GCF_000169015.1|LiJ_2017__nHM511615__bin_27|UMGS421|ChengpingW_2017__AS84raw__bin_5|GCF_003435685.1|20287_6_7|GCF_003467445.1|LeChatelierE_2013__MH0187__bin_18|BritoIL_2016__W1_11_ST__bin_35|GeversD_2014__SKBSTL068__bin_76|12718_7_28|12718_7_33|UMGS737|LoombaR_2017__SID5640_ijm__bin_18|Bengtsson-PalmeJ_2015__TRAVELRES37__bin_58
multi_omics_of_gut_microbial	160616-SM-ADDFY-32	1028	7168	22	UMGS1276|GCF_003475695.1|GCF_003468175.1|GCF_009718405.1|LiJ_2017__H2M414927__bin_20|12718_7_20|GCF_000209405.1|GCF_003435685.1|20298_3_73|QinN_2014__LD-35__bin_52|UMGS1162|BackhedF_2015__SID133_M__bin_46|ChengpingW_2017__AS84raw__bin_5|13414_6_24|21673_4_77|ZeeviD_2015__PNP_Main_233_megahit__bin_47|14207_7_46|HMP_2012__SRS019071__bin_3|GCF_001403595.1|UMGS615|LoombaR_2017__SID0005_aaf__bin_31|Ze…
multi_omics_of_gut_microbial	160616-SM-AI393-23	880	8253	17	13414_6_47|GCF_003464525.1|LiJ_2017__H2M414927__bin_20|12718_7_61|20287_6_9|GCF_003458155.1|GCF_003482185.1|GCF_003438175.1|QinN_2014__LD-35__bin_52|ChengpingW_2017__AS84raw__bin_5|GCF_000155815.1|13470_2_67|13470_2_80|18048_1_84|GCF_003435685.1|HeQ_2017__SZAXPI029573-88__bin_22|11861_6_56
multi_omics_of_gut_microbial	160616-SM-AIG6X-26	112	2758	10	GCF_003475695.1|CosteaPI_2017__daisy-11-386-0__bin_19|12718_7_53|QinN_2014__LD-35__bin_52|12718_7_32|13414_6_19|HeQ_2017__SZAXPI029494-94__bin_3|GCF_000154385.1|GCF_003463685.1|14207_7_9
multi_omics_of_gut_microbial	160616-SM-AJDMF-72	1122	8040	21	UMGS1276|GCF_000154525.1|14207_7_93|18048_1_75|GCF_003475695.1|GCF_000411355.1|18048_2_78|GCF_003464525.1|ChengpingW_2017__AS84raw__bin_5|HeQ_2017__SZAXPI029598-166__bin_7|12718_7_20|WenC_2017__RA107__bin_1|GCF_003435685.1|UMGS1162|13414_6_63|21673_4_77|HeQ_2017__SZAXPI029573-88__bin_22|21673_4_16|GCF_000209405.1|UMGS709|UMGS1433
multi_omics_of_gut_microbial	160616-SM-AKTWR-57	495	6588	26	GCF_003475695.1|14207_7_9|GCF_003434135.1|GCF_003464525.1|13414_6_47|XieH_2016__YSZC12003_35707__bin_25|13470_2_67|GCF_003467725.1|13470_2_92|14207_6_10|18048_2_82|12718_7_93|LiJ_2014__MH0370__bin_20|XieH_2016__YSZC12003_35739__bin_8|BackhedF_2015__SID133_M__bin_46|12718_7_95|GCF_003461605.1|GCF_000154465.1|HeQ_2017__SZAXPI029573-88__bin_22|12718_7_65|HMP_2012__SRS014107__bin_4|GCF_003435685.1|12…
multi_omics_of_gut_microbial	160616-pool-1	256	2695	16	GCF_003465215.1|GCF_003464525.1|GCF_003433995.1|QinN_2014__LD-35__bin_52|20287_6_9|12718_7_95|UMGS490|UMGS1276|CosteaPI_2017__SID713A055-11-0-0__bin_79|12718_7_32|12718_7_88|13414_6_47|12718_7_84|UMGS212|14672_4_1|12718_7_20
multi_omics_of_gut_microbial	160616-pool-2	213	2203	16	GCF_003472885.1|12718_7_84|12718_7_31|13414_6_70|20287_6_9|LoombaR_2017__SID1053_bba__bin_19|UMGS1162|18048_1_70|12718_7_20|14207_7_45|CosteaPI_2017__SID713B072-11-90-0__bin_94|13414_6_47|UMGS362|20298_3_17|QinJ_2012__T2D-023__bin_11|12718_7_32
multi_omics_of_gut_microbial	160616-pool-3	168	2028	12	GCF_003463005.1|12718_7_31|GCF_003433995.1|13414_6_47|20287_6_65|13470_2_94|HMP_2012__SRS018443__bin_1|20287_6_31|BritoIL_2016__WL_44_ST__bin_38|LoombaR_2017__SID1053_bba__bin_19|UMGS1276|Bengtsson-PalmeJ_2015__TRAVELRES65__bin_40
multi_omics_of_gut_microbial	160618-SM-72XHD-154	234	4642	7	GCF_003475695.1|GCF_009679755.1|GCF_000169015.1|13414_6_19|12718_7_20|8080_1_83|13414_6_54
multi_omics_of_gut_microbial	160618-SM-73BOH-148	239	3470	13	20287_6_65|13414_6_54|14207_7_7|12718_7_90|HeQ_2017__SZAXPI029489-87__bin_6|13414_6_47|14207_7_9|13414_6_22|14207_6_15|12718_7_65|HMP_2012__SRS011115__bin_47|Bengtsson-PalmeJ_2015__TRAVELRES5__bin_91|ChengpingW_2017__AS20raw__bin_12
multi_omics_of_gut_microbial	160618-SM-77FYW-133	1792	11186	24	GCF_003472885.1|LoombaR_2017__SID1053_bba__bin_19|GCF_009679715.1|GCF_003475695.1|GCF_000188175.1|UMGS608|13414_6_47|UMGS1162|GCF_003464975.1|14207_7_9|UMGS357|LiJ_2017__H2M415914__bin_46|UMGS709|GCF_003433905.1|11861_6_59|GCF_003435955.1|HMP_2012__SRS013252__bin_14|CosteaPI_2017__SID713A023-11-0-0__bin_40|20287_6_7|20298_3_24|ZeeviD_2015__PNP_Main_690_megahit__bin_3|8080_1_77|Bengtsson-PalmeJ_20…
multi_omics_of_gut_microbial	160618-SM-7DN4N-141	235	3245	11	GCF_003475695.1|12718_7_53|13414_6_4|12718_7_31|12718_7_29|14207_7_95|13470_2_67|20298_3_81|13414_6_47|13414_6_54|20298_3_62
multi_omics_of_gut_microbial	160618-SM-7ED8K-139	96	3316	6	GCF_003475695.1|13414_6_54|18048_1_62|13414_6_47|BritoIL_2016__WL_44_ST__bin_38|14672_4_1
multi_omics_of_gut_microbial	160618-SM-7KGJE-94	64	2301	9	GCF_003475695.1|13470_2_67|13414_6_15|HMP_2012__SRS013542__bin_3|12718_7_28|12718_7_3|12718_7_84|HMP_2012__SRS018575__bin_5|NielsenHB_2014__MH0118__bin_41
multi_omics_of_gut_microbial	160618-SM-A2BGA-48	13	337	5	20287_6_65|12718_7_84|HMP_2012__SRS014107__bin_4|14207_7_70|VincentC_2016__MM032_1_megahit__bin_10
multi_omics_of_gut_microbial	160618-SM-A374G-55	18	457	4	20287_6_65|13414_6_2|12718_7_31|12718_7_20
multi_omics_of_gut_microbial	160618-SM-A47RW-38	1190	8666	25	GCF_003475695.1|LiJ_2017__H2M414927__bin_20|GCF_003468325.1|GCF_003460195.1|12718_7_32|GCF_000179075.1|Bengtsson-PalmeJ_2015__TRAVELRES24__bin_62|GCF_003482185.1|HeQ_2017__SZAXPI029598-166__bin_7|GCF_003480745.1|14207_7_46|GCF_003435685.1|13414_6_67|14207_7_22|UMGS1162|Obregon-TitoAJ_2015__SM11__bin_8|GCF_000188175.1|Bengtsson-PalmeJ_2015__TRAVELRES25__bin_76|HeQ_2017__RSZAXPI003101-139__bin_16|G…
multi_omics_of_gut_microbial	160618-SM-A5QNM-27	707	4906	18	GCF_009680105.1|GCF_009094265.1|GCF_003475695.1|GCF_003436785.1|GCF_003461825.1|GCF_003464345.1|14207_7_93|GCF_003466565.1|12718_7_95|20298_2_7|GCF_000188175.1|VatanenT_2016__G80513__bin_7|UMGS709|CosteaPI_2017__daisy-11-386-0__bin_19|BritoIL_2016__W1_13_ST__bin_13|20298_3_9|UMGS618|GCF_001025135.1
multi_omics_of_gut_microbial	160618-SM-A61QM-46	37	393	9	GCF_003475695.1|GCF_003433995.1|13470_2_64|GCF_001282665.1|UMGS1320|Bengtsson-PalmeJ_2015__TRAVELRES37__bin_58|UMGS477|HMP_2012__SRS013950__bin_37|HMP_2012__SRS022719__bin_13
multi_omics_of_gut_microbial	160618-SM-A72EB-56	763	6278	20	GCF_003471795.1|GCF_003475695.1|GCF_009679715.1|GCF_009718405.1|BackhedF_2015__SID70_4M__bin_5|14207_7_7|13414_6_33|13470_2_67|ChengpingW_2017__AS84raw__bin_5|GCF_003464525.1|13154_4_45|GCF_009679755.1|UMGS852|ZeeviD_2015__PNP_Main_237_megahit__bin_35|IjazUZ_2017__S45_a_WGS_megahit__bin_8|Bengtsson-PalmeJ_2015__TRAVELRES38__bin_41|18048_1_70|LiJ_2017__H2M415914__bin_46|21673_4_77|ZellerG_2014__CC…
multi_omics_of_gut_microbial	160618-SM-A77V5-63	404	6403	15	12718_7_29|13470_2_80|GCF_003434125.1|12718_7_31|20287_6_65|GCF_003462365.1|HeQ_2017__SZAXPI029499-101__bin_35|13154_4_45|13414_6_33|Bengtsson-PalmeJ_2015__TRAVELRES38__bin_41|14207_7_23|QinN_2014__LD-35__bin_52|13470_2_94|GCF_003477995.1|GCA_003439045.1
multi_omics_of_gut_microbial	160618-SM-A8MMY-29	1464	9053	29	GCF_003475695.1|GCF_009679905.1|GCF_009680195.1|20298_3_73|14207_7_9|13414_6_24|12718_7_65|12718_7_20|21673_4_84|UMGS96|GCF_000154525.1|13414_6_54|UMGS709|ChengpingW_2017__AS84raw__bin_5|Bengtsson-PalmeJ_2015__TRAVELRES4__bin_102|GCF_003478065.1|GeversD_2014__SKBSTL008__bin_71|ChengpingW_2017__AS81raw__bin_9|13414_6_37|QinN_2014__LD-35__bin_52|UMGS605|18048_2_78|GCF_003460645.1|14207_7_90|UMGS116…
multi_omics_of_gut_microbial	160618-SM-A9F7D-60	326	5901	15	GCF_003475695.1|GCF_003434135.1|14207_7_9|GCF_003464525.1|12718_7_53|13470_2_94|GCF_003472765.1|QinN_2014__LD-35__bin_52|BritoIL_2016__W2_54_ST__bin_7|14207_7_36|XieH_2016__YSZC12003_35707__bin_25|HeQ_2017__SZAXPI029573-88__bin_22|GCA_008566005.1|HMP_2012__SRS016095__bin_37|13414_6_47
multi_omics_of_gut_microbial	160618-SM-A9F7H-66	915	7611	31	GCF_003475695.1|GCF_009680365.1|GCF_009679715.1|GCF_003464525.1|GCF_003473785.1|12718_7_20|GCF_009094265.1|11861_6_59|14207_6_10|14207_7_95|ChengpingW_2017__AS84raw__bin_5|13414_6_63|14207_7_94|GCF_003461685.1|WenC_2017__RA107__bin_1|GCF_003478935.1|13470_2_58|GCF_000169015.1|XieH_2016__YSZC12003_37399__bin_51|13414_6_75|ZeeviD_2015__PNP_Main_710_megahit__bin_14|GCF_009881245.1|GCF_003438725.1|GC…
multi_omics_of_gut_microbial	160618-SM-AF6O2-22	24	849	6	20287_6_65|XieH_2016__YSZC12003_37277__bin_27|GCF_009677555.1|ChengpingW_2017__AS42raw__bin_87|13470_2_94|LiuW_2016__SRR3992987__bin_58
multi_omics_of_gut_microbial	160618-SM-AFSJF-65	1051	9003	19	LoombaR_2017__SID1053_bba__bin_19|GCF_008572225.1|ZeeviD_2015__PNP_Main_237_megahit__bin_35|GCF_000411395.1|BackhedF_2015__SID130_12M__bin_8|GCF_003475695.1|UMGS24|GCF_009719035.1|12718_7_32|18391_1_2|12718_7_20|UMGS1311|BritoIL_2016__WL_44_ST__bin_38|LiJ_2014__V1_CD4-0-PT__bin_22|GeversD_2014__SKBSTL008__bin_71|BackhedF_2015__SID521_B__bin_1|HMP_2012__SRS013950__bin_37|GCF_003460005.1|AsnicarF_2…
multi_omics_of_gut_microbial	160618-SM-AGUO2-71	31	771	6	GCF_003475695.1|LeChatelierE_2013__MH0193__bin_18|12718_7_84|12718_7_64|HMP_2012__SRS052668__bin_5|12718_7_53
multi_omics_of_gut_microbial	160618-SM-AIG7A-51	55	1284	9	GCF_003433995.1|BritoIL_2016__WL_44_ST__bin_38|13414_6_19|ChengpingW_2017__AS81raw__bin_9|LoombaR_2017__SID5447_cka__bin_17|20287_6_7|UMGS1742|GCF_009677555.1|LiuW_2016__SRR3992987__bin_58
multi_omics_of_gut_microbial	160618-pool-4	157	2042	13	GCF_003472885.1|GCF_003464525.1|13414_6_54|13414_6_67|20287_6_65|LoombaR_2017__SID1053_bba__bin_19|13414_6_47|GCF_003433995.1|12718_7_88|UMGS1164|14207_7_40|Bengtsson-PalmeJ_2015__TRAVELRES60__bin_3|UMGS1320
multi_omics_of_gut_microbial	160618-pool-5	290	2524	19	GCF_003475695.1|GCF_003465215.1|UMGS184|ZellerG_2014__CCMD46947453ST-21-0__bin_36|20298_2_7|UMGS1276|14207_7_9|12718_7_95|LoombaR_2017__SID1053_bba__bin_19|GCF_000169015.1|XieH_2016__YSZC12003_37223__bin_31|8080_1_93|GCF_000321045.1|BritoIL_2016__W2_54_ST__bin_7|12718_7_88|13414_6_67|13414_6_24|LeChatelierE_2013__MH0411__bin_25|HMP_2012__SRS014107__bin_4
multi_omics_of_gut_microbial	160618-pool-6	366	3231	19	GCF_003437315.1|20287_6_9|14207_7_93|LoombaR_2017__SID1053_bba__bin_19|13414_6_47|12718_7_31|13470_2_90|UMGS1276|HeQ_2017__SZAXPI029573-88__bin_22|12718_7_61|LiJ_2017__H2F514910__bin_44|12718_7_3|BritoIL_2016__W2_33_ST__bin_45|GCF_003472885.1|XieH_2016__YSZC12003_35707__bin_25|ZeeviD_2015__PNP_Main_609_megahit__bin_21|HMP_2012__SRS013950__bin_37|GCF_003477995.1|12718_7_65
multi_omics_of_gut_microbial	160622-SM-72ZHW-147	762	4191	23	12718_7_84|GCF_009094265.1|13414_6_47|GCF_003470005.1|GCF_003475695.1|13470_2_94|ChengpingW_2017__AS34raw__bin_12|11861_6_56|13414_6_13|ZeeviD_2015__PNP_Main_710_megahit__bin_14|BackhedF_2015__SID511_M__bin_3|BackhedF_2015__SID18_4M__bin_12|GCF_003478405.1|GCF_003463545.1|HeQ_2017__SZAXPI029573-88__bin_22|13414_6_52|XieH_2016__YSZC12003_37137__bin_61|AsnicarF_2017__MV_FEI5_t2Q14__bin_2|14207_7_46…
multi_omics_of_gut_microbial	160622-SM-73BO7-150	843	8792	18	GCF_003459205.1|GCF_000166035.1|GCF_003475695.1|14207_7_22|14207_7_51|GCF_000154465.1|12718_7_20|13470_2_80|ChengpingW_2017__AS133raw__bin_39|12718_7_31|UMGS1162|GCF_003474045.1|AsnicarF_2017__MV_FEI5_t2Q14__bin_2|13414_6_4|QinN_2014__LD-35__bin_52|HMP_2012__SRS011084__bin_15|14207_7_54|LeChatelierE_2013__MH0411__bin_25
multi_omics_of_gut_microbial	160622-SM-76EOZ-108	191	2540	14	13470_2_64|GCF_003475695.1|13414_6_54|12718_7_93|GCF_000169015.1|12718_7_31|12718_7_20|GCF_003473525.1|ChengpingW_2017__AS20raw__bin_12|12718_7_84|14207_7_45|GCF_003437625.1|GCF_003439775.1|14207_7_70
multi_omics_of_gut_microbial	160622-SM-77FYG-106	387	3032	11	GCF_003438885.1|GCF_003439225.1|GCF_000179075.1|12718_7_53|UMGS1162|14207_7_59|12718_7_32|UMGS1311|BritoIL_2016__W3_22_ST__bin_91|ChengpingW_2017__AS20raw__bin_12|BackhedF_2015__SID180_12M__bin_10
multi_omics_of_gut_microbial	160622-SM-7AA2J-82	970	7750	20	20287_6_9|18048_1_62|GCF_003603005.1|UMGS160|GCF_003462365.1|13470_2_67|BackhedF_2015__SID105_M__bin_7|GCA_008566005.1|14207_7_9|GCF_003464525.1|ChengpingW_2017__AS84raw__bin_5|14207_7_94|GCF_003472765.1|ChengpingW_2017__AS20raw__bin_12|BackhedF_2015__SID130_12M__bin_8|CosteaPI_2017__SID713A002-11-0-0__bin_25|12718_7_95|13470_2_58|GCF_000297775.1|GCF_000876135.1
multi_omics_of_gut_microbial	160622-SM-7AA2N-113	383	5045	15	GCF_003462285.1|20287_6_13|GCF_009680085.1|KarlssonFH_2013__S547__bin_20|GCF_000154465.1|GCF_003475695.1|14207_7_91|12718_7_20|GCF_008421235.1|13470_2_64|13470_2_65|QinN_2014__LD-35__bin_52|CosteaPI_2017__daisy-11-386-0__bin_19|Bengtsson-PalmeJ_2015__TRAVELRES38__bin_41|LeChatelierE_2013__MH0181__bin_59
multi_omics_of_gut_microbial	160622-SM-7AJMT-84	1160	8024	21	GCF_003475695.1|WenC_2017__RA107__bin_1|14207_7_22|12718_7_20|14207_7_51|UMGS96|GCF_003464525.1|13414_6_47|CosteaPI_2017__SID713A052-11-90-0__bin_4|ChengpingW_2017__AS84raw__bin_5|UMGS786|FerrettiP_2018__CA_C10003IS2040FE_t3M15__bin_3|UMGS646|GCF_009719035.1|11861_6_58|Bengtsson-PalmeJ_2015__TRAVELRES53_megahit__bin_56|13470_2_94|GCF_003463685.1|GCF_000154385.1|XieH_2016__YSZC12003_35739__bin_8|H…
multi_omics_of_gut_microbial	160622-SM-7D34S-122	331	3347	16	GCF_003475695.1|GCF_003603005.1|18048_1_62|12718_7_53|12718_7_32|14207_7_51|GCF_000154465.1|13470_2_94|12718_7_20|18391_1_6|HeQ_2017__SZAXPI029573-88__bin_22|UMGS1906|12718_7_93|UMGS212|LiJ_2014__O2_UC36-0__bin_25|13154_4_45
multi_omics_of_gut_microbial	160622-SM-7E5EN-136	139	1477	9	GCF_003475695.1|GCF_000154385.1|QinN_2014__LD-50__bin_1|BritoIL_2016__M2_3_ST__bin_71|ZellerG_2014__CCMD46947453ST-21-0__bin_36|13414_6_63|ChengpingW_2017__AS81raw__bin_9|QinN_2014__LD-35__bin_52|LeChatelierE_2013__MH0427__bin_45
multi_omics_of_gut_microbial	160622-SM-7E7HH-135	16	2377	4	20287_6_65|12718_7_20|11861_6_59|VincentC_2016__MM083_3_megahit__bin_4
multi_omics_of_gut_microbial	160622-SM-7IWG2-131	418	5067	28	GCF_003464525.1|BackhedF_2015__SID133_M__bin_46|20287_6_9|UMGS709|GCF_009720045.1|13414_6_53|GCF_000169015.1|13414_6_28|21673_4_13|13414_6_43|13470_2_94|UMGS264|CosteaPI_2017__SID713A052-11-90-0__bin_4|11861_6_63|14207_7_82|HeQ_2017__SZAXPI029573-88__bin_22|GCF_003472565.1|12718_7_93|14207_7_51|14207_7_95|GCF_000209405.1|12718_7_20|GCF_003438995.1|GCF_000159855.2|ChengpingW_2017__AS84raw__bin_5|B…
multi_omics_of_gut_microbial	160622-SM-7IWPP-128	371	5105	19	GCF_003462285.1|UMGS183|LiJ_2014__MH0337__bin_70|GCF_003436785.1|13414_6_33|XieH_2016__YSZC12003_35707__bin_25|14207_7_23|14207_7_9|GCF_000154385.1|XieH_2016__YSZC12003_37179__bin_40|20287_6_65|Bengtsson-PalmeJ_2015__TRAVELRES53_megahit__bin_56|13470_2_94|Bengtsson-PalmeJ_2015__TRAVELRES38__bin_41|ZellerG_2014__CCIS35100175ST-4-0__bin_46|Bengtsson-PalmeJ_2015__TRAVELRES37__bin_58|13414_6_19|13470…
multi_omics_of_gut_microbial	160622-SM-7K1VP-127	29	759	8	GCF_000154385.1|12718_7_53|CosteaPI_2017__daisy-11-386-0__bin_19|13470_2_94|GCF_009677555.1|GCF_003433995.1|13414_6_73|11861_6_59
multi_omics_of_gut_microbial	160622-SM-7K56S-101	307	4104	20	GCF_003475695.1|GCF_003433905.1|12718_7_31|12718_7_53|14207_7_9|13414_6_33|14207_7_95|CosteaPI_2017__SID713A002-11-0-0__bin_25|13414_6_54|GCF_003457665.1|12718_7_64|UMGS605|XieH_2016__YSZC12003_36703__bin_38|ChengpingW_2017__AS84raw__bin_5|13154_4_45|ZellerG_2014__CCIS35100175ST-4-0__bin_46|18048_1_62|GCF_003433995.1|LiJ_2017__nHM511615__bin_27|13414_6_67
multi_omics_of_gut_microbial	160622-SM-7KMRW-89	220	2949	6	GCF_000157935.1|LoombaR_2017__SID1053_bba__bin_19|14207_7_93|20287_6_65|BritoIL_2016__W2_7_ST__bin_38|CosteaPI_2017__SID713A077-11-90-0__bin_22
multi_omics_of_gut_microbial	160622-SM-7LLEE-121	1783	11377	28	LoombaR_2017__SID1053_bba__bin_19|21673_4_84|13414_6_4|LiuW_2016__SRR3992978__bin_43|GCF_003464525.1|14207_7_9|14207_7_7|LeChatelierE_2013__MH0411__bin_25|GCF_000187895.1|GCF_003459405.1|13414_6_33|GCF_003479765.1|GCF_000188175.1|XieH_2016__YSZC12003_35512__bin_34|GCF_003480225.1|GCF_003458765.1|GCF_000876135.1|13414_6_70|HeQ_2017__SZAXPI029573-88__bin_22|BritoIL_2016__M2_50_ST__bin_26|GCF_003478…
multi_omics_of_gut_microbial	160622-SM-ARME3-103	7	132	2	12718_7_53|12718_7_28
multi_omics_of_gut_microbial	160622-SM-ARME3-103-2	19	239	6	12718_7_29|12718_7_53|12718_7_84|BritoIL_2016__M1_64_ST__bin_10|12718_7_20|GCF_009677555.1
multi_omics_of_gut_microbial	160622-SM-ARME9-98	8	64	4	12718_7_29|Bengtsson-PalmeJ_2015__TRAVELRES37__bin_58|14207_7_54|KarlssonFH_2013__S577__bin_19
multi_omics_of_gut_microbial	160622-SM-ATLLF-85	75	2148	10	12718_7_32|20287_6_9|12718_7_53|GCF_000411395.1|12718_7_31|UMGS184|Bengtsson-PalmeJ_2015__TRAVELRES37__bin_58|UMGS212|14207_7_9|LiuW_2016__SRR3992987__bin_58
multi_omics_of_gut_microbial	160622-SM-AUFT4-90	872	8407	16	GCF_003471795.1|14207_7_93|13414_6_47|GCF_003475695.1|14207_7_45|GCF_003464525.1|13414_6_43|CosteaPI_2017__daisy-11-386-0__bin_19|GCF_000155205.1|UMGS1162|ChengpingW_2017__AS84raw__bin_5|13414_6_67|GCF_003473525.1|Bengtsson-PalmeJ_2015__TRAVELRES16__bin_54|12718_7_20|UMGS1769
multi_omics_of_gut_microbial	160622-pool-7	300	2963	17	GCF_003465215.1|GCF_003475695.1|12718_7_84|13414_6_47|12718_7_31|12718_7_95|LoombaR_2017__SID1053_bba__bin_19|UMGS1276|14207_7_9|12718_7_32|HeQ_2017__SZAXPI029573-88__bin_22|FengQ_2015__SID530177__bin_19|GCF_000163955.1|ZellerG_2014__CCIS32105356ST-4-0__bin_5|CosteaPI_2017__SID713A055-11-0-0__bin_79|14207_7_93|UMGS212
multi_omics_of_gut_microbial	160622-pool-8	391	3567	30	GCF_003475695.1|GCF_003463005.1|GCF_003460645.1|13414_6_70|12718_7_31|14207_7_9|UMGS1162|Bengtsson-PalmeJ_2015__TRAVELRES49__bin_46|GCF_003464025.1|12718_7_20|13414_6_47|14207_7_23|LoombaR_2017__SID1053_bba__bin_19|GCF_003433995.1|HeQ_2017__SZAXPI029573-88__bin_22|QinN_2014__LD-35__bin_52|UMGS796|18048_1_84|ZeeviD_2015__PNP_Validation_67_megahit__bin_2|Bengtsson-PalmeJ_2015__TRAVELRES37__bin_58|1…
multi_omics_of_gut_microbial	160624-SM-73BO3-149	214	2157	18	GCF_003475695.1|12718_7_84|LeChatelierE_2013__MH0181__bin_59|13470_2_67|14207_7_95|HeQ_2017__SZAXPI029573-88__bin_22|11861_6_59|HMP_2012__SRS011115__bin_47|NielsenHB_2014__O2_UC57_0__bin_21|14207_7_9|GCF_009718465.1|UMGS852|GCF_000381365.1|14207_7_70|KarlssonFH_2013__S249__bin_5|LiJ_2017__H2F514910__bin_44|14207_7_93|FerrettiP_2018__CA_C10031MS2526FE_t0M15__bin_125
multi_omics_of_gut_microbial	160624-SM-73R5L-124	73	3010	4	18048_1_62|14207_7_93|13470_2_67|20287_6_65
multi_omics_of_gut_microbial	160624-SM-754WL-146	120	2036	7	20287_6_9|GCF_003478175.1|12718_7_64|13414_6_47|GCF_003467805.1|13470_2_94|12718_7_31
multi_omics_of_gut_microbial	160624-SM-77M6D-112	422	2244	11	GCF_003465215.1|GCF_009680085.1|GCF_003473645.1|13414_6_47|CosteaPI_2017__SID713B041-11-0-0__bin_34|12718_7_65|Bengtsson-PalmeJ_2015__TRAVELRES27_megahit__bin_27|GCF_000188175.1|BritoIL_2016__W1_13_ST__bin_13|ZeeviD_2015__PNP_Validation_18_megahit__bin_43|Bengtsson-PalmeJ_2015__TRAVELRES14__bin_93
multi_omics_of_gut_microbial	160624-SM-79RBB-129	194	2627	12	GCF_003475695.1|GCF_009680105.1|QinN_2014__LD-50__bin_1|LeChatelierE_2013__MH0193__bin_18|13414_6_24|BackhedF_2015__SID133_M__bin_46|GCF_003435685.1|LiJ_2014__V1_UC59-0__bin_52|12718_7_95|ChengpingW_2017__AS20raw__bin_12|GCF_000411335.1|GCF_001282665.1
multi_omics_of_gut_microbial	160624-SM-7DN4P-142	333	3736	18	GCF_003475695.1|BackhedF_2015__SID70_4M__bin_5|12718_7_32|GCF_003433945.1|ChengpingW_2017__AS84raw__bin_5|GCF_009719035.1|14207_6_15|20287_6_7|UMGS42|GCF_003435685.1|13470_2_62|8080_1_69|UMGS1369|BackhedF_2015__SID507_4M__bin_11|12718_7_29|BackhedF_2015__SID130_12M__bin_8|HeQ_2017__RSZAXPI003097-131__bin_9|HMP_2012__SRS014107__bin_4
multi_omics_of_gut_microbial	160624-SM-7KPXE-93	317	3121	13	20287_6_31|GCF_003462365.1|UMGS184|13470_2_94|13414_6_13|12718_7_31|13470_2_64|14207_7_9|14207_7_90|13414_6_53|20287_6_65|13414_6_33|GCF_003467445.1
multi_omics_of_gut_microbial	160624-SM-APDZF-87	156	4299	13	GCF_003465495.1|GCF_003434125.1|GCF_003475695.1|13414_6_47|ChengpingW_2017__AS81raw__bin_9|GCF_000188175.1|ChengpingW_2017__AS84raw__bin_5|20298_3_4|13470_2_67|VincentC_2016__MM057_7_megahit__bin_2|GCF_001487105.1|UMGS1906|GeversD_2014__SKBSTL062__bin_32
multi_omics_of_gut_microbial	160624-SM-APE12-96	923	8047	21	GCF_003433995.1|14207_7_46|13414_6_47|ChengpingW_2017__AS84raw__bin_5|LoombaR_2017__SID0005_aaf__bin_31|GCF_000159855.2|Bengtsson-PalmeJ_2015__TRAVELRES24__bin_62|GCF_003459405.1|12718_7_53|Bengtsson-PalmeJ_2015__TRAVELRES16__bin_54|GCF_003481145.1|13414_6_28|12718_7_64|GCF_003458705.1|HeQ_2017__RSZAXPI003093-124__bin_12|CosteaPI_2017__SID713B003-11-90-0__bin_40|LoombaR_2017__SID5473_irg__bin_18|…
multi_omics_of_gut_microbial	160624-SM-APRAV-132	142	1946	3	12718_7_20|12718_7_32|20287_6_7
multi_omics_of_gut_microbial	160624-SM-ARMDW-114	32	704	6	BackhedF_2015__SID150_4M__bin_2|20287_6_7|BackhedF_2015__SID70_4M__bin_5|GCF_001486665.1|LiJ_2017__H2F514910__bin_44|Bengtsson-PalmeJ_2015__TRAVELRES36__bin_12
multi_omics_of_gut_microbial	160624-SM-AVPLG-125	927	7429	38	GCF_003464525.1|BackhedF_2015__SID521_B__bin_1|GCF_003460445.1|GCF_003479865.1|GCF_003460645.1|GCF_003436875.1|ChengpingW_2017__AS84raw__bin_5|GCF_003462285.1|CosteaPI_2017__pluto4-11-0-0__bin_34|GCF_000155205.1|GCF_003477525.1|UMGS1557|XieH_2016__YSZC12003_37199__bin_48|GCA_008417905.1|13154_4_45|CosteaPI_2017__SID713A084-11-90-0__bin_9|20287_6_65|HeQ_2017__SZAXPI029573-88__bin_22|UMGS1279|UMGS1…
multi_omics_of_gut_microbial	160624-pool-9	391	3623	24	GCF_003475695.1|GCF_003465215.1|GCF_003478405.1|ZellerG_2014__CCMD46947453ST-21-0__bin_36|GCF_000155815.1|UMGS1276|GCF_000411335.1|LoombaR_2017__SID1053_bba__bin_19|12718_7_95|13470_2_94|12718_7_20|VatanenT_2016__G80513__bin_7|UMGS762|13414_6_47|13414_6_54|HMP_2012__SRS018443__bin_1|VincentC_2016__MM041_2_megahit__bin_10|12718_7_29|14207_7_9|UMGS659|ChengpingW_2017__AS84raw__bin_5|HeQ_2017__SZAXP…
multi_omics_of_gut_microbial	160626-SM-A2J3A-52	68	2001	3	GCF_003459305.1|20287_6_65|GCF_000411395.1
multi_omics_of_gut_microbial	160626-SM-A5QNS-31	742	9547	17	GCF_003603515.1|UMGS184|12718_7_20|20287_6_9|14207_7_46|13470_2_92|GCF_000209405.1|GCF_000169015.1|BackhedF_2015__SID157_12M__bin_15|ChengpingW_2017__AS81raw__bin_9|HeQ_2017__RSZAXPI003069-101__bin_14|14207_7_23|13470_2_58|13470_2_80|BritoIL_2016__W2_54_ST__bin_7|GCF_003461685.1|UMGS646
multi_omics_of_gut_microbial	160626-SM-A62DJ-47	852	6280	16	GCF_003475695.1|GCF_003478405.1|GCF_003436785.1|18048_1_62|GCF_003464165.1|GCF_003478935.1|13414_6_24|GCF_003479145.1|GCF_003464025.1|ChengpingW_2017__AS84raw__bin_5|18048_2_78|YuJ_2015__SZAXPI017454-20__bin_34|GCF_009719035.1|13414_6_47|UMGS184|12718_7_64
multi_omics_of_gut_microbial	160626-SM-A8GTB-28	173	2312	16	GCF_003475695.1|GCF_000154385.1|13414_6_47|12718_7_32|13470_2_94|QinN_2014__LD-35__bin_52|13414_6_22|ZeeviD_2015__PNP_Main_233_megahit__bin_47|GCF_003435685.1|12718_7_64|Bengtsson-PalmeJ_2015__TRAVELRES25__bin_76|UMGS183|XieH_2016__YSZC12003_35739__bin_8|14207_7_40|BritoIL_2016__M2_3_ST__bin_71|13470_2_58
multi_omics_of_gut_microbial	160626-SM-AEB79-49	37	1144	6	14207_7_93|GCF_003475695.1|UMGS1016|13470_2_94|BritoIL_2016__W2_44_SA__bin_3|HMP_2012__SRS014107__bin_4
multi_omics_of_gut_microbial	160626-SM-AKTX4-58	478	6000	22	GCF_000166035.1|20287_6_65|12718_7_53|GCA_008417905.1|13470_2_67|13414_6_22|GCF_003439225.1|LiJ_2017__nHM511615__bin_27|13470_2_94|HeQ_2017__SZAXPI029573-88__bin_22|13414_6_24|14207_7_95|12718_7_65|13414_6_47|12718_7_33|QinN_2014__LD-35__bin_52|GCF_000154385.1|14207_7_75|BritoIL_2016__M1_1_ST__bin_51|AsnicarF_2017__MV_FEI5_t2Q14__bin_2|12718_7_20|KarlssonFH_2013__S249__bin_5
multi_omics_of_gut_microbial	160825-pool0613-1	389	3378	25	GCF_003475695.1|GCF_003465215.1|UMGS183|QinN_2014__LD-35__bin_52|18048_1_62|GCF_003458705.1|13414_6_47|UMGS490|GCF_003477465.1|ZeeviD_2015__PNP_Main_45_megahit__bin_41|20298_3_37|IjazUZ_2017__S154_a_WGS_megahit__bin_4|UMGS1524|ChengpingW_2017__AS84raw__bin_5|CosteaPI_2017__daisy-11-386-0__bin_19|XieH_2016__YSZC12003_35992__bin_29|18048_1_70|HMP_2012__SRS018443__bin_1|UMGS980|GCA_009020975.1|UMGS7…
multi_omics_of_gut_microbial	160825_SM-7I1HW_216	842	8810	20	GCF_000159855.2|GCA_009895945.1|GCF_003463765.1|CosteaPI_2017__daisy-11-386-0__bin_19|14207_7_46|LoombaR_2017__SID0005_aaf__bin_31|12718_7_29|ChengpingW_2017__AS84raw__bin_5|12718_7_64|13470_2_80|AsnicarF_2017__MV_FEI5_t2Q14__bin_2|18048_2_85|GCF_003433995.1|14207_6_15|ZeeviD_2015__PNP_Main_228_megahit__bin_8|FengQ_2015__SID530558__bin_71|18048_1_60|RampelliS_2015__H24__bin_41|ZeeviD_2015__PNP_Ma…
multi_omics_of_gut_microbial	160825_SM-7I21P_220	87	717	3	GCA_008566175.1|GCA_009896305.1|FerrettiP_2018__CA_C10003IS2040FE_t3M15__bin_3
multi_omics_of_gut_microbial	160825_SM-7M4KN_175	285	2922	11	GCF_003475695.1|CosteaPI_2017__daisy-11-386-0__bin_19|13414_6_70|12718_7_31|14207_7_9|13414_6_33|HeQ_2017__SZAXPI029573-88__bin_22|13414_6_24|GCF_003433995.1|14672_4_1|20298_3_81
multi_omics_of_gut_microbial	160825_SM-7MCVS_174	145	1530	7	GCF_003465215.1|GCF_003478405.1|20287_6_65|ZeeviD_2015__PNP_Main_237_megahit__bin_35|12718_7_93|ZeeviD_2015__PNP_Main_690_megahit__bin_3|BackhedF_2015__SID241_12M__bin_12
multi_omics_of_gut_microbial	160825_SM-7ORY8_255	556	3121	16	GCF_003462585.1|GCF_003475695.1|GCF_003438715.1|GCF_000179075.1|BackhedF_2015__SID70_4M__bin_5|13470_2_67|ChengpingW_2017__AS81raw__bin_9|GCF_000155815.1|QinN_2014__LD-35__bin_52|LiJ_2014__V1_CD44-4__bin_6|UMGS1162|LiJ_2017__H2F514910__bin_44|12718_7_32|13414_6_19|ZellerG_2014__CCIS35100175ST-4-0__bin_46|BackhedF_2015__SID157_12M__bin_15
multi_omics_of_gut_microbial	160825_SM-9MPHQ_171	32	198	4	14672_4_1|GCF_003458155.1|QinN_2014__LD-35__bin_52|KarlssonFH_2013__S249__bin_5
multi_omics_of_gut_microbial	160825_SM-9Y7DF_269	338	2054	22	UMGS183|13414_6_47|12718_7_31|HeQ_2017__SZAXPI029489-87__bin_6|HeQ_2017__SZAXPI029573-88__bin_22|BritoIL_2016__W3_22_ST__bin_8|GeversD_2014__SKBSTL068__bin_76|20287_6_65|14207_7_17|RampelliS_2015__H14__bin_53|12718_7_47|ChengpingW_2017__AS84raw__bin_5|14207_7_23|12718_7_64|14207_7_45|LoombaR_2017__SID0005_aaf__bin_31|CosteaPI_2017__SID713B040-11-90-0__bin_35|Obregon-TitoAJ_2015__NO01__bin_16|Zeev…
multi_omics_of_gut_microbial	160825_SM-A14DX_258	-1	-1	0
multi_omics_of_gut_microbial	160825_SM-A9JA6_7	5	950	4	11861_6_56|20287_6_65|UMGS570|Bengtsson-PalmeJ_2015__TRAVELRES21__bin_95
multi_omics_of_gut_microbial	160825_SM-ADIDL_13	21	673	5	GCF_003464975.1|UMGS1320|LiJ_2014__MH0265__bin_20|11861_6_58|GCF_000499785.1
multi_omics_of_gut_microbial	160825_pool0713-1	254	2660	16	GCF_003465215.1|UMGS183|GCF_003475695.1|UMGS529|GCF_003464525.1|GCF_000321045.1|HeQ_2017__SZAXPI029573-88__bin_22|BritoIL_2016__WL_44_ST__bin_38|ChengpingW_2017__AS81raw__bin_9|UMGS1408|13414_6_19|14207_7_93|QinN_2014__LD-35__bin_36|14207_7_95|GCF_000398925.1|13414_6_60
multi_omics_of_gut_microbial	160825_pool0713-2	246	2249	15	GCF_003475695.1|GCF_003465215.1|GCF_003460645.1|13414_6_47|20298_2_7|18048_1_70|14207_7_42|ChengpingW_2017__AS81raw__bin_9|XieH_2016__YSZC12003_35707__bin_25|14207_7_93|BritoIL_2016__M2_49_ST__bin_31|LiJ_2014__MH0265__bin_20|Bengtsson-PalmeJ_2015__TRAVELRES49__bin_46|LiJ_2017__H2F514910__bin_44|GCF_000185845.1
multi_omics_of_gut_microbial	160826_SM-734RO_155	235	2949	11	GCF_003475695.1|LiJ_2017__H2M414927__bin_20|14207_6_13|14207_7_93|12718_7_31|GCF_000411535.1|GCF_003435685.1|13414_6_17|QinN_2014__LD-35__bin_52|GCF_009677555.1|KarlssonFH_2013__S249__bin_5
multi_omics_of_gut_microbial	160826_SM-7GYLF_231	14	80	5	GCF_003464525.1|12718_7_64|ChengpingW_2017__AS42raw__bin_87|18048_2_85|GCF_000411395.1
multi_omics_of_gut_microbial	160826_SM-7LDKP_222	278	3195	14	13414_6_54|GCF_003475695.1|13414_6_47|13470_2_80|12718_7_84|GCF_000195635.1|12718_7_53|GCF_003481145.1|YuJ_2015__SZAXPI003421-5__bin_18|13470_2_94|12718_7_32|LiJ_2017__H2F514910__bin_44|BritoIL_2016__W3_22_ST__bin_91|ZellerG_2014__CCMD88272491ST-21-0__bin_3
multi_omics_of_gut_microbial	160826_SM-7M8TJ_218	183	1615	8	GCF_003459205.1|CosteaPI_2017__daisy-11-386-0__bin_19|14207_6_12|12718_7_20|12718_7_29|13414_6_33|GCF_900095835.1|HeQ_2017__SZAXPI029573-88__bin_22
multi_omics_of_gut_microbial	160826_SM-7MCV8_168	165	2031	8	GCF_003475695.1|13414_6_54|CosteaPI_2017__SID713A051-11-0-0__bin_11|20287_6_31|14207_7_45|14207_7_9|GCF_003470005.1|GCF_003472765.1
multi_omics_of_gut_microbial	160826_SM-7MOQN_198	63	418	4	GCF_003475695.1|GCF_003470005.1|LoombaR_2017__SID5639_uuc__bin_56|GCF_003433995.1
multi_omics_of_gut_microbial	160826_SM-7ORS2_200	74	658	9	ZeeviD_2015__PNP_Main_237_megahit__bin_35|UMGS490|GCF_003435685.1|14207_6_15|8080_1_83|ChengpingW_2017__AS42raw__bin_87|GCF_009678865.1|FerrettiP_2018__CA_C10008IS2120FE_t1M15__bin_2|GCF_000411395.1
multi_omics_of_gut_microbial	160826_SM-9J5K1_266	284	2325	11	GCF_003433905.1|GCF_003475695.1|GCF_003474285.1|13414_6_33|12718_7_84|12718_7_53|GCF_003477465.1|14207_7_9|14207_7_95|14207_7_70|UMGS1051
multi_omics_of_gut_microbial	160826_SM-9MPHI_201	118	1586	13	12718_7_29|20298_3_73|13470_2_90|CosteaPI_2017__pluto4-11-0-0__bin_34|20287_6_65|XieH_2016__YSZC12003_35739__bin_8|12718_7_84|UMGS1692|13414_6_22|GCF_000499785.1|GCF_003477465.1|Obregon-TitoAJ_2015__NO10__bin_10|20298_3_39
multi_omics_of_gut_microbial	160826_SM-9NBFS_194	259	2762	16	GCF_003475695.1|GCF_003478405.1|13470_2_65|12718_7_53|13414_6_22|13470_2_67|11861_6_59|GCF_000315485.1|GCF_003460645.1|11861_6_63|14207_7_45|BackhedF_2015__SID9_4M__bin_13|LiJ_2017__H2F514910__bin_44|14207_7_42|AsnicarF_2017__MV_FEI5_t2Q14__bin_2|20287_6_31
multi_omics_of_gut_microbial	160826_SM-9NS52_241	535	4485	14	ZeeviD_2015__PNP_Main_30_megahit__bin_26|GCF_000411395.1|GCF_003475695.1|14207_7_93|LiJ_2014__MH0319__bin_55|18048_2_78|NielsenHB_2014__O2_UC49_0__bin_6|13414_6_8|12718_7_41|NielsenHB_2014__O2_UC24_2__bin_41|HeQ_2017__SZAXPI029573-88__bin_22|12718_7_32|LiJ_2014__MH0265__bin_20|GCF_003465495.1
multi_omics_of_gut_microbial	160826_SM-9OA7Y_238	554	3502	16	GCF_003475695.1|GCF_000154385.1|GCF_003462365.1|14207_7_9|12718_7_32|GCF_003467725.1|GCF_009720045.1|13414_6_54|ChengpingW_2017__AS84raw__bin_5|13470_2_94|GCF_003473865.1|HeQ_2017__SZAXPI029573-88__bin_22|GCF_000209405.1|BritoIL_2016__M2_48_SA__bin_4|13470_2_64|13414_6_67
multi_omics_of_gut_microbial	160826_SM-9OS6V_270	110	1560	5	GCF_003467805.1|20287_6_65|GCF_003460645.1|18048_1_62|GCF_009718405.1
multi_omics_of_gut_microbial	160826_SM-9SIZY_247	283	2769	13	13414_6_4|20287_6_65|14207_7_7|GCF_003458155.1|GCF_009679715.1|13414_6_33|18391_1_6|GCF_003433995.1|Bengtsson-PalmeJ_2015__TRAVELRES38__bin_41|LiJ_2017__H2F514910__bin_44|GCF_003479145.1|13414_6_24|HMP_2012__SRS024388__bin_17
multi_omics_of_gut_microbial	160826_SM-A1C8J_5	6	114	4	12718_7_84|11861_6_58|11861_6_63|HMP_2012__SRS047634__bin_33
multi_omics_of_gut_microbial	160826_SM-A7J26_15	24	1097	2	12718_7_32|12718_7_31
multi_omics_of_gut_microbial	160826_SM-AADLW_2	101	1889	11	20287_6_9|GCF_009679715.1|13414_6_70|GCF_003438665.1|HeQ_2017__SZAXPI029573-88__bin_22|12718_7_3|BritoIL_2016__M1_65_ST__bin_2|Bengtsson-PalmeJ_2015__TRAVELRES37__bin_58|GCF_000209385.2|13414_6_24|GCF_009677555.1
multi_omics_of_gut_microbial	160826_SM-ADIDF_9	5	598	4	12718_7_20|BackhedF_2015__SID10_M__bin_16|VincentC_2016__MM004_2_megahit__bin_25|VincentC_2016__MM002_1_megahit__bin_29
multi_omics_of_gut_microbial	160826_SM-AF6NZ_6	4	57	3	UMGS1394|12718_7_20|18391_1_5
multi_omics_of_gut_microbial	160826_SM-AXTSV_159	227	3266	21	GCF_003475695.1|GCF_009680085.1|ZellerG_2014__CCMD46947453ST-21-0__bin_36|QinN_2014__LD-35__bin_52|12718_7_31|XieH_2016__YSZC12003_35707__bin_25|14207_7_9|13414_6_47|13414_6_33|HeQ_2017__SZAXPI029573-88__bin_22|HMP_2012__SRS014107__bin_4|13470_2_94|12718_7_20|GCF_009719035.1|12718_7_28|UMGS556|LiuW_2016__SRR3992987__bin_58|12718_7_84|HMP_2012__SRS016095__bin_37|LiJ_2017__H2F514910__bin_44|LoombaR…
multi_omics_of_gut_microbial	160826_pool0713-3	186	2233	15	GCF_003465215.1|20287_6_9|GCF_003460645.1|13414_6_47|13470_2_90|UMGS1801|20287_6_7|20298_2_7|LiJ_2017__H2F514910__bin_44|GCF_003477885.1|14207_7_45|UMGS1311|14207_7_27|UMGS838|14672_4_4
multi_omics_of_gut_microbial	160826_pool0713-4	215	2089	21	GCF_003475695.1|CosteaPI_2017__daisy-11-386-0__bin_19|GCF_003465215.1|GCF_000411335.1|GCA_008566175.1|18048_1_69|LiJ_2017__nHM511615__bin_27|20298_3_37|UMGS1408|14207_7_93|12718_7_53|HeQ_2017__SZAXPI029573-88__bin_22|HMP_2012__SRS018443__bin_1|UMGS852|Bengtsson-PalmeJ_2015__TRAVELRES37__bin_58|ZeeviD_2015__PNP_Validation_67_megahit__bin_2|CosteaPI_2017__SID713A055-11-0-0__bin_57|UMGS1775|12718_7_…
multi_omics_of_gut_microbial	160826_pool0713-4-1	240	2196	21	GCF_003475695.1|GCF_003437315.1|UMGS183|GCF_003481995.1|20298_3_37|ZellerG_2014__CCMD46947453ST-21-0__bin_36|HeQ_2017__SZAXPI029573-88__bin_22|14207_7_23|ChengpingW_2017__AS81raw__bin_9|8080_1_93|RampelliS_2015__H15__bin_4|GCF_003464025.1|Obregon-TitoAJ_2015__NO01__bin_16|XieH_2016__YSZC12003_36794__bin_6|UMGS212|14207_7_95|HMP_2012__SRS078176__bin_46|KarlssonFH_2013__S463__bin_28|QinN_2014__LD-3…
multi_omics_of_gut_microbial	160829_SM-76CCD_221	396	2724	6	GCA_009895945.1|GCF_003433945.1|GCF_000209425.1|BackhedF_2015__SID70_4M__bin_5|GCF_000218645.2|20298_3_13
multi_omics_of_gut_microbial	160829_SM-7GYLB_230	239	3749	13	20287_6_31|20287_6_9|18048_1_62|GCF_003480105.1|12718_7_20|LiJ_2014__MH0355__bin_69|13470_2_92|14207_7_54|14207_7_23|XieH_2016__YSZC12003_35739__bin_8|GCF_001517625.2|FengQ_2015__SID532796__bin_10|ZellerG_2014__CCIS35100175ST-4-0__bin_46
multi_omics_of_gut_microbial	160829_SM-7HXKH_165	16	805	3	20287_6_65|FengQ_2015__SID530251__bin_24|13470_2_67
multi_omics_of_gut_microbial	160829_SM-7NSSY_192	505	4842	18	GCF_003437315.1|GCF_000245775.1|14207_7_7|12718_7_31|FengQ_2015__SID531361__bin_38|13414_6_67|13470_2_58|20287_6_9|GCF_003481445.1|ZeeviD_2015__PNP_Main_237_megahit__bin_35|13414_6_28|14207_7_51|BackhedF_2015__SID130_12M__bin_8|14207_7_57|SchirmerM_2016__G89260__bin_16|GCF_003459205.1|13414_6_54|14207_7_9
multi_omics_of_gut_microbial	160829_SM-7ORRX_195	123	789	7	20298_3_37|GCF_003433765.1|GCF_000297815.1|QinN_2014__LD-35__bin_52|GCF_000158275.2|12718_7_29|BackhedF_2015__SID70_4M__bin_5
multi_omics_of_gut_microbial	160829_SM-9J5KL_273	477	7028	15	GCF_003475695.1|14207_7_93|GCA_008566175.1|UMGS39|13470_2_80|AsnicarF_2017__MV_FEI5_t2Q14__bin_2|13414_6_47|13414_6_43|UMGS1162|QinN_2014__LD-35__bin_52|12718_7_41|20287_6_9|13470_2_64|ZellerG_2014__CCIS35100175ST-4-0__bin_46|GCF_003433995.1
multi_omics_of_gut_microbial	160829_SM-9JYB1_234	210	1175	10	GCF_003470005.1|GCF_003603345.1|HeQ_2017__SZAXPI029489-87__bin_6|20287_6_65|13414_6_67|12718_7_65|HeQ_2017__SZAXPI029573-88__bin_22|13414_6_70|FengQ_2015__SID531352__bin_19|GCF_003470675.1
multi_omics_of_gut_microbial	160829_SM-9R78R_246	305	2258	15	GCF_003435685.1|GCF_009679715.1|14207_7_91|18048_1_62|HeQ_2017__SZAXPI029573-88__bin_22|14207_7_95|14207_7_45|12718_7_32|14207_7_42|14207_7_9|14207_7_70|QinN_2014__LD-35__bin_52|FengQ_2015__SID530177__bin_19|12718_7_33|UMGS496
multi_omics_of_gut_microbial	160829_SM-9ZE92_260	444	4442	17	GCF_003475695.1|13414_6_4|14207_7_9|13414_6_47|GCF_003468175.1|GCF_003480105.1|ChengpingW_2017__AS84raw__bin_5|GCF_003434135.1|12718_7_64|20287_6_7|GCF_003477465.1|14207_7_54|18048_2_78|13414_6_22|GCF_003458705.1|12718_7_32|12718_7_53
multi_omics_of_gut_microbial	160829_SM-AF6O8_12	106	901	9	GCF_003433995.1|GCF_003475695.1|Bengtsson-PalmeJ_2015__TRAVELRES4__bin_102|18048_1_62|14207_7_9|BritoIL_2016__W2_33_ST__bin_45|FengQ_2015__SID532796__bin_10|BackhedF_2015__SID105_M__bin_7|WenC_2017__RA011__bin_8
multi_omics_of_gut_microbial	160829_pool0713-5	323	3504	21	GCF_003465215.1|GCF_003475695.1|13414_6_54|12718_7_53|20287_6_7|QinN_2014__LD-35__bin_52|20298_2_7|GCF_000154385.1|XieH_2016__YSZC12003_35992__bin_29|13470_2_94|GCF_003464025.1|HeQ_2017__SZAXPI029573-88__bin_22|CosteaPI_2017__SID713B035-11-0-0__bin_37|ChengpingW_2017__AS133raw__bin_39|13414_6_47|WenC_2017__RA011__bin_8|12718_7_20|Bengtsson-PalmeJ_2015__TRAVELRES11__bin_144|LiJ_2017__nHM511615__bi…
multi_omics_of_gut_microbial	160829_pool0713-6	219	2689	18	GCF_003463005.1|GCF_003475695.1|CosteaPI_2017__daisy-11-386-0__bin_19|ZellerG_2014__CCMD46947453ST-21-0__bin_36|LeChatelierE_2013__MH0275__bin_19|14207_7_9|GCF_003464525.1|HeQ_2017__SZAXPI029573-88__bin_22|12718_7_3|20298_3_34|GCF_003473295.1|ZellerG_2014__CCMD88272491ST-21-0__bin_3|HMP_2012__SRS050422__bin_15|13414_6_47|13470_2_94|GCF_000753235.2|XieH_2016__YSZC12003_35707__bin_25|UMGS1162
multi_omics_of_gut_microbial	160831_SM-7ED8U_263	421	3708	17	13414_6_54|GCF_003475695.1|14207_7_7|GCF_000179075.1|HeQ_2017__SZAXPI029573-88__bin_22|HeQ_2017__SZAXPI029489-87__bin_6|GCF_009720045.1|GCF_003468175.1|12718_7_94|UMGS605|QinN_2014__LD-65__bin_26|LiJ_2014__V1_CD44-4__bin_6|14207_7_9|12718_7_65|KarlssonFH_2013__S249__bin_5|CosteaPI_2017__SID713B040-11-90-0__bin_35|GCF_003479145.1
multi_omics_of_gut_microbial	160831_SM-7I21R_229	129	1497	8	12718_7_31|12718_7_20|FerrettiP_2018__CA_C10003IS2040FE_t3M15__bin_3|20287_6_9|XieH_2016__YSZC12003_35707__bin_25|13470_2_65|14672_4_1|RaymondF_2016__P23C7__bin_35
multi_omics_of_gut_microbial	160831_SM-7IL28_219	291	1194	20	GCF_003475515.1|BackhedF_2015__SID70_4M__bin_5|GCF_000159855.2|14207_7_2|BackhedF_2015__SID150_4M__bin_2|13414_6_49|BritoIL_2016__M2_48_SA__bin_4|18391_1_6|GCF_000411335.1|LiJ_2017__H2M415914__bin_46|LiJ_2014__MH0389__bin_61|LiJ_2014__V1_FI34__bin_44|GCF_009677555.1|Obregon-TitoAJ_2015__SM11__bin_8|14207_7_9|8080_1_81|CosteaPI_2017__SID713A073-11-0-0__bin_1|YuJ_2015__SZAXPI017454-20__bin_34|LeCha…
multi_omics_of_gut_microbial	160831_SM-7LDL8_214	331	1559	18	GCF_003470265.1|14672_4_1|UMGS471|FerrettiP_2018__CA_C10003IS2040FE_t3M15__bin_3|GCF_003603875.1|14207_6_15|BackhedF_2015__SID507_4M__bin_11|11861_6_59|RaymondF_2016__P21E90__bin_84|QinN_2014__LD-35__bin_52|UMGS1408|21673_4_12|12718_7_10|GCF_000163735.1|KarlssonFH_2013__S249__bin_5|20298_3_65|GCF_009718745.1|GCF_001282665.1
multi_omics_of_gut_microbial	160831_SM-7M8TB_188	1102	8818	23	13414_6_53|GCF_003475695.1|13414_6_47|BritoIL_2016__W3_22_ST__bin_8|HeQ_2017__SZAXPI029489-87__bin_6|GCF_000155815.1|12718_7_65|HeQ_2017__SZAXPI029573-88__bin_22|13470_2_67|GCF_009679755.1|14207_7_9|GCF_003467725.1|GCF_003481145.1|GCF_009094265.1|12718_7_93|ChengpingW_2017__AS84raw__bin_5|13414_6_54|12718_7_47|UMGS646|13414_6_22|12718_7_29|GCF_000297775.1|14207_7_90
multi_omics_of_gut_microbial	160831_SM-7ORS8_187	771	6015	22	GCF_009679755.1|GCF_003475695.1|UMGS601|20287_6_23|XieH_2016__YSZC12003_35707__bin_25|14207_7_9|13470_2_92|GCF_003467005.1|GCF_003435685.1|GCF_003467725.1|14207_7_70|GCF_003433995.1|14207_7_94|13414_6_70|Bengtsson-PalmeJ_2015__TRAVELRES38__bin_41|13470_2_65|13470_2_94|12718_7_20|12718_7_95|GCF_009719035.1|13470_2_64|14207_7_42
multi_omics_of_gut_microbial	160831_SM-9HL6A_274	119	747	7	12718_7_20|12718_7_35|GCF_003470005.1|14207_7_93|13414_6_22|13470_2_67|20287_6_65
multi_omics_of_gut_microbial	160831_SM-9KOQ8_196	73	2187	6	GCA_008566175.1|13414_6_54|20287_6_65|13414_6_22|ChengpingW_2017__AS84raw__bin_5|12718_7_84
multi_omics_of_gut_microbial	160831_SM-9NK6N_237	499	4646	18	14207_7_95|GCA_009889205.1|LiSS_2016__FAT_023-22-42-0__bin_42|12718_7_29|13414_6_44|18391_1_6|GCF_003435315.1|UMGS471|11861_6_59|UMGS658|GCF_000296465.1|13414_6_33|13414_6_37|UMGS991|UMGS818|BackhedF_2015__SID507_4M__bin_11|BritoIL_2016__M2_3_ST__bin_71|13414_6_49
multi_omics_of_gut_microbial	160831_SM-9XKXA_272	485	4493	29	GCF_003475695.1|14207_7_7|18048_1_60|LiJ_2017__H2M414927__bin_20|GCF_000169015.1|GCF_003464025.1|ChengpingW_2017__AS84raw__bin_5|QinN_2014__LD-35__bin_52|14207_7_95|18048_1_62|20287_6_37|12718_7_33|GCF_003478935.1|Bengtsson-PalmeJ_2015__TRAVELRES4__bin_102|GCF_003479145.1|GCF_000209405.1|AsnicarF_2017__MV_FEI5_t2Q14__bin_2|21673_4_77|12718_7_32|FerrettiP_2018__CA_C10032MS2544FE_t0M15__bin_43|Brit…
multi_omics_of_gut_microbial	160831_pool0713-7	251	2782	16	GCF_003475695.1|GCF_003465215.1|UMGS183|GCF_003479625.1|13470_2_65|13414_6_47|14672_4_1|XieH_2016__YSZC12003_35707__bin_25|13470_2_94|GCF_003477995.1|Bengtsson-PalmeJ_2015__TRAVELRES49__bin_46|12718_7_64|12718_7_93|18048_1_70|GCF_000154385.1|VincentC_2016__MM041_2_megahit__bin_10
multi_omics_of_gut_microbial	160901_SM-754XM_164	13	134	6	12718_7_28|12718_7_39|HMP_2012__SRS014107__bin_4|11861_6_63|12718_7_47|UMGS1106
multi_omics_of_gut_microbial	160901_SM-76CBW_183	454	4053	16	GCF_000179075.1|12718_7_32|14207_7_91|GCF_009680105.1|20287_6_9|GCF_000209405.1|GCF_009720045.1|12718_7_35|13414_6_33|18048_1_62|HeQ_2017__SZAXPI029573-88__bin_22|13470_2_94|GCF_000411395.1|GCF_000157935.1|CosteaPI_2017__SID713B066-11-90-0__bin_18|KosticAD_2015__PRJNA231909_3101439__bin_19
multi_omics_of_gut_microbial	160901_SM-76LC4_213	528	4236	17	GCF_003475695.1|14207_7_93|13414_6_19|GCF_003468325.1|ChengpingW_2017__AS81raw__bin_9|GCF_003460645.1|GCF_003477465.1|QinN_2014__LD-35__bin_52|ChengpingW_2017__AS84raw__bin_5|12718_7_64|12718_7_32|18391_1_6|12718_7_20|12718_7_53|14207_7_40|XieH_2016__YSZC12003_36244__bin_15|GCF_003435685.1
multi_omics_of_gut_microbial	160901_SM-7HAIM_189	689	4311	33	GCF_003475695.1|12718_7_53|UMGS786|LiJ_2017__H2M414927__bin_20|GCF_003464025.1|GCF_000179075.1|GCF_003468325.1|GCF_003459405.1|UMGS173|GCF_000154465.1|GCA_008566005.1|GCF_009094265.1|HeQ_2017__SZAXPI029573-88__bin_22|12718_7_65|FengQ_2015__SID530227__bin_30|Bengtsson-PalmeJ_2015__TRAVELRES49__bin_46|HeQ_2017__RSZAXPI003093-124__bin_12|FengQ_2015__SID530295__bin_39|14207_7_46|XieH_2016__YSZC12003_…
multi_omics_of_gut_microbial	160901_SM-7IL24_208	204	1782	8	12718_7_84|GCF_003475695.1|GCF_003438965.1|14207_7_40|GCF_009679715.1|GCF_001517625.2|UMGS1097|13470_2_67
multi_omics_of_gut_microbial	160901_SM-7LDKN_217	595	5548	15	GCF_003475695.1|LiJ_2017__H2M414927__bin_20|12718_7_20|GCF_003481285.1|18048_1_62|GCF_003435955.1|GCF_000154465.1|KarlssonFH_2013__S439__bin_23|GCF_000411395.1|GCA_008566005.1|FengQ_2015__SID31223__bin_1|KarlssonFH_2013__S249__bin_5|CosteaPI_2017__daisy-11-386-0__bin_19|XieH_2016__YSZC12003_37182R1__bin_76|BritoIL_2016__M2_48_SA__bin_4
multi_omics_of_gut_microbial	160901_SM-7M8TD_199	288	3411	19	13414_6_45|GCF_003460645.1|12718_7_53|20287_6_65|HeQ_2017__SZAXPI029573-88__bin_22|13470_2_80|12718_7_65|GCF_000155815.1|ChengpingW_2017__AS84raw__bin_5|GCF_003482185.1|LiJ_2014__V1_CD44-4__bin_6|UMGS212|GCF_000411335.1|12718_7_35|18048_1_70|12718_7_33|13470_2_67|ZellerG_2014__CCIS35100175ST-4-0__bin_46|UMGS135
multi_omics_of_gut_microbial	160901_SM-7NH6U_242	238	2326	19	14207_7_95|LiSS_2016__FAT_023-22-42-0__bin_42|13414_6_33|12718_7_29|GCF_003479625.1|13154_4_45|18048_1_60|12718_7_53|12718_7_65|UMGS658|UMGS991|BackhedF_2015__SID507_4M__bin_11|KarlssonFH_2013__S330__bin_3|UMGS1279|Bengtsson-PalmeJ_2015__TRAVELRES30__bin_30|20287_6_65|Bengtsson-PalmeJ_2015__TRAVELRES10__bin_8|LeChatelierE_2013__MH0447__bin_26|12718_7_59
multi_omics_of_gut_microbial	160901_SM-7RYBA_264	340	4690	15	GCA_008829705.1|GCF_003433995.1|20287_6_65|BritoIL_2016__M2_3_ST__bin_71|GCF_001517625.2|13470_2_65|GCF_003477465.1|14207_7_45|YuJ_2015__SZAXPI017454-20__bin_34|GCF_003435685.1|12718_7_31|14207_7_70|13414_6_54|18048_1_56|13414_6_22
multi_omics_of_gut_microbial	160901_SM-9J5KH_248	781	7768	15	GCF_003478175.1|20287_6_31|HeQ_2017__SZAXPI029573-88__bin_22|20287_6_9|ChengpingW_2017__AS81raw__bin_9|GCF_000411395.1|GCF_003464525.1|13414_6_4|12718_7_53|ChengpingW_2017__AS84raw__bin_5|14207_7_95|HeQ_2017__RSZAXPI003105-143__bin_27|BackhedF_2015__SID137_M__bin_55|UMGS179|GCF_009679755.1
multi_omics_of_gut_microbial	160901_SM-9JIRS_225	655	5918	18	GCF_003475695.1|GCF_009679715.1|12718_7_31|21673_4_77|ChengpingW_2017__AS84raw__bin_5|HeQ_2017__SZAXPI029573-88__bin_22|GCF_009720045.1|FerrettiP_2018__CA_C10003IS2040FE_t3M15__bin_3|WenC_2017__RA107__bin_1|AsnicarF_2017__MV_FEI5_t2Q14__bin_2|GCF_003478065.1|12718_7_32|ZeeviD_2015__PNP_Main_45_megahit__bin_41|GCF_003433945.1|GCF_008421235.1|UMGS1051|UMGS1433|11861_6_58
multi_omics_of_gut_microbial	160901_SM-9JUIZ_166	1480	11519	28	GCF_003471795.1|GCF_009679715.1|GCF_003475695.1|GCF_003479625.1|13414_6_43|20287_6_23|14207_7_9|GCF_003464525.1|ChengpingW_2017__AS84raw__bin_5|GCF_003467805.1|Bengtsson-PalmeJ_2015__TRAVELRES16__bin_54|13414_6_33|12718_7_20|GCF_000155205.1|18048_2_78|12718_7_92|Bengtsson-PalmeJ_2015__TRAVELRES59__bin_63|13414_6_63|UMGS1162|GCF_009719035.1|13154_4_45|13414_6_67|ChengpingW_2017__AS20raw__bin_12|14…
multi_omics_of_gut_microbial	160901_SM-9JUJA_227	1194	7994	36	GCF_003475695.1|GCF_003433995.1|14207_7_9|XieH_2016__YSZC12003_35739__bin_8|13414_6_19|18048_1_70|13470_2_94|21673_4_46|12718_7_65|GeversD_2014__SKBSTL042__bin_65|GCF_003482185.1|ZeeviD_2015__PNP_Main_387_megahit__bin_24|14207_7_40|ChengpingW_2017__AS84raw__bin_5|GCF_003459425.1|UMGS1162|GCF_003480745.1|UMGS84|UMGS733|12718_7_92|UMGS90|13414_6_67|GCF_000187895.1|13414_6_8|ChengpingW_2017__AS20raw…
multi_omics_of_gut_microbial	160901_SM-9LB6U_176	652	5159	11	GCF_003475695.1|GCF_009679905.1|14207_7_7|GCF_000155815.1|ChengpingW_2017__AS81raw__bin_9|20298_3_73|13414_6_19|GCF_000169015.1|GCF_003478935.1|13470_2_67|13414_6_47
multi_omics_of_gut_microbial	160901_SM-9MNDI_163	151	1188	7	GCF_003475695.1|GCF_003439845.1|GCF_003433995.1|HeQ_2017__SZAXPI029598-166__bin_7|14207_7_9|FengQ_2015__SID530172__bin_44|GCF_003438665.1
multi_omics_of_gut_microbial	160901_SM-9NS5A_239	430	5442	16	GCF_003460645.1|GCF_003475695.1|GCF_003465565.1|GCF_003439225.1|13414_6_47|13470_2_94|13414_6_54|HeQ_2017__SZAXPI029598-166__bin_7|GCF_003481145.1|UMGS1162|ZeeviD_2015__PNP_Main_593_megahit__bin_25|LiJ_2017__H2M415914__bin_46|ChengpingW_2017__AS84raw__bin_5|12718_7_84|14207_6_10|13470_2_67
multi_omics_of_gut_microbial	160901_SM-9RS16_252	1033	8489	20	LoombaR_2017__SID1053_bba__bin_19|GCF_003475695.1|ZeeviD_2015__PNP_Main_237_megahit__bin_35|BackhedF_2015__SID130_12M__bin_8|GCF_003464525.1|UMGS24|GCF_000411395.1|BackhedF_2015__SID70_4M__bin_5|21673_4_16|14207_7_24|GCF_009719035.1|AsnicarF_2017__MV_FEI5_t2Q14__bin_2|GCF_000411355.1|20287_6_7|GCF_001078425.1|HMP_2012__SRS016225__bin_38|BackhedF_2015__SID128_M__bin_40|ChengpingW_2017__AS133raw__b…
multi_omics_of_gut_microbial	160901_SM-9W3AT_261	389	3226	18	GCF_003475695.1|GCF_003478405.1|GCF_003436035.1|18048_1_62|GCF_003458705.1|12718_7_64|12718_7_20|13414_6_54|12718_7_32|18048_2_78|13414_6_47|ChengpingW_2017__AS84raw__bin_5|14207_7_42|CosteaPI_2017__SID713A002-11-0-0__bin_25|LiJ_2014__V1_CD44-4__bin_6|HeQ_2017__SZAXPI029552-169__bin_43|GCF_009719035.1|ZeeviD_2015__PNP_Main_412_megahit__bin_23
multi_omics_of_gut_microbial	160901_SM-9WYEX_277	903	8093	24	GCF_003433905.1|GCF_003475695.1|GCF_003467725.1|GCF_003435675.1|GCF_003468175.1|14207_7_95|12718_7_65|12718_7_53|UMGS264|ChengpingW_2017__AS84raw__bin_5|13414_6_54|BackhedF_2015__SID130_12M__bin_8|UMGS1051|GCF_003477465.1|12718_7_32|UMGS537|14207_7_9|13414_6_47|GCF_000155205.1|WenC_2017__RA107__bin_1|12718_7_31|BritoIL_2016__M1_65_ST__bin_2|HMP_2012__SRS016095__bin_37|ZeeviD_2015__PNP_Main_578_me…
multi_omics_of_gut_microbial	160901_SM-9ZJIQ_253	47	746	4	12718_7_31|13414_6_44|20287_6_65|GCF_003460645.1
multi_omics_of_gut_microbial	160901_pool0713-8	309	3215	24	GCF_003475695.1|GCF_003465215.1|UMGS183|13414_6_47|GCA_008566175.1|20298_3_37|GCF_001487105.1|Bengtsson-PalmeJ_2015__TRAVELRES49__bin_46|14207_7_9|QinJ_2012__CON-067__bin_26|XieH_2016__YSZC12003_37179__bin_40|ChengpingW_2017__AS84raw__bin_5|GCF_000154385.1|GCF_900095845.1|12718_7_31|LiuW_2016__SRR3992987__bin_58|UMGS838|UMGS818|Obregon-TitoAJ_2015__SM11__bin_8|14207_7_95|Bengtsson-PalmeJ_2015__TR…
multi_omics_of_gut_microbial	160901_pool0713-9	224	3054	18	GCF_003465215.1|GCF_003475695.1|GCF_003433995.1|12718_7_64|20298_3_37|14207_7_65|QinN_2014__LD-35__bin_52|GCF_003482185.1|UMGS1162|Bengtsson-PalmeJ_2015__TRAVELRES49__bin_46|13414_6_47|13470_2_94|XieH_2016__YSZC12003_35992__bin_29|QinN_2014__LD-35__bin_36|GCF_900095845.1|HeQ_2017__SZAXPI029573-88__bin_22|HeQ_2017__RSZAXPI003105-143__bin_33|LiuW_2016__SRR3992987__bin_58
multi_omics_of_gut_microbial	160904_SM-791DF_158	10	783	3	20287_6_9|GCF_009677555.1|BritoIL_2016__M2_48_ST__bin_21
multi_omics_of_gut_microbial	160904_SM-7HXKF_180	237	1932	18	GCF_003475695.1|GCF_000154385.1|18048_2_85|14207_6_10|12718_7_41|GCF_003464025.1|11861_6_63|14207_6_15|AsnicarF_2017__MV_FEI5_t2Q14__bin_2|GCF_003479145.1|GCF_003458885.1|GCF_009719035.1|18048_1_62|CosteaPI_2017__pluto4-11-0-0__bin_34|12718_7_35|14672_4_4|GCF_000185705.2|GCF_003435685.1
multi_omics_of_gut_microbial	160904_SM-7I21J_211	144	1343	9	BackhedF_2015__SID133_M__bin_46|13414_6_54|12718_7_29|14207_7_45|GCF_003435685.1|14207_7_95|HeQ_2017__SZAXPI029573-88__bin_22|13414_6_47|VogtmannE_2016__MMRS68910755ST-27-0-0__bin_3
multi_omics_of_gut_microbial	160904_SM-7IL2M_177	139	1028	7	GCF_003475695.1|12718_7_84|14207_7_9|VogtmannE_2016__MMRS86178473ST-27-0-0__bin_67|12718_7_53|18048_1_56|UMGS560
multi_omics_of_gut_microbial	160904_SM-7J5UJ_178	80	898	8	12718_7_32|GCF_003433995.1|13414_6_41|20287_6_65|13154_4_45|GCF_000315485.1|SchirmerM_2016__G89260__bin_16|14207_6_12
multi_omics_of_gut_microbial	160904_SM-7J5UP_184	308	1605	13	GCF_003475695.1|GCF_003462365.1|GCF_003433995.1|12718_7_53|12718_7_32|21673_4_12|20298_2_5|GCF_009679715.1|14207_7_9|XieH_2016__YSZC12003_35707__bin_25|12718_7_65|HeQ_2017__SZAXPI029494-94__bin_3|YuJ_2015__SZAXPI015214-19__bin_33
multi_omics_of_gut_microbial	160904_SM-7M8T7_173	171	2411	7	GCF_003475695.1|14207_7_93|20298_2_7|13414_6_47|GCF_003433995.1|14207_7_9|12718_7_32
multi_omics_of_gut_microbial	160904_SM-7MMA1_191	502	3596	25	GCF_003475695.1|UMGS184|12718_7_64|12718_7_32|13470_2_67|UMGS39|ChengpingW_2017__AS84raw__bin_5|RaymondF_2016__P23C7__bin_34|HeQ_2017__RSZAXPI003093-124__bin_12|21673_4_77|GCF_003434015.1|13414_6_47|ZeeviD_2015__PNP_Main_45_megahit__bin_41|HeQ_2017__SZAXPI029573-88__bin_22|GCF_003477885.1|12718_7_20|12718_7_93|13414_6_37|XieH_2016__YSZC12003_35739__bin_8|Bengtsson-PalmeJ_2015__TRAVELRES48__bin_11…
multi_omics_of_gut_microbial	160904_SM-7MX4L_167	354	1814	24	GCF_003437315.1|14207_7_9|14207_7_93|GCF_003475695.1|13414_6_67|CosteaPI_2017__SID713B072-11-90-0__bin_94|LiJ_2014__MH0366__bin_26|UMGS618|18048_1_70|12718_7_95|Bengtsson-PalmeJ_2015__TRAVELRES19__bin_26|CosteaPI_2017__SID713A023-11-0-0__bin_40|13414_6_43|BritoIL_2016__W1_41_ST__bin_47|13414_6_19|RampelliS_2015__H14__bin_90|GCF_000297775.1|GCF_003438725.1|BackhedF_2015__SID70_4M__bin_5|12718_7_33…
multi_omics_of_gut_microbial	160904_SM-7PQAU_256	86	623	5	GCF_003463005.1|13470_2_62|14207_7_93|13414_6_8|BritoIL_2016__W1_13_ST__bin_13
multi_omics_of_gut_microbial	160904_SM-9JM9B_235	315	2064	13	UMGS183|12718_7_31|13414_6_47|12718_7_65|BritoIL_2016__W3_22_ST__bin_8|HeQ_2017__SZAXPI029573-88__bin_22|20287_6_65|HeQ_2017__SZAXPI029489-87__bin_6|12718_7_47|13414_6_53|HeQ_2017__RSZAXPI003105-143__bin_33|14207_7_9|BritoIL_2016__M1_48_ST__bin_55
multi_omics_of_gut_microbial	160904_SM-9KOO4_190	424	2756	12	13414_6_54|13414_6_47|GCF_000159855.2|12718_7_64|XieH_2016__YSZC12003_37137__bin_61|GCF_003433865.1|21673_4_33|BackhedF_2015__SID511_M__bin_3|12718_7_92|12718_7_53|14207_7_9|GCF_003433995.1
multi_omics_of_gut_microbial	160904_SM-9KOQE_206	263	1677	14	GCF_003475695.1|12718_7_53|12718_7_20|ChengpingW_2017__AS81raw__bin_9|BackhedF_2015__SID577_4M__bin_20|11861_6_59|ChengpingW_2017__AS34raw__bin_12|14207_7_23|18048_2_85|20287_6_7|XieH_2016__YSZC12003_35739__bin_8|GCF_003433995.1|GCF_003472765.1|18391_1_5
multi_omics_of_gut_microbial	160904_SM-9LB71_210	22	62	7	BackhedF_2015__SID70_4M__bin_5|8080_1_83|BackhedF_2015__SID12_4M__bin_10|13470_2_95|13414_6_34|Bengtsson-PalmeJ_2015__TRAVELRES31__bin_95|BritoIL_2016__M1_65_ST__bin_2
multi_omics_of_gut_microbial	160904_SM-9LITF_172	71	623	19	13414_6_47|LiJ_2017__H2M414927__bin_20|12718_7_29|18048_1_69|14207_7_95|HMP_2012__SRS014979__bin_12|8080_1_78|GCF_003481995.1|Bengtsson-PalmeJ_2015__TRAVELRES19__bin_26|18048_1_70|BritoIL_2016__M1_48_ST__bin_55|UMGS1722|UMGS786|CosteaPI_2017__pluto4-11-0-0__bin_34|13414_6_12|Bengtsson-PalmeJ_2015__TRAVELRES31__bin_95|12718_7_53|12718_7_64|12718_7_20
multi_omics_of_gut_microbial	160904_SM-9NK78_236	271	5235	17	20287_6_9|HeQ_2017__SZAXPI029573-88__bin_22|LiJ_2014__V1_FI13__bin_48|GCF_003458765.1|14207_6_15|AsnicarF_2017__MV_FEI5_t2Q14__bin_2|GCF_009719035.1|13470_2_94|UMGS1162|XieH_2016__YSZC12003_35542__bin_19|11861_6_58|ZeeviD_2015__PNP_Main_511_megahit__bin_2|GCF_008421235.1|GCF_003473885.1|UMGS834|12718_7_88|13470_2_58
multi_omics_of_gut_microbial	160904_SM-9PPV7_249	215	2090	12	GCF_003459205.1|13414_6_54|12718_7_32|GCF_000245775.1|21673_4_77|14207_6_12|20287_6_65|UMGS1175|12718_7_20|GCF_003433995.1|UMGS1807|UMGS433
multi_omics_of_gut_microbial	160904_SM-9SIJV_254	5	5	3	UMGS1320|12718_7_84|ZeeviD_2015__PNP_Main_116_megahit__bin_50
multi_omics_of_gut_microbial	160904_SM-9UW61_245	319	2560	12	12718_7_32|GCF_003433995.1|20287_6_65|13414_6_22|FerrettiP_2018__CA_C10049IS2866FE_t4M16__bin_3|12718_7_20|12718_7_31|UMGS90|AsnicarF_2017__MV_FEI5_t2Q14__bin_2|GCA_003439045.1|14207_6_15|UMGS838
multi_omics_of_gut_microbial	160904_SM-9VWAM_265	556	4558	20	12718_7_64|UMGS39|BritoIL_2016__M2_48_SA__bin_4|BackhedF_2015__SID70_4M__bin_5|11861_6_58|14207_6_15|GCF_000213575.1|20287_6_7|14207_7_27|BackhedF_2015__SID338_4M__bin_5|HeQ_2017__RSZAXPI003082-116__bin_1|BackhedF_2015__SID511_M__bin_3|GeversD_2014__SKBSTL008__bin_28|XieH_2016__YSZC12003_37182R1__bin_76|BackhedF_2015__SID544_M__bin_31|GCF_000163735.1|11861_6_59|BritoIL_2016__M2_3_ST__bin_71|13414…
multi_omics_of_gut_microbial	160904_SM-9W7WI_268	156	1283	18	13414_6_47|13414_6_4|GCF_003464525.1|13414_6_12|12718_7_95|Bengtsson-PalmeJ_2015__TRAVELRES19__bin_26|UMGS786|XieH_2016__YSZC12003_36244__bin_15|UMGS537|12718_7_53|13414_6_70|UMGS1260|UMGS1409|14207_7_95|GCF_000163955.1|Bengtsson-PalmeJ_2015__TRAVELRES40__bin_49|BritoIL_2016__M2_50_ST__bin_26|RaymondF_2016__P6C0__bin_16
multi_omics_of_gut_microbial	160904_SM-9ZA2D_271	217	1919	4	14207_7_24|14207_7_9|20298_3_73|GCF_000411535.1
multi_omics_of_gut_microbial	160904_pool0713-10	269	3071	25	GCF_003438885.1|GCF_003475695.1|UMGS183|13414_6_47|14207_7_65|14207_7_9|20298_3_37|ZeeviD_2015__PNP_Main_45_megahit__bin_41|BritoIL_2016__W2_33_ST__bin_45|GCF_003433995.1|UMGS1717|13470_2_94|HeQ_2017__SZAXPI029494-94__bin_3|GCF_003473295.1|HeQ_2017__SZAXPI029573-88__bin_22|BackhedF_2015__SID180_12M__bin_10|12718_7_65|Obregon-TitoAJ_2015__NO01__bin_16|11861_6_58|12718_7_73|GCF_000209385.2|GCF_0034…
multi_omics_of_gut_microbial	160904_pool0713-11	274	2800	23	20287_6_9|GCF_003465215.1|13414_6_54|13414_6_47|20287_6_7|XieH_2016__YSZC12003_37277__bin_27|HeQ_2017__SZAXPI029573-88__bin_22|XieH_2016__YSZC12003_37182R1__bin_76|13414_6_45|GCF_009679755.1|12718_7_64|13470_2_94|CosteaPI_2017__SID713B040-11-90-0__bin_35|UMGS1801|12718_7_72|GCF_000238695.1|VincentC_2016__MM041_2_megahit__bin_10|ZellerG_2014__CCIS35100175ST-4-0__bin_46|ChengpingW_2017__AS84raw__bi…
multi_omics_of_gut_microbial	160906_SM-7CS45_156	296	1943	20	20287_6_65|GCF_003467805.1|13414_6_22|12718_7_31|13470_2_65|ChengpingW_2017__AS84raw__bin_5|GCF_003458885.1|ZeeviD_2015__PNP_Main_511_megahit__bin_2|LiJ_2017__H2M414927__bin_20|UMGS212|13414_6_75|12718_7_53|13414_6_10|13470_2_94|8080_1_93|LoombaR_2017__SID1050_bax__bin_11|GCF_003435685.1|LeChatelierE_2013__MH0431__bin_70|14207_7_40|12718_7_88
multi_omics_of_gut_microbial	160906_SM-7H4IC_179	92	1068	7	20287_6_65|GCF_003433995.1|HMP_2012__SRS014979__bin_12|14207_7_23|13414_6_33|13470_2_94|UMGS1722
multi_omics_of_gut_microbial	160906_SM-7I9ID_232	740	6368	16	20287_6_31|GCF_003478175.1|20287_6_9|HeQ_2017__SZAXPI029573-88__bin_22|GCF_003464525.1|14207_7_36|14207_7_95|ChengpingW_2017__AS84raw__bin_5|BackhedF_2015__SID130_12M__bin_8|UMGS179|AsnicarF_2017__MV_FEI5_t2Q14__bin_2|20298_2_23|GCF_001486665.1|HeQ_2017__RSZAXPI003097-131__bin_9|GCF_003464025.1|GeversD_2014__SKBSTL042__bin_65
multi_omics_of_gut_microbial	160906_SM-7IL2E_209	443	4065	22	GCF_000162555.1|13470_2_80|BackhedF_2015__SID238_4M__bin_2|GCF_003467805.1|11861_6_59|GCF_001517625.2|GCF_003475695.1|GCF_003480775.1|GCF_003462815.1|GCF_003467085.1|20298_2_67|13414_6_33|QinN_2014__LD-35__bin_52|12718_7_73|14207_7_9|GCF_000209405.1|12718_7_31|Bengtsson-PalmeJ_2015__TRAVELRES27_megahit__bin_27|13470_2_58|XieH_2016__YSZC12003_35739__bin_8|LiJ_2017__H2F514910__bin_44|14207_7_42
multi_omics_of_gut_microbial	160906_SM-7IL2O_243	235	3504	19	GCA_008416405.1|14207_6_14|20287_6_65|14207_7_54|GCF_001517625.2|13414_6_33|12718_7_41|GCF_000315485.1|GCF_003461685.1|14207_6_15|VogtmannE_2016__MMRS64281211ST-27-0-0__bin_22|XieH_2016__YSZC12003_35739__bin_8|20298_3_81|14207_7_93|FengQ_2015__SID532796__bin_10|RaymondF_2016__P14E90__bin_59|HMP_2012__SRS015574__bin_29|XieH_2016__YSZC12003_35739__bin_78|Obregon-TitoAJ_2015__SM11__bin_8
multi_omics_of_gut_microbial	160906_SM-7K1VT_160	108	1546	8	20287_6_65|14207_7_93|ChengpingW_2017__AS81raw__bin_9|13414_6_22|12718_7_35|18048_1_56|GCA_009020975.1|GCF_003433995.1
multi_omics_of_gut_microbial	160906_SM-7M8TP_233	143	1660	7	20287_6_65|GCF_003433995.1|12718_7_64|20287_6_31|LoombaR_2017__SID5447_cka__bin_17|13414_6_47|14207_7_9
multi_omics_of_gut_microbial	160906_SM-7R3CX_278	244	4305	17	GCF_003475695.1|GCF_003433995.1|20298_2_7|14207_7_24|14207_7_40|FengQ_2015__SID532796__bin_10|XieH_2016__YSZC12003_35739__bin_8|LiJ_2017__H2F514910__bin_44|12718_7_49|14207_7_70|GCF_001368795.1|QinN_2014__LD-35__bin_52|HMP_2012__SRS016095__bin_37|ZellerG_2014__CCMD88272491ST-21-0__bin_3|13414_6_24|GCF_008421235.1|14207_6_15
multi_omics_of_gut_microbial	160906_SM-9NBFM_207	1016	6997	24	GCF_003475695.1|GCF_009680105.1|GCF_003472885.1|14207_7_46|GCF_000188175.1|ChengpingW_2017__AS84raw__bin_5|14207_7_7|18048_1_70|13470_2_67|GCF_003435685.1|GCF_003435435.1|13414_6_54|UMGS84|13470_2_80|GCF_000169015.1|12718_7_82|GCF_000297775.1|WenC_2017__RA107__bin_1|12718_7_33|QinN_2014__LD-35__bin_52|14207_7_45|12718_7_20|ZeeviD_2015__PNP_Main_237_megahit__bin_35|RaymondF_2016__P23C7__bin_65
multi_omics_of_gut_microbial	160906_SM-9NBG9_193	94	2002	10	20287_6_65|GCF_009680105.1|13414_6_47|14207_7_70|14207_7_45|20298_2_23|12718_7_3|GCF_003478935.1|12718_7_53|13414_6_19
multi_omics_of_gut_microbial	160906_SM-9W7WE_259	323	2691	15	GCF_003465495.1|13414_6_4|20298_3_37|13414_6_47|20287_6_65|GCF_000188175.1|GCF_003461825.1|RampelliS_2015__H14__bin_90|13470_2_87|14207_7_93|14207_6_12|LeChatelierE_2013__MH0411__bin_25|ChengpingW_2017__AS122raw__bin_11|ZeeviD_2015__PNP_Main_690_megahit__bin_3|CosteaPI_2017__SID713A026-11-0-0__bin_49
multi_omics_of_gut_microbial	160906_SM-A12O1_244	185	3548	16	GCF_003475695.1|UMGS231|12718_7_90|UMGS709|12718_7_95|12718_7_35|12718_7_32|12718_7_33|HeQ_2017__SZAXPI029573-88__bin_22|XieH_2016__YSZC12003_35739__bin_8|UMGS1279|UMGS1263|12718_7_93|CosteaPI_2017__SID713A084-11-90-0__bin_9|14207_6_12|21673_4_55
multi_omics_of_gut_microbial	160906_pool0713-12	258	3026	23	20287_6_9|GCF_003465215.1|13414_6_54|12718_7_95|14207_7_65|20298_3_37|13414_6_47|ChengpingW_2017__AS81raw__bin_9|HMP_2012__SRS013950__bin_37|IjazUZ_2017__S154_a_WGS_megahit__bin_4|18048_1_56|13414_6_49|QinN_2014__LD-35__bin_36|GCF_003478405.1|BritoIL_2016__W2_33_ST__bin_45|14207_7_95|18048_1_70|GCF_003467445.1|12718_7_65|XieH_2016__YSZC12003_35992__bin_29|LiJ_2017__H2F514910__bin_44|FerrettiP_201…
multi_omics_of_gut_microbial	160909_SM-61N7X_343	6	750	4	20287_6_65|11861_6_58|GCF_001282665.1|FerrettiP_2018__CA_C10005IS2066FE_t1M15__bin_2
multi_omics_of_gut_microbial	160909_SM-63ZAL_344	176	1521	8	14207_6_13|13414_6_54|20298_3_81|20287_6_9|GCF_003464525.1|12718_7_20|20298_3_62|ChengpingW_2017__AS84raw__bin_5
multi_omics_of_gut_microbial	160909_SM-64NAD_331	29	411	4	14207_7_93|12718_7_29|14207_6_14|Bengtsson-PalmeJ_2015__TRAVELRES21__bin_95
multi_omics_of_gut_microbial	160909_SM-689VN_335	233	3237	7	GCF_003475695.1|14207_7_93|12718_7_32|12718_7_20|13414_6_33|GCF_001517625.2|12718_7_31
multi_omics_of_gut_microbial	160909_SM-6AXJS_330	90	1678	9	20287_6_65|GCF_009680105.1|14207_7_9|18048_1_62|XieH_2016__YSZC12003_35739__bin_8|GCF_000320405.1|GCF_003467215.1|14207_7_93|HMP_2012__SRS014979__bin_12
multi_omics_of_gut_microbial	160909_SM-6CAKO_375	17	330	9	12718_7_84|13414_6_70|LiJ_2017__H2F514910__bin_44|KarlssonFH_2013__S249__bin_5|Bengtsson-PalmeJ_2015__TRAVELRES17__bin_94|GCF_009677555.1|13414_6_19|20287_6_65|HMP_2012__SRS014107__bin_4
multi_omics_of_gut_microbial	160909_SM-6GH6B_365	32	1572	4	GCF_009679715.1|18048_1_62|Bengtsson-PalmeJ_2015__TRAVELRES24__bin_62|GCF_003458155.1
multi_omics_of_gut_microbial	160909_SM-6M48W_327	11	57	4	GCF_000411335.1|20298_3_35|20298_3_17|GCF_000238035.1
multi_omics_of_gut_microbial	160909_SM-6MST7_368	780	7880	30	GCF_003475695.1|14207_7_93|13414_6_47|12718_7_20|12718_7_32|GCF_008421235.1|QinN_2014__LD-35__bin_52|13470_2_64|HeQ_2017__SZAXPI029573-88__bin_22|GCF_003435685.1|Bengtsson-PalmeJ_2015__TRAVELRES16__bin_54|KarlssonFH_2013__S547__bin_20|ChengpingW_2017__AS81raw__bin_9|13470_2_80|GCF_009020645.1|LiJ_2017__H2M414927__bin_20|12718_7_33|UMGS1162|14207_7_95|ChengpingW_2017__AS84raw__bin_5|XieH_2016__YSZ…
multi_omics_of_gut_microbial	160909_SM-6ZT4R_378	689	5756	30	GCF_003475695.1|13414_6_47|14207_7_51|GCF_009679715.1|12718_7_32|13470_2_94|GCF_000154465.1|14207_7_95|Bengtsson-PalmeJ_2015__TRAVELRES53_megahit__bin_56|13414_6_21|12718_7_53|GCF_000162275.1|Bengtsson-PalmeJ_2015__TRAVELRES4__bin_102|GCF_003464525.1|12718_7_92|UMGS730|13414_6_33|Bengtsson-PalmeJ_2015__TRAVELRES38__bin_41|GCF_001487105.1|Bengtsson-PalmeJ_2015__TRAVELRES36__bin_12|XieH_2016__YSZC1…
multi_omics_of_gut_microbial	160909_SM-6ZUHK_385	31	692	7	GCF_000172175.1|GCF_003478405.1|GCF_003435685.1|HMP_2012__SRS014979__bin_12|KarlssonFH_2013__S249__bin_5|UMGS770|XieH_2016__YSZC12003_35739__bin_8
multi_omics_of_gut_microbial	160909_SM-7AMJ2_387	8	310	3	20287_6_65|HMP_2012__SRS052668__bin_5|11861_6_55
multi_omics_of_gut_microbial	160909_SM-7ORXV_297	6	83	1	20287_6_65
multi_omics_of_gut_microbial	160909_SM-7QM85_313	523	5104	20	GCF_009680105.1|GCF_003475695.1|14207_7_7|XieH_2016__YSZC12003_35512__bin_34|21673_4_46|CosteaPI_2017__SID713B035-11-0-0__bin_37|13414_6_33|XieH_2016__YSZC12003_35707__bin_25|18048_1_70|GCF_000155205.1|UMGS1517|13414_6_24|Bengtsson-PalmeJ_2015__TRAVELRES49__bin_46|UMGS173|18048_2_78|QinN_2014__LD-35__bin_52|12718_7_65|HeQ_2017__RSZAXPI003097-131__bin_9|BritoIL_2016__M1_64_ST__bin_10|FengQ_2015__S…
multi_omics_of_gut_microbial	160909_SM-9HC9M_290	84	1064	5	20287_6_9|13414_6_47|12718_7_32|13470_2_94|12718_7_84
multi_omics_of_gut_microbial	160909_SM-9HYY2_282	724	5659	22	20287_6_9|CosteaPI_2017__daisy-11-386-0__bin_19|GCF_003462365.1|14207_7_22|14207_7_46|13470_2_94|14207_7_91|WenC_2017__RA107__bin_1|GCF_000154465.1|20298_3_34|ZeeviD_2015__PNP_Main_593_megahit__bin_25|UMGS1162|GCF_003480745.1|14207_7_93|GCF_003481165.1|LeChatelierE_2013__MH0275__bin_19|14207_7_94|13414_6_53|QinN_2014__LD-35__bin_52|13470_2_62|LeChatelierE_2013__MH0318__bin_105|12718_7_94
multi_omics_of_gut_microbial	160909_SM-9IT31_312	336	2513	18	20287_6_65|WenC_2017__RA107__bin_1|GCF_000169015.1|13414_6_47|GCF_003461605.1|Bengtsson-PalmeJ_2015__TRAVELRES53_megahit__bin_56|20298_3_81|GCF_003482185.1|13470_2_94|UMGS740|ChengpingW_2017__AS84raw__bin_5|14207_7_51|14207_6_9|UMGS786|Bengtsson-PalmeJ_2015__TRAVELRES60__bin_3|BackhedF_2015__SID105_M__bin_7|HeQ_2017__SZAXPI029573-88__bin_22|12718_7_20
multi_omics_of_gut_microbial	160909_SM-9OS72_289	221	3297	13	GCF_000155815.1|HeQ_2017__SZAXPI029573-88__bin_22|14207_7_7|LiJ_2017__H2M414927__bin_20|12718_7_65|20287_6_9|14207_7_95|20287_6_7|UMGS1369|14207_7_70|UMGS1717|18048_1_70|LiJ_2014__V1_CD44-4__bin_6
multi_omics_of_gut_microbial	160909_SM-9P5GD_318	40	803	5	20287_6_65|14207_7_9|12718_7_31|12718_7_84|13414_6_47
multi_omics_of_gut_microbial	160909_SM-9U279_298	18	736	7	12718_7_84|12718_7_3|20287_6_65|11861_6_59|HMP_2012__SRS052668__bin_5|Bengtsson-PalmeJ_2015__TRAVELRES6__bin_4|13470_2_94
multi_omics_of_gut_microbial	160909_pool-0802A-1	283	2827	20	GCF_003465215.1|GCF_003475695.1|GCF_003434125.1|13414_6_47|20298_2_7|20298_3_37|14207_7_9|13414_6_22|UMGS1408|12718_7_64|QinJ_2012__CON-067__bin_26|12718_7_41|KarlssonFH_2013__S488__bin_63|12718_7_29|13414_6_54|13470_2_94|LeChatelierE_2013__MH0411__bin_25|LiJ_2014__MH0298__bin_47|UMGS560|LoombaR_2017__SID1053_bba__bin_19
multi_omics_of_gut_microbial	160909_pool-0802A-1-2	293	2710	23	GCF_003465215.1|GCF_003475695.1|GCF_003434125.1|QinN_2014__LD-35__bin_52|20298_3_37|20298_2_7|12718_7_53|CosteaPI_2017__SID713A073-11-0-0__bin_1|14207_7_9|UMGS1162|13470_2_94|ZellerG_2014__CCMD88272491ST-21-0__bin_3|14207_7_23|LeChatelierE_2013__MH0181__bin_13|14207_7_93|13414_6_19|18048_1_56|12718_7_65|GCF_009677555.1|12718_7_29|UMGS1408|VincentC_2016__MM041_2_megahit__bin_10|LoombaR_2017__SID10…
multi_omics_of_gut_microbial	160909_pool0802A-2	240	2470	18	GCF_003465215.1|GCF_003475695.1|12718_7_84|GCF_000155815.1|QinN_2014__LD-35__bin_52|20298_3_37|GCF_003460005.1|20287_6_23|UMGS861|LoombaR_2017__SID1053_bba__bin_19|14207_7_9|UMGS770|12718_7_29|14207_7_93|GCF_003464025.1|HeQ_2017__SZAXPI029598-166__bin_7|UMGS1775|QinN_2014__LD-35__bin_36
multi_omics_of_gut_microbial	160909_pool0802A-3	232	2191	20	GCF_003465215.1|GCF_003475695.1|GCF_003460645.1|ZellerG_2014__CCMD46947453ST-21-0__bin_36|14207_7_9|12718_7_90|20298_3_37|GCF_003464025.1|CosteaPI_2017__SID713A073-11-0-0__bin_1|HeQ_2017__SZAXPI029573-88__bin_22|UMGS1320|LoombaR_2017__SID1053_bba__bin_19|ChengpingW_2017__AS133raw__bin_39|HeQ_2017__SZAXPI029494-94__bin_3|14207_7_23|GCF_003477995.1|UMGS212|GCF_003473295.1|14207_7_93|GCF_003433995.1
multi_omics_of_gut_microbial	160911_SM-61NJD_346	310	3237	13	GCF_003464525.1|GCF_003433865.1|GCF_009718405.1|GCF_003479865.1|GCF_003462815.1|13470_2_94|20287_6_65|13470_2_80|GCF_000209405.1|LoombaR_2017__SID5639_uuc__bin_56|HeQ_2017__RSZAXPI003101-139__bin_16|12718_7_29|12718_7_50
multi_omics_of_gut_microbial	160911_SM-65GXO_340	10	706	3	20287_6_65|VincentC_2016__MM023_2_megahit__bin_6|12718_7_73
multi_omics_of_gut_microbial	160911_SM-6CAKV_373	8	748	2	20287_6_65|12718_7_84
multi_omics_of_gut_microbial	160911_SM-6HUBV_361	76	435	10	GCF_003475695.1|12718_7_53|13470_2_67|14207_7_23|14207_7_42|14207_7_52|LeChatelierE_2013__MH0435__bin_76|UMGS1409|GCA_009020975.1|GCF_001487105.1
multi_omics_of_gut_microbial	160911_SM-6N1G7_345	30	917	7	13414_6_22|20287_6_65|GCF_009876825.1|14207_7_54|12718_7_47|14207_6_14|GCF_001517625.2
multi_omics_of_gut_microbial	160911_SM-7CP8U_374	69	930	9	20287_6_65|FengQ_2015__SID530251__bin_24|GCA_009020975.1|13470_2_67|14207_7_70|UMGS212|12718_7_84|CosteaPI_2017__pluto4-11-0-0__bin_34|20298_3_71
multi_omics_of_gut_microbial	160911_SM-9HCAJ_317	49	834	2	GCA_009896305.1|20298_3_13
multi_omics_of_gut_microbial	160911_SM-9HCAR_296	14	126	3	GCF_003464525.1|12718_7_20|13470_2_62
multi_omics_of_gut_microbial	160911_SM-9IT2W_295	46	422	3	20287_6_9|20287_6_7|8080_1_93
multi_omics_of_gut_microbial	160911_SM-9WOAC_281	92	1183	7	20287_6_9|GCF_003433995.1|12718_7_95|14207_6_13|20298_3_73|13414_6_67|14207_7_9
multi_omics_of_gut_microbial	160911_pool0802A-4	301	2569	30	GCF_003437315.1|GCF_003475695.1|13414_6_54|13414_6_47|20287_6_7|20298_2_7|14207_7_9|XieH_2016__YSZC12003_37223__bin_31|8080_1_69|HMP_2012__SRS018443__bin_1|12718_7_84|13470_2_94|BritoIL_2016__W2_33_ST__bin_45|GCF_000173815.1|GCF_001282665.1|12718_7_65|13470_2_64|LoombaR_2017__SID1053_bba__bin_19|12718_7_29|ChengpingW_2017__AS84raw__bin_5|HeQ_2017__SZAXPI029573-88__bin_22|CosteaPI_2017__SID713B072…
multi_omics_of_gut_microbial	160912_SM-5QVZJ_354	59	1399	6	20287_6_9|GCF_003460645.1|14207_6_14|8080_1_93|12718_7_31|13414_6_33
multi_omics_of_gut_microbial	160912_SM-6JWOC_325	505	5166	13	GCF_003471795.1|GCF_003475695.1|GCF_009679715.1|13470_2_65|13414_6_70|ChengpingW_2017__AS84raw__bin_5|18391_1_6|13470_2_94|12718_7_84|20298_2_7|13414_6_41|BackhedF_2015__SID180_12M__bin_10|12718_7_20
multi_omics_of_gut_microbial	160912_SM-6KUDA_364	213	1642	12	GCF_003604005.1|GCF_000154385.1|HeQ_2017__SZAXPI029573-88__bin_22|13414_6_21|20287_6_9|13470_2_67|8080_1_93|Bengtsson-PalmeJ_2015__TRAVELRES65__bin_40|GCF_000411395.1|14207_7_95|12718_7_31|CosteaPI_2017__SID713A058-11-90-0__bin_58
multi_omics_of_gut_microbial	160912_SM-6ZKPB_386	7	44	4	20287_6_65|GCF_009677555.1|14672_4_1|13414_6_24
multi_omics_of_gut_microbial	160912_SM-6ZKPN_384	308	5010	17	GCF_003475695.1|GCF_003433995.1|20298_3_73|13470_2_94|12718_7_64|20298_2_7|14207_7_93|14207_7_9|12718_7_53|13154_4_45|GCF_000155205.1|GCF_000187895.1|13414_6_58|QinN_2014__LD-35__bin_52|12718_7_29|GCF_003460645.1|GCF_001282665.1
multi_omics_of_gut_microbial	160912_SM-6ZT49_381	18	267	6	20287_6_65|GCA_009020975.1|12718_7_31|13470_2_67|LiJ_2014__MH0265__bin_20|UMGS1205
multi_omics_of_gut_microbial	160912_SM-7CM7G_369	371	3122	22	GCF_003434125.1|13414_6_47|GCF_003458235.1|13154_4_45|13470_2_94|20287_6_44|LoombaR_2017__SID0005_aaf__bin_31|11861_6_58|20287_6_65|GCF_003433995.1|GCF_009094265.1|14207_7_9|GCF_003462965.1|14207_7_93|HeQ_2017__SZAXPI029573-88__bin_22|11861_6_56|UMGS968|BritoIL_2016__M2_48_SA__bin_4|13414_6_53|12718_7_92|14207_7_27|HeQ_2017__SZAXPI029494-94__bin_3
multi_omics_of_gut_microbial	160912_SM-7R3D8_321	9	1066	4	12718_7_32|20298_3_37|GCA_003439045.1|UMGS1807
multi_omics_of_gut_microbial	160912_SM-9IMD3_310	168	3455	13	20287_6_9|13470_2_65|12718_7_20|FerrettiP_2018__CA_C10003IS2040FE_t3M15__bin_3|GCF_003471885.1|18048_2_82|14672_4_1|18048_1_62|XieH_2016__YSZC12003_35707__bin_25|BackhedF_2015__SID157_12M__bin_15|13470_2_67|NielsenHB_2014__MH0118__bin_41|ChengpingW_2017__AS42raw__bin_67
multi_omics_of_gut_microbial	160912_SM-9OS91_322	320	1964	15	GCF_003438885.1|14207_7_93|20287_6_9|13414_6_67|UMGS618|13470_2_94|LiJ_2014__MH0366__bin_26|13414_6_47|Bengtsson-PalmeJ_2015__TRAVELRES16__bin_54|21673_4_12|ChengpingW_2017__AS84raw__bin_5|ChengpingW_2017__AS28raw__bin_21|13470_2_58|12718_7_28|GCF_003603875.1
multi_omics_of_gut_microbial	160912_pool0802A-5	239	2251	22	GCF_003437315.1|GCF_003475695.1|12718_7_84|ZellerG_2014__CCMD46947453ST-21-0__bin_36|20298_3_37|20298_2_7|ChengpingW_2017__AS81raw__bin_9|13470_2_80|QinN_2014__LD-35__bin_52|GCF_003477885.1|GCF_003473295.1|Bengtsson-PalmeJ_2015__TRAVELRES49__bin_46|LoombaR_2017__SID1053_bba__bin_19|GCF_003472885.1|HMP_2012__SRS013252__bin_14|20298_2_23|13414_6_19|13470_2_95|UMGS212|YuJ_2015__SZAXPI017454-20__bin_…
multi_omics_of_gut_microbial	160914_SM-5ZNHU_329	578	4329	29	GCF_003433905.1|20287_6_65|GCF_009718405.1|GCF_003479865.1|11861_6_63|12718_7_20|XieH_2016__YSZC12003_37182R1__bin_76|ChengpingW_2017__AS81raw__bin_9|GCF_001025195.1|ChengpingW_2017__AS84raw__bin_5|13414_6_54|14207_7_94|18048_1_62|GCF_003467085.1|21673_4_77|GCF_003435685.1|HeQ_2017__SZAXPI029573-88__bin_22|UMGS646|12718_7_33|HMP_2012__SRS014979__bin_12|XieH_2016__YSZC12003_37134__bin_66|Bengtsson…
multi_omics_of_gut_microbial	160914_SM-67WU1_360	41	1034	10	12718_7_31|12718_7_53|BritoIL_2016__M2_48_SA__bin_4|11861_6_59|14207_6_14|CosteaPI_2017__SID713A058-11-90-0__bin_58|GCF_001282665.1|KarlssonFH_2013__S249__bin_5|UMGS212|UMGS770
multi_omics_of_gut_microbial	160914_SM-6BQPV_328	36	295	2	20298_3_73|GCF_000155995.1
multi_omics_of_gut_microbial	160914_SM-6HUG9_362	30	1653	6	20287_6_65|GCF_003433945.1|HMP_2012__SRS011302__bin_14|LiJ_2014__MH0385__bin_43|UMGS1205|FerrettiP_2018__CA_C10031IS2541FE_t4M15__bin_9
multi_omics_of_gut_microbial	160914_SM-6ZT44_382	1111	8053	32	GCF_003471795.1|WenC_2017__RA107__bin_1|GCF_003475695.1|HeQ_2017__SZAXPI029598-166__bin_7|GCF_000245775.1|13414_6_47|14207_7_93|GCF_003461605.1|GCF_009719035.1|Bengtsson-PalmeJ_2015__TRAVELRES16__bin_54|Bengtsson-PalmeJ_2015__TRAVELRES38__bin_41|12718_7_20|12718_7_29|ChengpingW_2017__AS81raw__bin_9|ChengpingW_2017__AS84raw__bin_5|20287_6_44|RaymondF_2016__P23C7__bin_34|UMGS786|QinN_2014__LD-98__b…
multi_omics_of_gut_microbial	160914_SM-6ZT4J_380	6	16	4	20287_6_7|GCF_000157935.1|13414_6_8|GCF_000155495.1
multi_omics_of_gut_microbial	160914_SM-9RS18_300	144	2196	8	FerrettiP_2018__CA_C10003IS2040FE_t3M15__bin_3|GCA_009895945.1|UMGS669|LoombaR_2017__SID5639_uuc__bin_6|GCF_000158275.2|GCF_000297815.1|8080_1_78|GCF_003433945.1
multi_omics_of_gut_microbial	160914_SM-9SD9G_284	88	1071	10	GCF_003433995.1|GCF_008572225.1|HeQ_2017__SZAXPI029489-87__bin_6|13470_2_87|20298_3_73|UMGS368|12718_7_65|GCF_003435685.1|12718_7_53|UMGS1279
multi_omics_of_gut_microbial	160914_SM-9VWAO_308	31	524	2	GCF_009680105.1|13414_6_8
multi_omics_of_gut_microbial	160914_SM-9XG8S_320	661	4683	26	GCF_003471795.1|UMGS183|UMGS618|BritoIL_2016__WL_44_ST__bin_38|GCF_003435685.1|GCF_000245775.1|GCF_003473565.1|Bengtsson-PalmeJ_2015__TRAVELRES38__bin_41|14207_7_51|GCF_009719035.1|13414_6_44|GCF_003461605.1|WenC_2017__RA107__bin_1|XieH_2016__YSZC12003_37292__bin_96|GCF_000210095.1|Bengtsson-PalmeJ_2015__TRAVELRES27_megahit__bin_27|Bengtsson-PalmeJ_2015__TRAVELRES16__bin_54|13470_2_94|12718_7_20|…
multi_omics_of_gut_microbial	160914_pool0802A-6	238	2574	22	GCF_003465215.1|GCF_003475695.1|12718_7_84|GCF_003458765.1|GCA_008566175.1|BritoIL_2016__W2_33_ST__bin_45|HMP_2012__SRS014979__bin_45|13414_6_47|GCF_003473295.1|XieH_2016__YSZC12003_35707__bin_25|12718_7_31|CosteaPI_2017__SID713A055-11-0-0__bin_57|20298_3_37|CosteaPI_2017__SID713B041-11-0-0__bin_34|UMGS1526|QinN_2014__LD-35__bin_36|11861_6_58|13470_2_94|GCF_001487105.1|LiJ_2017__H2F514910__bin_44…
multi_omics_of_gut_microbial	160915_SM-61U3X_352	53	350	6	GCF_003475695.1|GCF_003478175.1|12718_7_32|HMP_2012__SRS014979__bin_12|13470_2_64|13470_2_67
multi_omics_of_gut_microbial	160915_SM-6M2WA_355	15	292	7	12718_7_84|20287_6_65|GCF_009677555.1|12718_7_28|GCF_001375535.1|FerrettiP_2018__CA_C10035IS2602FE_t1M15__bin_4|VogtmannE_2016__MMRS11664448ST-27-0-0__bin_66
multi_omics_of_gut_microbial	160915_SM-6MSTB_366	57	740	4	20287_6_65|14207_7_23|GCF_003464525.1|13470_2_90
multi_omics_of_gut_microbial	160915_SM-7AMIX_388	40	2163	6	12718_7_29|GCF_003435685.1|12718_7_84|12718_7_31|14207_6_14|12718_7_88
multi_omics_of_gut_microbial	160915_SM-7BP73_377	43	1892	6	18048_1_62|12718_7_84|12718_7_64|13470_2_62|Bengtsson-PalmeJ_2015__TRAVELRES25__bin_76|12718_7_88
multi_omics_of_gut_microbial	160915_SM-9IMCU_319	13	393	5	12718_7_84|20287_6_65|CosteaPI_2017__SID713A055-11-0-0__bin_79|HMP_2012__SRS011115__bin_47|BackhedF_2015__SID238_4M__bin_2
multi_omics_of_gut_microbial	160915_SM-9RTVQ_299	13	91	3	GCF_003470005.1|20287_6_65|13470_2_67
multi_omics_of_gut_microbial	160915_SM-9VWBQ_306	49	502	8	20287_6_9|13470_2_67|12718_7_84|11861_6_58|14207_6_13|14207_7_36|ChengpingW_2017__AS84raw__bin_5|13470_2_64
multi_omics_of_gut_microbial	160915_SM-9ZJIM_292	78	532	7	20287_6_9|12718_7_84|GCA_009020975.1|ChengpingW_2017__AS84raw__bin_5|GeversD_2014__SKBSTL023__bin_2|14207_6_15|GCF_003435685.1
multi_omics_of_gut_microbial	160915_SM-A14E4_294	61	763	8	LiSS_2016__FAT_023-22-42-0__bin_42|GCF_008572225.1|13414_6_33|14207_7_95|13470_2_90|GCF_003464525.1|BritoIL_2016__W2_54_ST__bin_7|12718_7_65
multi_omics_of_gut_microbial	160915_pool0802A-7	248	2325	21	GCF_003465215.1|20287_6_9|13414_6_54|12718_7_29|UMGS529|20298_3_37|HeQ_2017__SZAXPI029573-88__bin_22|13414_6_47|UMGS145|CosteaPI_2017__pluto3-11-7-0__bin_48|12718_7_47|BritoIL_2016__W2_33_ST__bin_45|12718_7_31|12718_7_84|14207_6_12|UMGS852|ChengpingW_2017__AS133raw__bin_39|13414_6_22|BackhedF_2015__SID180_12M__bin_10|UMGS1526|ZellerG_2014__CCMD88272491ST-21-0__bin_3
multi_omics_of_gut_microbial	160916_SM-5Q4WB_349	29	357	6	20298_3_73|12718_7_20|20287_6_65|ZellerG_2014__CCIS35100175ST-4-0__bin_46|GCF_000238035.1|GCF_003479305.1
multi_omics_of_gut_microbial	160916_SM-5X3FH_367	68	587	11	20287_6_65|13414_6_54|GCF_003436785.1|11861_6_59|GCF_000157015.1|12718_7_31|UMGS212|FengQ_2015__SID530251__bin_24|13414_6_47|13414_6_67|Bengtsson-PalmeJ_2015__TRAVELRES11__bin_144
multi_omics_of_gut_microbial	160916_SM-5XHKY_338	8	89	2	12718_7_31|GCF_003460645.1
multi_omics_of_gut_microbial	160916_SM-61YN9_348	30	316	4	13414_6_24|GeversD_2014__SKBSTL012__bin_3|13470_2_67|UMGS212
multi_omics_of_gut_microbial	160916_SM-62ART_337	1283	7849	20	GCF_003472885.1|LoombaR_2017__SID1053_bba__bin_19|GCF_009679715.1|NielsenHB_2014__V1_CD41_0__bin_29|14207_7_9|HeQ_2017__SZAXPI029598-166__bin_7|GCF_000188175.1|GCF_003475695.1|BackhedF_2015__SID82_M__bin_31|12718_7_47|GCF_000154385.1|UMGS608|12718_7_53|ZeeviD_2015__PNP_Main_237_megahit__bin_35|ZeeviD_2015__PNP_Main_45_megahit__bin_41|13470_2_94|BritoIL_2016__M1_20_ST__bin_15|LiJ_2014__MH0265__bin…
multi_omics_of_gut_microbial	160916_SM-689O9_342	100	1208	10	14207_6_13|BackhedF_2015__SID70_4M__bin_5|20298_3_37|20287_6_9|13470_2_67|GCF_000315485.1|12718_7_84|VogtmannE_2016__MMRS77487595ST-27-0-0__bin_80|13470_2_65|UMGS657
multi_omics_of_gut_microbial	160916_SM-6KUDE_363	43	2388	9	20287_6_65|HeQ_2017__SZAXPI029573-88__bin_22|14207_6_14|SchirmerM_2016__G88909__bin_1|12718_7_41|12718_7_28|HeQ_2017__RSZAXPI003097-131__bin_9|LiJ_2014__MH0355__bin_69|UMGS560
multi_omics_of_gut_microbial	160916_SM-6KUDK_359	53	1058	2	GCF_003437315.1|GCF_003433995.1
multi_omics_of_gut_microbial	160916_SM-6KUDO_356	1000	6744	22	GCF_003472885.1|LoombaR_2017__SID1053_bba__bin_19|GCF_009679715.1|GCF_003475695.1|GCA_009896305.1|GCF_000188175.1|HeQ_2017__RSZAXPI003105-143__bin_33|UMGS608|GCF_009679755.1|14207_7_95|12718_7_47|GCF_003461825.1|BackhedF_2015__SID577_M__bin_61|SmitsSA_2017__TZ_65642_megahit__bin_25|13470_2_94|HMP_2012__SRS013252__bin_14|GeversD_2014__SKBSTL042__bin_65|13414_6_4|UMGS1320|UMGS1276|13414_6_47|Costea…
multi_omics_of_gut_microbial	160916_SM-71T49_392	377	3751	24	GCF_003475695.1|GCF_003433995.1|12718_7_32|14207_7_9|12718_7_65|GCF_000179075.1|13414_6_22|ChengpingW_2017__AS84raw__bin_5|12718_7_31|UMGS1175|CosteaPI_2017__SID713B035-11-0-0__bin_37|UMGS980|20298_3_65|GCF_003460645.1|13470_2_94|12718_7_20|GCF_003438725.1|HMP_2012__SRS016095__bin_37|GCF_000155205.1|GCA_003439045.1|XieH_2016__YSZC12003_35739__bin_8|Bengtsson-PalmeJ_2015__TRAVELRES40__bin_109|GCF_…
multi_omics_of_gut_microbial	160916_SM-71T4H_391	29	1173	4	20287_6_9|13414_6_53|13414_6_70|UMGS1290
multi_omics_of_gut_microbial	160916_SM-727H9_389	52	798	6	GCF_003433905.1|12718_7_53|20287_6_65|18048_1_62|14207_7_9|12718_7_84
multi_omics_of_gut_microbial	160916_SM-9JGD2_314	478	5116	15	GCF_003475695.1|14207_7_46|14207_7_65|GCF_000209405.1|12718_7_32|13414_6_54|13414_6_63|ChengpingW_2017__AS84raw__bin_5|GCF_003462815.1|13470_2_67|12718_7_53|GCF_003480775.1|ChengpingW_2017__AS81raw__bin_9|VincentC_2016__MM041_2_megahit__bin_10|CosteaPI_2017__SID713B056-11-0-0__bin_47
multi_omics_of_gut_microbial	160916_SM-9RTVM_311	25	107	7	GCF_003470005.1|BackhedF_2015__SID526_12M__bin_2|GCF_003479145.1|13470_2_62|Bengtsson-PalmeJ_2015__TRAVELRES40__bin_109|BritoIL_2016__M1_59_ST__bin_87|20298_3_63
multi_omics_of_gut_microbial	160916_SM-9T562_323	69	1364	6	12718_7_84|12718_7_31|GCF_000411335.1|12718_7_35|12718_7_28|GCF_003434135.1
multi_omics_of_gut_microbial	160916_SM-9VWD1_280	160	2534	5	GCF_003475695.1|GCF_003433995.1|18391_1_6|GCF_003463765.1|13154_4_45
multi_omics_of_gut_microbial	160916_SM-9VWD7_301	20	536	4	20287_6_65|12718_7_84|12718_7_82|DavidLA_2015__LD-Run1-09__bin_20
multi_omics_of_gut_microbial	160916_SM-9W3BK_307	21	775	2	20287_6_9|GCA_009020975.1
multi_omics_of_gut_microbial	160916_SM-9Y4B1_286	78	683	9	13414_6_44|13414_6_54|20287_6_9|RaymondF_2016__P19E7__bin_62|14207_7_9|QinJ_2012__NLM031__bin_15|HMP_2012__SRS024081__bin_83|GCF_008572225.1|HeQ_2017__SZAXPI029573-88__bin_22
multi_omics_of_gut_microbial	160916_SM-9ZA6C_279	174	2487	9	GCF_003475695.1|GCF_009679715.1|12718_7_53|18048_1_62|GCF_003481995.1|GCF_003433995.1|13414_6_19|18048_1_69|RaymondF_2016__P2E0__bin_83
multi_omics_of_gut_microbial	160916_pool0802A-8	237	2385	20	GCF_003437315.1|GCF_003475695.1|UMGS184|ZellerG_2014__CCMD46947453ST-21-0__bin_36|20298_2_7|20298_3_37|UMGS1328|GCF_003477885.1|LeChatelierE_2013__MH0411__bin_25|ChengpingW_2017__AS84raw__bin_5|13470_2_80|12718_7_65|13470_2_94|GCF_000381365.1|8080_1_93|UMGS852|GCF_003472885.1|HMP_2012__SRS013950__bin_37|LoombaR_2017__SID1053_bba__bin_19|14207_7_93
multi_omics_of_gut_microbial	160916_pool0802A-9	302	2849	26	GCF_003437315.1|GCF_003475695.1|13414_6_54|GCA_008566175.1|13414_6_47|ZeeviD_2015__PNP_Main_45_megahit__bin_41|20298_3_37|IjazUZ_2017__S154_a_WGS_megahit__bin_4|HMP_2012__SRS013950__bin_37|ChengpingW_2017__AS84raw__bin_5|13414_6_33|13414_6_70|13470_2_94|GCF_000154385.1|GCF_003472885.1|UMGS1162|UMGS212|ZeeviD_2015__PNP_Main_511_megahit__bin_2|HMP_2012__SRS021948__bin_4|13414_6_22|KarlssonFH_2013__…
multi_omics_of_gut_microbial	160919_SM-5WY12_358	22	359	10	20287_6_7|14207_6_15|CosteaPI_2017__SID713A055-11-0-0__bin_57|BackhedF_2015__SID180_12M__bin_10|GCF_009677555.1|VatanenT_2016__G80513__bin_7|GCF_000158055.1|CosteaPI_2017__SID713A058-11-90-0__bin_58|13414_6_19|12718_7_72
multi_omics_of_gut_microbial	160919_SM-6FVX8_326	91	1540	6	20287_6_65|GCF_003433995.1|GCF_000411395.1|18048_1_62|LiJ_2014__V1_CD44-4__bin_6|20287_6_7
multi_omics_of_gut_microbial	160919_SM-6J3OJ_351	46	924	1	14672_4_1
multi_omics_of_gut_microbial	160919_SM-9P5GL_302	4	56	2	20287_6_7|UMGS207
multi_omics_of_gut_microbial	160919_SM-9SNJR_283	115	1843	4	GCF_000157015.1|20287_6_7|GCF_000178275.1|GCF_001078425.1
multi_omics_of_gut_microbial	160919_SM-9ZEPK_324	516	4603	28	GCF_003464525.1|LiJ_2017__H2M414927__bin_20|GCF_003462285.1|18048_1_69|11861_6_63|13414_6_22|12718_7_20|CosteaPI_2017__pluto4-11-0-0__bin_34|14207_7_46|14207_6_10|12718_7_53|12718_7_65|12718_7_72|ChengpingW_2017__AS81raw__bin_9|20287_6_65|QinN_2014__LD-65__bin_26|14207_6_15|UMGS657|BritoIL_2016__M2_3_ST__bin_71|AsnicarF_2017__MV_FEI5_t2Q14__bin_2|12718_7_93|HeQ_2017__SZAXPI029573-88__bin_22|20298…
multi_omics_of_gut_microbial	160919_pool0802A-10	308	2708	24	GCF_003475695.1|GCF_003465215.1|CosteaPI_2017__daisy-11-386-0__bin_19|13414_6_47|18048_1_62|13414_6_41|IjazUZ_2017__S154_a_WGS_megahit__bin_4|CosteaPI_2017__SID713B041-11-0-0__bin_34|20298_3_37|GCF_003481995.1|LoombaR_2017__SID1053_bba__bin_19|12718_7_64|HeQ_2017__SZAXPI029573-88__bin_22|GCF_003460645.1|13414_6_22|13470_2_94|GCF_001282665.1|UMGS1408|12718_7_32|12718_7_20|18048_1_56|RaymondF_2016_…
multi_omics_of_gut_microbial	160920_SM-6X8V2_456	37	238	8	Bengtsson-PalmeJ_2015__TRAVELRES5__bin_91|14207_7_95|13470_2_67|KarlssonFH_2013__S249__bin_5|BritoIL_2016__M2_50_ST__bin_36|LiJ_2014__V1_CD6-0-PN__bin_46|UMGS601|CosteaPI_2017__SID713B032-11-90-0__bin_40
multi_omics_of_gut_microbial	160920_SM-6X8V4_413	237	3670	9	20287_6_9|18048_1_62|GCF_003433865.1|GCF_003436785.1|KarlssonFH_2013__S439__bin_23|13414_6_24|12718_7_95|QinN_2014__LD-35__bin_52|ChengpingW_2017__AS84raw__bin_5
multi_omics_of_gut_microbial	160920_SM-6XRKK_454	92	2206	8	GCF_009679715.1|GCF_003475695.1|GCF_003470065.1|8080_1_83|14207_7_23|12718_7_84|13470_2_67|14207_7_18
multi_omics_of_gut_microbial	160920_SM-6YB1G_408	18	783	2	20287_6_65|12718_7_31
[truncated: 287 more rows]
